# Supplementary material for: Grafting with rootstocks promotes phenolic compound accumulation in grape berry skin during development based on integrative multi-omics analysis
Source: Hortic Res. 2022 Mar 14;9:uhac055. doi: 10.1093/hr/uhac055 (PMC9154076; doi:10.1093/hr/uhac055)
Supplement: Web_Material_uhac055 [file web_material_uhac055.zip]

Archive with 9 entries (9 files):
- Fig S1.tif
- Fig S2.tif
- Fig S3.tif
- Table S1.xlsx
- Table S2.xlsx
- Table S3.xlsx
- Table S4.xlsx
- Table S5.xlsx
- Table S6.xls
