# Supplementary material for: Grafting with rootstocks promotes phenolic compound accumulation in grape berry skin during development based on integrative multi-omics analysis
Source: Hortic Res. 2022 Mar 14;9:uhac055. doi: 10.1093/hr/uhac055 (PMC9154076; doi:10.1093/hr/uhac055)
Supplement: Web_Material_uhac055 [file web_material_uhac055.zip › Table S1.xlsx]

## Sheet: Sheet1
											Fold change at green-berry stage	Fold change at green-berry stage	Fold change at green-berry stage	Fold change at veraison stage	Fold change at veraison stage	Fold change at veraison stage
Compounds	Class I	Class II	CS/CS gree-berry abundance	CS/CS veraison abundance	CS/5BB gree-berry abundance	CS/5BB veraison abundance	CS/101-14MG gree-berry abundance	CS/101-14MG veraison abundance	CS/SO4 gree-berry abundance	CS/SO4 veraison abundance	CS/CS vs CS/5BB	CS/CS vs CS/101-14MG	CS/CS vs CS/SO4	CS/CS vs CS/5BB	CS/CS vs CS/101-14MG	CS/CS vs CS/SO4
Procyanidin A2	Tannins	Proanthocyanidins	7319	9	74998	2833	77493	17498	50256	12051	10.25	10.59	6.87	314.78	1944.26	1339
2α,3α-Epoxy-5,7,3',4'-tetrahydroxyflavan-(4β-8-epicatechin)	Tannins	Proanthocyanidins	23075	9	97014	10662	115023	23632	99108	21044	4.2	4.98	4.3	1184.67	2625.81	2338.22
Procyanidin B4	Tannins	Proanthocyanidins	23635	32987	79671	41338	86968	69924	65739	36846	3.37	3.68	2.78	1.25	2.12	1.12
Procyanidin B2	Tannins	Proanthocyanidins	2131267	793613	10774400	919773	7004900	1042753	4752533	934060	5.06	3.29	2.23	1.16	1.31	1.18
Galloylprocyanidin C2	Tannins	Proanthocyanidins	12755	1234	30532	9	27649	1246	19006	1495	2.39	2.17	1.49	-137.09	1.01	1.21
Procyanidin C1	Tannins	Proanthocyanidins	160125	55309	261630	86660	545410	151665	458800	71410	1.63	3.41	2.87	1.57	2.74	1.29
Procyanidin B1	Tannins	Proanthocyanidins	11600467	4315467	20864667	5277200	25548667	7858333	21243333	5926533	1.8	2.2	1.83	1.22	1.82	1.37
Procyanidin C2	Tannins	Proanthocyanidins	182167	61296	360523	122999	688610	170640	587160	93254	1.98	3.78	3.22	2.01	2.78	1.52
Procyanidin B3	Tannins	Proanthocyanidins	830970	215353	1656833	365453	3550000	612270	3019667	401547	1.99	4.27	3.63	1.7	2.84	1.86
Galloylprocyanidin B4	Tannins	Proanthocyanidins	282797	66772	1190420	107786	616923	146717	499047	201734	4.21	2.18	1.76	1.61	2.2	3.02
Procyanidin C1 3'-O-gallate	Tannins	Proanthocyanidins	16971	9	72641	2699	28092	5959	17641	3919	4.28	1.66	1.04	299.9	662.06	435.44
Kaempferol (3,5,7,4'-Tetrahydroxyflavone)	Flavonoids	Flavonols	2291	3037	4852	63666	2757	66302	10142	64499	2.12	1.2	4.43	20.96	21.83	21.24
Herbacetin	Flavonoids	Flavonols	5327	2178	8305	10453	11450	17999	20358	14120	1.56	2.15	3.82	4.8	8.26	6.48
Quercetin-7-O-glucoside	Flavonoids	Flavonols	2186933	3447033	1926500	7167167	3269200	10142367	5330500	8121900	-1.14	1.49	2.44	2.08	2.94	2.36
Quercetin-3-O-glucoside (Isoquercitrin)	Flavonoids	Flavonols	1804033	2346400	1327667	4966867	2395800	7380133	3946000	5967200	-1.36	1.33	2.19	2.12	3.15	2.54
Isorhamnetin-3-O-sophoroside	Flavonoids	Flavonols	3812	62250	5673	199637	5588	333783	7727	159495	1.49	1.47	2.03	3.21	5.36	2.56
Quercetin-3-O-neohesperidoside	Flavonoids	Flavonols	19183667	27678000	14658000	87387333	28345667	91810000	42236333	71863000	-1.31	1.48	2.2	3.16	3.32	2.6
Kaempferol-3-O-neohesperidoside	Flavonoids	Flavonols	1655033	17386333	895007	78425000	2232767	74091667	11061833	70160000	-1.85	1.35	6.68	4.51	4.26	4.04
Quercetin-3-O-(4''-O-glucosyl)rhamnoside	Flavonoids	Flavonols	751097	309963	516940	1001273	1042377	1516630	2911533	1253633	-1.45	1.39	3.88	3.23	4.89	4.04
Quercetin-3-O-rutinoside (Rutin)	Flavonoids	Flavonols	9089367	2668067	5849733	5777567	14932667	11269667	30867333	11528700	-1.55	1.64	3.4	2.17	4.22	4.32
Quercetin-3,4'-O-di-glucoside	Flavonoids	Flavonols	9	19521	9	82445	9	114503	2639	85467	0	0	293.24	4.22	5.87	4.38
Quercetin-7-O-rutinoside	Flavonoids	Flavonols	760793	307930	508853	1028043	1038687	1628743	2867633	1379433	-1.5	1.37	3.77	3.34	5.29	4.48
Quercetin	Flavonoids	Flavonols	99486	34325	130507	156123	160870	236083	285387	190203	1.31	1.62	2.87	4.55	6.88	5.54
Kaempferol-3-O-glucoside (Astragalin)	Flavonoids	Flavonols	5806900	6377233	3489500	32368333	5724500	39576333	15973333	35552667	-1.66	-1.01	2.75	5.08	6.21	5.57
Quercetin-3-O-sambubioside	Flavonoids	Flavonols	516747	41056	286170	93530	742363	220063	2093900	285080	-1.81	1.44	4.05	2.28	5.36	6.94
Kaempferol-7-O-glucoside	Flavonoids	Flavonols	1104977	2038433	598967	11620000	1177880	19492333	3492667	15371000	-1.84	1.07	3.16	5.7	9.56	7.54
Kaempferol-3-O-galactoside (Trifolin)	Flavonoids	Flavonols	1097983	2069097	639267	12060333	1064177	20783667	3699733	17573667	-1.72	-1.03	3.37	5.83	10.04	8.49
Quercetin-3-O-(2''-O-glucosyl)glucuronide	Flavonoids	Flavonols	229867	60547	131220	1112723	423173	1015920	578950	1233940	-1.75	1.84	2.52	18.38	16.78	20.38
Myricetin-3-O-arabinoside	Flavonoids	Flavonols	14414	678123	14894	1701167	15686	2281867	19210	1742517	1.03	1.09	1.33	2.51	3.36	2.57
Myricetin-3-O-xyloside	Flavonoids	Flavonols	12863	621783	17854	1752133	14060	2110133	18247	1643707	1.39	1.09	1.42	2.82	3.39	2.64
Laricitrin	Flavonoids	Flavonols	9	40219	9	164993	9	219333	9	106433	0	0	0	4.1	5.45	2.65
Isorhamnetin-3,7-O-diglucoside	Flavonoids	Flavonols	9	27412	9	86975	9	147042	9	72704	0	0	0	3.17	5.36	2.65
Isorhamnetin	Flavonoids	Flavonols	4235	31991	2592	140417	3149	155123	3062	91213	-1.63	-1.35	-1.38	4.39	4.85	2.85
Quercetin-4′-O-glucuronide	Flavonoids	Flavonols	1150967	242913	957663	608953	1250467	1037750	2086100	905750	-1.2	1.09	1.81	2.51	4.27	3.73
Myricetin	Flavonoids	Flavonols	11291	362827	21707	1730100	20369	2258700	15211	2117667	1.92	1.8	1.35	4.77	6.23	5.84
Avicularin(Quercetin-3-O-α-L-arabinofuranoside)	Flavonoids	Flavonols	414957	240157	216027	1261567	342793	2344833	717987	1976367	-1.92	-1.21	1.73	5.25	9.76	8.23
Kaempferol-3-O-(6''-acetyl)glucoside	Flavonoids	Flavonols	99728	33093	122330	356000	53018	155176	92996	478240	1.23	-1.88	-1.07	10.76	4.69	14.45
Kaempferol-3-O-(6''-malonyl)glucoside	Flavonoids	Flavonols	278283	63063	257473	604470	151837	402543	216423	1285260	-1.08	-1.83	-1.29	9.59	6.38	20.38
Myricetin-3-O-(6''-malony)glucoside	Flavonoids	Flavonols	160560	123663	166973	274537	55753	96121	65810	342210	1.04	-2.88	-2.44	2.22	-1.29	2.77
Kaempferol-3-O-rhamnoside (Afzelin)(Kaempferin)	Flavonoids	Flavonols	18570	19835	2711	62545	3235	106811	7540	80018	-6.85	-5.74	-2.46	3.15	5.38	4.03
Isorhamnetin-3-O-arabinoside	Flavonoids	Flavonols	3825	102069	1677	439263	1931	898783	4497	361500	-2.28	-1.98	1.18	4.3	8.81	3.54
Kaempferol-3-O-glucuronide	Flavonoids	Flavonols	5597667	1142723	2597567	3561533	4837533	8280067	13406333	8367933	-2.15	-1.16	2.39	3.12	7.25	7.32
Quercetin-3-O-(6''-acetyl)galactoside	Flavonoids	Flavonols	1034037	167820	1175667	699303	524627	316547	605433	834300	1.14	-1.97	-1.71	4.17	1.89	4.97
Quercetin-7-O-(6''-malonyl)glucoside	Flavonoids	Flavonols	3363500	587687	4852000	2280967	2063333	1106190	2669833	3911067	1.44	-1.63	-1.26	3.88	1.88	6.66
Quercetin-3-O-(6''-malonyl)galactoside	Flavonoids	Flavonols	1357147	261467	2369200	1121880	828187	517467	1120200	2200500	1.75	-1.64	-1.21	4.29	1.98	8.42
Myricetin-3-O-rutinoside	Flavonoids	Flavonols	179649	53876	68847	135897	40571	67332	158530	91870	-2.61	-4.43	-1.13	2.52	1.25	1.71
Myricetin-3-O-rhamnoside (Myricitrin)	Flavonoids	Flavonols	9	105625	9	212100	9	87921	9	30877	0	0	0	2.01	-1.2	-3.42
Quercetin-3-O-rutinoside-7-O-rhamnoside	Flavonoids	Flavonols	18860	14451	9317	6234	19934	16200	28058	20423	-2.02	1.06	1.49	-2.32	1.12	1.41
Quercetin-3-O-rhamnoside(Quercitrin)	Flavonoids	Flavonols	396197	93058	93294	139007	76853	278670	143151	282780	-4.25	-5.16	-2.77	1.49	2.99	3.04
Quercetin-3-O-galactoside (Hyperin)	Flavonoids	Flavonols	1744467	2452700	1374633	4798500	2040500	6887567	4078433	5463800	-1.27	1.17	2.34	1.96	2.81	2.23
Dihydrokaempferide	Flavonoids	Flavonols	607420	526667	527513	853233	926207	1628633	1454267	1336633	-1.15	1.52	2.39	1.62	3.09	2.54
Quercetin-5-O-glucuronide	Flavonoids	Flavonols	16160667	2923700	11463000	4701200	17639000	7930200	22272000	8166100	-1.41	1.09	1.38	1.61	2.71	2.79
Isorhamnetin-3-O-Glucoside	Flavonoids	Flavonols	1471777	20526667	644490	38366000	758760	51986000	974530	37125333	-2.28	-1.94	-1.51	1.87	2.53	1.81
Isorhamnetin-7-O-glucoside (Brassicin)	Flavonoids	Flavonols	1427243	20460667	621640	37965667	831727	51847000	976820	37106333	-2.3	-1.72	-1.46	1.86	2.53	1.81
Dihydrorhamnetin	Flavonoids	Flavonols	6848	3694	3122	3552	3667	1661	3286	2287	-2.19	-1.87	-2.08	-1.04	-2.22	-1.61
Quercetin-3-O-(6''-O-arabinosyl)glucoside	Flavonoids	Flavonols	18377	9	11711	9	24962	9	84876	9	-1.57	1.36	4.62	0	0	0
3,5,6,7,8,3',4'-Heptamethoxyflavone	Flavonoids	Flavonols	3872	2938	2958	3026	3360	3130	3121	3321	-1.31	-1.15	-1.24	1.03	1.07	1.13
Laricitrin-3-O-xyloside	Flavonoids	Flavonols	9	54440	9	81186	9	84705	9	75239	0	0	0	1.49	1.56	1.38
3,3',5,7-Tetrahydroxy-4',6-Dimethoxyflavone; (Laciniatin)	Flavonoids	Flavonols	9	27378	9	53937	9	50604	9	41905	0	0	0	1.97	1.85	1.53
Myricetin-3-O-galactoside	Flavonoids	Flavonols	3215233	21157333	3785333	35085000	4486067	36649667	5584833	37301667	1.18	1.4	1.74	1.66	1.73	1.76
Myricetin-3-O-glucoside	Flavonoids	Flavonols	3275433	20607333	3648667	38310333	4276200	37243667	5599200	38849000	1.11	1.31	1.71	1.86	1.81	1.89
Myricetin-3-O-glucuronide	Flavonoids	Flavonols	7128300	2850933	4704200	3583933	6551300	4925300	9164667	5692900	-1.52	-1.09	1.29	1.26	1.73	2
Phloretin-2'-O-glucoside (Phlorizin)	Flavonoids	Chalcones	1993367	1754900	11917000	1817833	6907933	1733100	6854300	2829800	5.98	3.47	3.44	1.04	-1.01	1.61
Phloretin-2'-O-(6''-O-xylosyl)glucoside	Flavonoids	Chalcones	70041	39886	235063	69455	136183	45704	208660	59482	3.36	1.94	2.98	1.74	1.15	1.49
3,4,2',4',6'-Pentahydroxychalcone-4'-O-glucoside	Flavonoids	Chalcones	96453	44473	195530	172100	96740	96270	68757	122396	2.03	1	-1.4	3.87	2.16	2.75
Phloretin	Flavonoids	Chalcones	51959	30852	135907	43733	54744	75044	66464	104807	2.62	1.05	1.28	1.42	2.43	3.4
Phloretin-4'-O-(6''-p-Coumaroyl)glucoside	Flavonoids	Chalcones	26290	64135	64696	43446	26244	60539	33404	46994	2.46	-1	1.27	-1.48	-1.06	-1.36
3-Hydroxyphloretin-4'-O-glucoside	Flavonoids	Chalcones	221683	246113	280373	184470	184387	186927	156683	251087	1.26	-1.2	-1.41	-1.33	-1.32	1.02
Sieboldin	Flavonoids	Chalcones	213393	172500	283113	197653	158963	141117	156327	201143	1.33	-1.34	-1.37	1.15	-1.22	1.17
3-Hydroxyphloretin	Flavonoids	Chalcones	247837	84947	330547	68792	185633	57736	173050	124470	1.33	-1.34	-1.43	-1.23	-1.47	1.47
Delphinidin-3-O-galactoside	Flavonoids	Anthocyanins	174906	155966667	832250	206910000	721323	249463333	537923	256926667	4.76	4.12	3.08	1.33	1.6	1.65
Delphinidin-3-O-glucoside	Flavonoids	Anthocyanins	231593	187206667	973137	234110000	833860	258480000	659453	253436667	4.2	3.6	2.85	1.25	1.38	1.35
Delphinidin-3-O-(6''-O-acetyl)glucoside	Flavonoids	Anthocyanins	86175	66955000	441469	243556667	285130	228176667	280333	210616667	5.12	3.31	3.25	3.64	3.41	3.15
Cyanidin-3-O-glucoside	Flavonoids	Anthocyanins	213337	55683000	427950	203240000	507697	172230000	348873	190676667	2.01	2.38	1.64	3.65	3.09	3.42
Cyanidin-3-O-galactoside	Flavonoids	Anthocyanins	209822	60116333	388050	193333333	429770	171100000	283470	182330000	1.85	2.05	1.35	3.22	2.85	3.03
Delphinidin-3-O-arabinoside	Flavonoids	Anthocyanins	9	1009787	9	4199433	9	2812933	9	2886467	0	0	0	4.16	2.79	2.86
Delphinidin-3-O-(6''-O-p-coumaroyl)glucoside	Flavonoids	Anthocyanins	9	22763667	9	70608667	9	83288333	9	60927333	0	0	0	3.1	3.66	2.68
Peonidin-3-O-glucoside	Flavonoids	Anthocyanins	9	4143900	9	12788667	9	10404800	9	10812767	0	0	0	3.09	2.51	2.61
Petunidin-3-O-glucoside	Flavonoids	Anthocyanins	9	4152567	9	12096333	9	11871767	9	9330600	0	0	0	2.91	2.86	2.25
Petunidin-3-O-(6''-O-Acetyl)glucoside	Flavonoids	Anthocyanins	9	78574000	9	206896667	9	206126667	9	173803333	0	0	0	2.63	2.62	2.21
Delphinidin-3,5-di-O-glucoside	Flavonoids	Anthocyanins	9	4729300	9	43618667	9	19270000	9	35632667	0	0	0	9.22	4.07	7.53
Cyanidin-3-O-arabinoside	Flavonoids	Anthocyanins	9	127657	9	957917	9	458040	9	808243	0	0	0	7.5	3.59	6.33
Cyanidin-3-O-(6''-O-acetyl)glucoside	Flavonoids	Anthocyanins	9	18211333	9	127286667	9	103017667	9	108315333	0	0	0	6.99	5.66	5.95
Petunidin-3,5-di-O-glucoside	Flavonoids	Anthocyanins	9	381300	9	2316267	9	959713	9	1687360	0	0	0	6.07	2.52	4.43
Pelargonidin-3-O-glucoside	Flavonoids	Anthocyanins	9	1101380	9	5081200	9	2688167	9	4946433	0	0	0	4.61	2.44	4.49
Cyanidin-3-O-(6''-O-p-Coumaroyl)glucoside	Flavonoids	Anthocyanins	9	17717667	9	79161333	9	73991667	9	71321000	0	0	0	4.47	4.18	4.03
Petunidin-3-O-arabinoside	Flavonoids	Anthocyanins	9	883253	9	2694200	9	1909000	9	1734710	0	0	0	3.05	2.16	1.96
Petunidin-3-O-(6''-O-caffeoyl)glucoside	Flavonoids	Anthocyanins	9	1295533	9	3634067	9	3668267	9	1308453	0	0	0	2.81	2.83	1.01
Petunidin-3-O-(6''-O-p-Coumaroyl)glucoside	Flavonoids	Anthocyanins	9	35720667	9	75581000	9	89044667	9	57865000	0	0	0	2.12	2.49	1.62
Peonidin-3-O-(6''-O-Acetyl)glucoside	Flavonoids	Anthocyanins	9	57357000	9	119996667	9	125190000	9	103617333	0	0	0	2.09	2.18	1.81
Peonidin-3,5-O-diglucoside	Flavonoids	Anthocyanins	9	5380533	9	14899333	9	5699633	9	12651500	0	0	0	2.77	1.06	2.35
Malvidin-3,5-di-O-glucoside	Flavonoids	Anthocyanins	9	850763	9	2185800	9	760437	9	1105710	0	0	0	2.57	-1.12	1.3
Peonidin-3-O-arabinoside	Flavonoids	Anthocyanins	9	1223367	9	2837967	9	1789667	9	1609380	0	0	0	2.32	1.46	1.32
Peonidin-3-O-rutinoside	Flavonoids	Anthocyanins	9	297527	9	558577	9	504243	9	320313	0	0	0	1.88	1.69	1.08
Malvidin-3-O-glucoside	Flavonoids	Anthocyanins	9	18905333	9	26514667	9	24187667	9	17633600	0	0	0	1.4	1.28	-1.07
Malvidin-3-O-galactoside	Flavonoids	Anthocyanins	9	19895333	9	27744000	9	24614667	9	18448867	0	0	0	1.39	1.24	-1.08
Malvidin-3-O-arabinoside	Flavonoids	Anthocyanins	9	7145300	9	8871967	9	6063167	9	4312167	0	0	0	1.24	-1.18	-1.66
Malvidin-3-O-(6''-O-acetyl)glucoside	Flavonoids	Anthocyanins	9	14846000	9	14864333	9	13667333	9	9478633	0	0	0	1	-1.09	-1.57
Malvidin-3-O-(6''-O-p-coumaroyl)glucoside	Flavonoids	Anthocyanins	9	4407433	9	4152700	9	3744233	9	2611137	0	0	0	-1.06	-1.18	-1.69
Malvidin-3-O-(6''-O-caffeoyl)glucoside	Flavonoids	Anthocyanins	9	38153333	9	37678667	9	30416000	9	15830833	0	0	0	-1.01	-1.25	-2.41
Eriodictyol (5,7,3',4'-Tetrahydroxyflavanone)	Flavonoids	Dihydroflavone	39101	28475	141379	65253	79102	71913	43141	77137	3.62	2.02	1.1	2.29	2.53	2.71
Naringenin-7-O-glucoside (Prunin)	Flavonoids	Dihydroflavone	742957	251927	1527567	689110	724300	585740	507633	550383	2.06	-1.03	-1.46	2.74	2.33	2.18
Dihydroquercetin(Taxifolin)	Flavonoids	Dihydroflavonol	84151	26893	413693	87176	166270	91531	120845	143451	4.92	1.98	1.44	3.24	3.4	5.33
Dihydromyricetin (Ampelopsin)	Flavonoids	Dihydroflavonol	12085	74529	39028	129957	93847	169774	24114	313173	3.23	7.77	2	1.74	2.28	4.2
Eriodictyol-7-O-glucoside	Flavonoids	Dihydroflavone	64714	26219	176823	23048	91240	5649	64978	9	2.73	1.41	1	-1.14	-4.64	-2913.22
Dihydrokaempferol (Aromadendrin)	Flavonoids	Dihydroflavonol	43268	8386	107945	30452	13720	35134	11036	41733	2.49	-3.15	-3.92	3.63	4.19	4.98
5,7,3',4',5'-Pentahydroxydihydroflavone	Flavonoids	Dihydroflavone	45554	9	102631	9	42276	9	27065	9	2.25	-1.08	-1.68	0	0	0
Naringenin (5,7,4'-Trihydroxyflavanone)	Flavonoids	Dihydroflavone	326330	218990	777273	380693	330100	410330	229143	344933	2.38	1.01	-1.42	1.74	1.87	1.58
Eriodictyol-7-O-(6''-acetyl)glucoside	Flavonoids	Dihydroflavone	67093	8351	77639	7786	34608	1734	19489	8573	1.16	-1.94	-3.44	-1.07	-4.82	1.03
Eriodictyol-7-O-(6''-malonyl)glucoside	Flavonoids	Dihydroflavone	28140	3305	41852	3725	18433	2449	14324	2796	1.49	-1.53	-1.96	1.13	-1.35	-1.18
Taxifolin-3-O-rhamnoside (Astilbin)	Flavonoids	Dihydroflavonol	7480500	3297600	3029367	5972900	2979433	8918267	4875567	6338233	-2.47	-2.51	-1.53	1.81	2.7	1.92
Dihydromyricetin-3-O-glucoside	Flavonoids	Dihydroflavonol	69127	52174	75778	57411	44746	54191	42176	56144	1.1	-1.54	-1.64	1.1	1.04	1.08
Epigallocatechin-3-gallate	Flavonoids	Flavanols	177603	92327	664203	292087	1333833	228247	781770	437770	3.74	7.51	4.4	3.16	2.47	4.74
Gallocatechin 3-O-gallate	Flavonoids	Flavanols	227860	121420	987487	334743	2036100	287237	1147923	626103	4.33	8.94	5.04	2.76	2.37	5.16
Gallocatechin-(4α→8)-gallocatechin	Flavonoids	Flavanols	9	16847	14386	220803	9	393173	24506	353243	1598.41	0	2722.93	13.11	23.34	20.97
Catechin-(7,8-bc)-4α-(3,4-dihydroxyphenyl)-dihydro-2-(3H)-one	Flavonoids	Flavanols	10274233	2420333	20009333	6382033	29590333	7828267	21302333	6399567	1.95	2.88	2.07	2.64	3.23	2.64
Catechin-(7,8-bc)-4β-(3,4-dihydroxyphenyl)-dihydro-2-(3H)-one	Flavonoids	Flavanols	10301433	2352333	20477667	6298467	30634333	8517067	22567667	6645733	1.99	2.97	2.19	2.68	3.62	2.83
Catechin	Flavonoids	Flavanols	6102900	1860033	33912333	4024800	37635000	4577633	28452333	3477200	5.56	6.17	4.66	2.16	2.46	1.87
Epicatechin gallate	Flavonoids	Flavanols	1026840	146144	18435693	301030	1034470	220170	726800	382770	17.95	1.01	-1.41	2.06	1.51	2.62
Epicatechin glucoside	Flavonoids	Flavanols	145608	57490	174150	104183	317060	199429	273557	130873	1.2	2.18	1.88	1.81	3.47	2.28
8,8'-Methylenebiscatechin	Flavonoids	Flavanols	82558	14692	239267	23604	183950	31676	184380	21283	2.9	2.23	2.23	1.61	2.16	1.45
Catechin-catechin-catechin	Flavonoids	Flavanols	55467	10169	73168	15589	139599	26499	112351	18806	1.32	2.52	2.03	1.53	2.61	1.85
Gallocatechin	Flavonoids	Flavanols	4787433	4745600	22018667	3873967	41835333	3691467	30560333	4006233	4.6	8.74	6.38	-1.22	-1.29	-1.18
Epicatechin	Flavonoids	Flavanols	529320	2771067	10761467	3644833	7567133	3702933	7613700	2455167	20.33	14.3	14.38	1.32	1.34	-1.13
Epigallocatechin	Flavonoids	Flavanols	2679300	3429600	13347333	4097733	27007000	3971667	19309333	3714200	4.98	10.08	7.21	1.19	1.16	1.08
Catechin gallate	Flavonoids	Flavanols	1194127	231787	20575870	444870	1456767	369330	1126153	494420	17.23	1.22	-1.06	1.92	1.59	2.13
Naringenin-7-O-(6''-malonyl)glucoside	Flavonoids	Flavanols	3369833	545297	6652267	935493	1677067	438003	1165467	842540	1.97	-2.01	-2.89	1.72	-1.24	1.55
4'-Hydroxy-5,7-dimethoxyflavanone	Flavonoids	Flavanols	6985867	5030133	8359367	3910433	10100100	4857367	7849267	9413233	1.2	1.45	1.12	-1.29	-1.04	1.87
Pinocembrin-7-O-glucoside (Pinocembroside)	Flavonoids	Flavonoid	12056	5157	50155	41838	15401	27146	4291	45633	4.16	1.28	-2.81	8.11	5.26	8.85
Laricitrin-3-O-(6''-acetyl)glucoside	Flavonoids	Flavonoid	1291	10941	5739	45066	9	37985	9	42086	4.44	-143.5	-143.5	4.12	3.47	3.85
Hispidulin (5,7,4'-Trihydroxy-6-methoxyflavone)	Flavonoids	Flavonoid	23009	5713	10602	23805	9993	67850	9661	41301	-2.17	-2.3	-2.38	4.17	11.88	7.23
Diosmetin (5,7,3'-Trihydroxy-4'-methoxyflavone)	Flavonoids	Flavonoid	23477	2807	10100	23022	10565	57413	8209	36089	-2.32	-2.22	-2.86	8.2	20.45	12.85
Luteolin-7-O-glucoside (Cynaroside)	Flavonoids	Flavonoid	3168633	2701167	1288490	10182533	3073167	18180667	9657700	13960667	-2.46	-1.03	3.05	3.77	6.73	5.17
Luteolin-7-O-glucuronide	Flavonoids	Flavonoid	7809233	962457	3770033	2674533	7580633	6099067	18978333	7439200	-2.07	-1.03	2.43	2.78	6.34	7.73
Kaempferol-3-O-sambubioside	Flavonoids	Flavonoid	7477	9	1293	23470	5798	99807	11510	22112	-5.78	-1.29	1.54	2607.81	11089.6	2456.93
Taxifolin-3'-O-glucoside	Flavonoids	Flavonoid	599907	633310	388497	1426100	767697	2706733	1379733	1592967	-1.54	1.28	2.3	2.25	4.27	2.52
Kaempferol-3-O-rutinoside(Nicotiflorin)	Flavonoids	Flavonoid	250663	169513	128143	795903	311983	1108223	1940900	1177133	-1.96	1.24	7.74	4.7	6.54	6.94
Luteolin-7-O-rutinoside	Flavonoids	Flavonoid	425013	62435	237533	232607	578097	1252897	2951333	971367	-1.79	1.36	6.94	3.73	20.07	15.56
Kaempferol-3-O-arabinoside (Juglanin)	Flavonoids	Flavonoid	35747	79165	22526	1190423	34510	2035900	114610	1233037	-1.59	-1.04	3.21	15.04	25.72	15.58
Tricetin (5,7,3',4',5'-Pentahydroxyflavone)	Flavonoids	Flavonoid	27367	23689	46945	49717	14973	49333	12311	51980	1.72	-1.83	-2.22	2.1	2.08	2.19
Apigenin-7-O-(6''-p-Coumaryl)glucoside	Flavonoids	Flavonoid	9	621540	9	1955433	9	1475433	9	1601723	0	0	0	3.15	2.37	2.58
Apigenin-7-O-rutinoside (Isorhoifolin)	Flavonoids	Flavonoid	9	574967	9	2012167	9	1461900	9	1582313	0	0	0	3.5	2.54	2.75
Kaempferol-3,7-di-O-glucoside	Flavonoids	Flavonoid	9	293057	9	2213767	9	1336003	9	882557	0	0	0	7.55	4.56	3.01
Luteolin-7-O-gentiobioside	Flavonoids	Flavonoid	9	313560	9	2000700	9	1311947	9	963837	0	0	0	6.38	4.18	3.07
Tricin-7-O-(2''-feruloyl)glucoside	Flavonoids	Flavonoid	9	3106	9	19333	9	51687	9	9763	0	0	0	6.22	16.64	3.14
Isorhamnetin-3-O-(6''-malonylglucoside)	Flavonoids	Flavonoid	15013	149330	15136	542517	8898	471467	12617	711363	1.01	-1.69	-1.19	3.63	3.16	4.76
Luteolin (5,7,3',4'-Tetrahydroxyflavone)	Flavonoids	Flavonoid	6363	9	9527	3515	4703	5452	5095	7041	1.5	-1.35	-1.25	390.51	605.73	782.28
Chrysoeriol-7-O-gentiobioside	Flavonoids	Flavonoid	9	9518767	9	22052667	9	21642667	9	9906567	0	0	0	2.32	2.27	1.04
Pinocembrin-7-O-neohesperidoside	Flavonoids	Flavonoid	8601	15499	25941	40171	6996	14432	7098	25352	3.02	-1.23	-1.21	2.59	-1.07	1.64
Apigenin-7-O-glucoside(Cosmosiin)	Flavonoids	Flavonoid	172830	77640	258590	168647	163617	129670	155853	151917	1.5	-1.06	-1.11	2.17	1.67	1.96
5,6,3′,4′-Tetrahydroxy-3,7-dimethoxyflavone	Flavonoids	Flavonoid	9	280143	9	126858	9	131416	9	65938	0	0	0	-2.21	-2.13	-4.25
Luteolin-7-O-neohesperidoside (Lonicerin)	Flavonoids	Flavonoid	31527	5828	20029	10814	42250	79520	216120	61444	-1.57	1.34	6.86	1.86	13.64	10.54
Diosmetin-7-O-rutinoside (Diosmin)	Flavonoids	Flavonoid	17300	20449333	22166	40004667	28645	44568333	31652	32288333	1.28	1.66	1.83	1.96	2.18	1.58
Tricin-5,7-O-diglucoside	Flavonoids	Flavonoid	9	34892333	9	36313000	9	27114000	6597	14768200	0	0	733.03	1.04	-1.29	-2.36
Syringetin-3-O-rutinoside	Flavonoids	Flavonoid	9	152400	9	97517	9	89200	9	52566	0	0	0	-1.56	-1.71	-2.9
Syringetin-7-O-glucoside	Flavonoids	Flavonoid	27662	16645000	22900	11978667	21794	10314100	20312	6535533	-1.21	-1.27	-1.36	-1.39	-1.61	-2.55
Limocitrin-3,7-di-O-glucoside	Flavonoids	Flavonoid	9	103820	9	66868	9	68588	9	44311	0	0	0	-1.55	-1.51	-2.34
Aromadendrin-7-O-glucoside	Flavonoids	Flavonoid	788190	873017	3227467	1354400	1723067	960827	1686800	941157	4.09	2.19	2.14	1.55	1.1	1.08
Chrysoeriol-7-O-(6''-malonyl)glucoside	Flavonoids	Flavonoid	25656	7269	51312	6653	34295	5832	29347	13697	2	1.34	1.14	-1.09	-1.25	1.88
Luteolin-7-O-(2''-O-rhamnosyl)rutinoside	Flavonoids	Flavonoid	32297	14006	25379	12397	81372	15160	104249	23194	-1.27	2.52	3.23	-1.13	1.08	1.66
Chrysoeriol-7-O-rutinoside	Flavonoids	Flavonoid	9	2979033	9	5764100	9	5661467	2930	4626300	0	0	325.55	1.93	1.9	1.55
5,4'-Dihydroxy-7-methoxyflavanone (Sakuranetin)	Flavonoids	Flavonoid	38469	3125	25397	3908	7967	3116	6756	3023	-1.51	-4.83	-5.69	1.25	-1	-1.03
Laricitrin-3-O-glucoside	Flavonoids	Flavonoid	102281	13353333	63781	11723667	65904	10884100	45693	7496700	-1.6	-1.55	-2.24	-1.14	-1.23	-1.78
Tricin-7-O-rutinoside	Flavonoids	Flavonoid	9	4101567	9	3901200	9	3409533	9	2444667	0	0	0	-1.05	-1.2	-1.68
Tricin-7-O-neohesperidoside	Flavonoids	Flavonoid	9	4036900	9	3838500	9	3667233	9	2482613	0	0	0	-1.05	-1.1	-1.63
Tricin (5,7,4'-Trihydroxy-3',5'-dimethoxyflavone)	Flavonoids	Flavonoid	3085	36927	3114	42796	2721	46466	2125	27214	1.01	-1.13	-1.45	1.16	1.26	-1.36
Nobiletin (5,6,7,8,3',4'-Hexamethoxyflavone)	Flavonoids	Flavonoid	296010	294720	278977	298597	285250	298023	298223	300080	-1.06	-1.04	1.01	1.01	1.01	1.02
5,7,3',4'-Tetramethoxyflavone	Flavonoids	Flavonoid	2251	2289	2620	2444	2496	2703	2293	2497	1.16	1.11	1.02	1.07	1.18	1.09
Syringetin	Flavonoids	Flavonoid	9	375997	9	729013	9	684263	9	537843	0	0	0	1.94	1.82	1.43
Limocitrin (5,7,4'-trihydroxy-8,3'-dimethoxyflavonol)	Flavonoids	Flavonoid	9	27117	9	50615	9	51013	9	42295	0	0	0	1.87	1.88	1.56
Syringetin-3-O-(6''-Acetyl)glucoside	Flavonoids	Flavonoid	9	10542	9	16974	9	14635	9	17341	0	0	0	1.61	1.39	1.64
Vitexin-2''-O-rhamnoside	Flavonoids	Flavonoid carbonoside	6034	9	17257	3980	55224	2076	42480	3876	2.86	9.15	7.04	442.22	230.7	430.67
Orientin-7-O-glucoside	Flavonoids	Flavonoid carbonoside	526097	95603	348973	174153	754217	390413	1741400	447253	-1.51	1.43	3.31	1.82	4.08	4.68
(-)-Epicatechin-3-(3''-O-methyl)gallate	Tannins	Tannin	3086	22467	26795	60105	4015	70414	3808	61573	8.68	1.3	1.23	2.68	3.13	2.74
1-O-Galloyl-β-D-glucose	Tannins	Tannin	805603	551680	164793	2370067	210930	1838767	250710	1806947	-4.89	-3.82	-3.21	4.3	3.33	3.28
Ellagic acid-4-O-Xyloside	Tannins	Tannin	452950	225467	210303	1221767	232290	2017667	469957	1304003	-2.15	-1.95	1.04	5.42	8.95	5.78
1,4-Di-O-Galloyl-D-glucose	Tannins	Tannin	9	6099	9	30059	683	25994	9	29379	0	75.9	0	4.93	4.26	4.82
2,3-Di-O-galloyl-D-glucose	Tannins	Tannin	9	17456	9	59119	9	52016	9	50734	0	0	0	3.39	2.98	2.91
3-O-Methylgallic Acid	Tannins	Tannin	53539	197603	39764	604353	27426	450573	33841	379807	-1.35	-1.95	-1.58	3.06	2.28	1.92
Gallic acid	Tannins	Tannin	2246867	1077937	4236400	2908600	2017700	2144833	1409800	2764533	1.89	-1.11	-1.59	2.7	1.99	2.56
Gallic acid-4-O-glucoside	Tannins	Tannin	558110	370390	634050	630327	1178300	789427	1502633	554600	1.14	2.11	2.69	1.7	2.13	1.5
Gallic acid-4-O-(6'''-feruloyl)sophoroside	Tannins	Tannin	9	97403	9	96962	9	75750	9	24488	0	0	0	-1	-1.29	-3.98
Ellagic acid-4-O-glucoside	Tannins	Tannin	95891	68573	214363	101841	223333	64062	198627	98800	2.24	2.33	2.07	1.49	-1.07	1.44
6-O-Galloyl-D-glucose	Tannins	Tannin	3784667	852390	5124833	1542067	5514500	1638133	5465733	1646967	1.35	1.46	1.44	1.81	1.92	1.93
