# Supplementary material for: Grafting with rootstocks promotes phenolic compound accumulation in grape berry skin during development based on integrative multi-omics analysis
Source: Hortic Res. 2022 Mar 14;9:uhac055. doi: 10.1093/hr/uhac055 (PMC9154076; doi:10.1093/hr/uhac055)
Supplement: Web_Material_uhac055 [file web_material_uhac055.zip › Table S2.xlsx]

## Sheet: Sheet2
Samples	Lib.Insert Size	Sequencing Platform	Sequencing Mode	Raw reads number	Raw data (bp)	Clean reads number	Clean Data (bp)	Total_Mapped	Uniquely_Mapped
CS/CS_green-berry_repeat1	380bp	Illumina	Paired-end,2*150bp	43815220	6572283000	40395620	6059343000	37320534 (92.39%)	36239621 (97.10%)
CS/CS_green-berry_repeat2	380bp	Illumina	Paired-end,2*150bp	48407250	7261087500	44547430	6682114500	41154940 (92.38%)	39994304 (97.18%)
CS/CS_green-berry_repeat3	380bp	Illumina	Paired-end,2*150bp	44586400	6687960000	41091726	6163758900	37932473 (92.31%)	36829183 (97.09%)
CS/CS_veraison_repeat1	380bp	Illumina	Paired-end,2*150bp	41440864	6216129600	38102672	5715400800	34386828 (90.25%)	33108444 (96.28%)
CS/CS_veraison_repeat2	380bp	Illumina	Paired-end,2*150bp	39936010	5990401500	37062540	5559381000	33638161 (90.76%)	32355739 (96.19%)
CS/CS_veraison_repeat3	380bp	Illumina	Paired-end,2*150bp	47791694	7168754100	44147598	6622139700	40090011 (90.81%)	38563787 (96.19%)
CS/5BB_green-berry_repeat1	380bp	Illumina	Paired-end,2*150bp	45749748	6862462200	41800834	6270125100	37672988 (90.12%)	36651195 (97.29%)
CS/5BB_green-berry_repeat2	380bp	Illumina	Paired-end,2*150bp	39147620	5872143000	36119558	5417933700	33256532 (92.07%)	32329694 (97.21%)
CS/5BB_green-berry_repeat3	380bp	Illumina	Paired-end,2*150bp	39825676	5973851400	36884576	5532686400	33809305 (91.66%)	32852481 (97.17%)
CS/5BB_veraison_repeat1	380bp	Illumina	Paired-end,2*150bp	47003212	7050481800	43768866	6565329900	38742101 (88.52%)	37209400 (96.04%)
CS/5BB_veraison_repeat2	380bp	Illumina	Paired-end,2*150bp	40828954	6124343100	37723984	5658597600	31120971 (82.50%)	29907986 (96.10%)
CS/5BB_veraison_repeat3	380bp	Illumina	Paired-end,2*150bp	44426026	6663903900	41353658	6203048700	35581072 (86.04%)	34240835 (96.23%)
CS/101-14MG_green-berry_repeat1	380bp	Illumina	Paired-end,2*150bp	39046100	5856915000	36112510	5416876500	33516544 (92.81%)	32553186 (97.13%)
CS/101-14MG_green-berry_repeat2	380bp	Illumina	Paired-end,2*150bp	46847398	7027109700	42031648	6304747200	38996313 (92.78%)	37909992 (97.21%)
CS/101-14MG_green-berry_repeat3	380bp	Illumina	Paired-end,2*150bp	46526610	6978991500	43199244	6479886600	40256893 (93.19%)	39121650 (97.18%)
CS/101-14MG_veraison_repeat1	380bp	Illumina	Paired-end,2*150bp	42376986	6356547900	39338146	5900721900	35244837 (89.59%)	33852466 (96.05%)
CS/101-14MG_veraison_repeat2	380bp	Illumina	Paired-end,2*150bp	39593954	5939093100	36604944	5490741600	32566083 (88.97%)	31379590 (96.36%)
CS/101-14MG_veraison_repeat3	380bp	Illumina	Paired-end,2*150bp	42064908	6309736200	39162576	5874386400	35857015 (91.56%)	34502503 (96.22%)
CS/SO4_green-berry_repeat1	380bp	Illumina	Paired-end,2*150bp	39841178	5976176700	37110424	5566563600	34752668 (93.65%)	33812708 (97.30%)
CS/SO4-14MG_green-berry_repeat2	380bp	Illumina	Paired-end,2*150bp	42909108	6436366200	39767624	5965143600	36247029 (91.15%)	35280269 (97.33%)
CS/SO4-14MG_green-berry_repeat3	380bp	Illumina	Paired-end,2*150bp	46456666	6968499900	43037710	6455656500	40048205 (93.05%)	38953539 (97.27%)
CS/SO4-14MG_veraison_repeat1	380bp	Illumina	Paired-end,2*150bp	43573932	6536089800	39872360	5980854000	36086081 (90.50%)	34615331 (95.92%)
CS/SO4-14MG_veraison_repeat2	380bp	Illumina	Paired-end,2*150bp	41751596	6262739400	38936160	5840424000	35565122 (91.34%)	34136951 (95.98%)
CS/SO4-14MG_veraison_repeat3	380bp	Illumina	Paired-end,2*150bp	41156038	6173405700	38275456	5741318400	34555080 (90.28%)	33264242 (96.26%)
