# Supplementary material for: Grafting with rootstocks promotes phenolic compound accumulation in grape berry skin during development based on integrative multi-omics analysis
Source: Hortic Res. 2022 Mar 14;9:uhac055. doi: 10.1093/hr/uhac055 (PMC9154076; doi:10.1093/hr/uhac055)
Supplement: Web_Material_uhac055 [file web_material_uhac055.zip › Table S3.xlsx]

## Sheet: Sheet1
									Fold chagne at Green-berry stage	Adjusted P-value at Green-berry stage	Fold chagne at Green-berry stage	Adjusted P-value at Green-berry stage	Fold chagne at Green-berry stage	Adjusted P-value at Green-berry stage	Fold chagne at Veraison stage	Adjusted P-value at veraison stage	Fold chagne at Veraison stage	Adjusted P-value at veraison stage	Fold chagne at Veraison stage	Adjusted P-value at veraison stage	MapMan	MapMan	MapMan
Gene ID	CS/CS Green-berry RPKM	CS/CS Veraison RPKM	CS/5BB Green-berry RPKM	CS/5BB Veraison RPKM	CS/101-14MG Green-berry RPKM	CS/101-14MG Veraison RPKM	CS/SO4 Green-berry RPKM	CS/SO4 Veraison RPKM	CS/CS vs CS/5BB	CS/CS vs CS/5BB	CS/CS vs CS/101-14MG	CS/CS vs CS/101-14MG	CS/CS vs CS/SO4	CS/CS vs CS/SO4	CS/CS vs CS/5BB	CS/CS vs CS/5BB	CS/CS vs CS/101-14MG	CS/CS vs CS/101-14MG	CS/CS vs CS/SO4	CS/CS vs CS/SO4	BINCODE	NAME	DESCRIPTION
VIT_01s0010g00020	15.4595	37.8406	1.13336	6.57053	0.208192	4.20537	0.232922	5.5236	-13.6404	0	-13.6232	0	-13.35	0	-5.75914	0	-8.99816	0	-6.85071	0	'35.2'	'not assigned.not annotated'	' no hits & (original description: pep chromosome:12X:1:14353846:14356865:-1 gene:VIT_01s0010g00020 transcript:VIT_01s0010g00020.t01 gene_biotype:protein_coding transcript_biotype:protein_coding)'
VIT_01s0010g00240	123.973	17.6385	5.39318	21.7288	4.66831	36.964	4.05184	38.7939	-22.987	0	-26.5563	0	-30.5967	0	1.2319	0.26	2.09564	0	2.19939	0	'6.2.1.6'	'Nucleotide metabolism.pyrimidines.de novo biosynthesis.CTP synthetase'	'CTP synthetase (original description: pep chromosome:12X:1:14670356:14678190:1 gene:VIT_01s0010g00240 transcript:VIT_01s0010g00240.t01 gene_biotype:protein_coding transcript_biotype:protein_coding description:CTP synthase [Source:UniProtKB/TrEMBL;Acc:F6HGD6]) &'
VIT_01s0010g00330	0.0321076	1.4399	0.280242	1.10653	0.0243111	0.740818	0.111526	0.633802	NA	1	NA	1	NA	1	-1.30128	0.4	-1.94366	0.03	-2.27185	0.01	'18.4.1.11'	'Protein modification.phosphorylation.TKL protein kinase superfamily.protein kinase (LRR-XI)'	'protein kinase (LRR-XI) (original description: pep chromosome:12X:1:14812106:14816337:-1 gene:VIT_01s0010g00330 transcript:VIT_01s0010g00330.t01 gene_biotype:protein_coding transcript_biotype:protein_coding) &'
VIT_01s0010g00460	1.02836	0	0	0	0	0	0	0	-2.02836	0	-2.02836	0	-2.02836	0	NA	1	NA	1	NA	1	'35.1'	'not assigned.annotated'	' (original description: pep chromosome:12X:1:15215062:15216231:1 gene:VIT_01s0010g00460 transcript:VIT_01s0010g00460.t01 gene_biotype:protein_coding transcript_biotype:protein_coding) & no description available(sp|q10i20|xat3_orysj : 244.0)'
VIT_01s0010g00530	6.61933	30.5537	16.86	21.6423	13.4862	16.1173	11.2911	18.9631	2.54709	0	2.0374	0	1.70578	0.01	-1.41176	0.05	-1.89571	0	-1.61122	0	'50.2.4'	'Enzyme classification.EC_2 transferases.EC_2.4 glycosyltransferase'	'UDP-glycosyltransferase 82A1 OS=Arabidopsis thaliana (sp|q9lhj2|u82a1_arath : 504.0) & Enzyme classification.EC_2 transferases.EC_2.4 glycosyltransferase(50.2.4 : 213.2) (original description: pep chromosome:12X:1:15343870:15346388:1 gene:VIT_01s0010g00530 transcript:VIT_01s0010g00530.t01 gene_biotype:protein_coding transcript_biotype:protein_coding description:Glycosyltransferase [Source:UniPro…
VIT_01s0010g00690	2.89877	10.2927	7.03386	9.88234	8.97345	7.61023	6.5745	7.91865	2.4265	0	3.09561	0	2.26803	0	-1.04152	0.85	-1.35248	0.09	-1.2998	0.15	'15.6.1.1'	'RNA biosynthesis.organelle machinery.RNA polymerase activities.nuclear-encoded organellar RNA polymerase (NEP)'	'nuclear-encoded organellar RNA polymerase (NEP) (original description: pep chromosome:12X:1:15828712:15858003:1 gene:VIT_01s0010g00690 transcript:VIT_01s0010g00690.t01 gene_biotype:protein_coding transcript_biotype:protein_coding description:DNA-directed RNA polymerase [Source:UniProtKB/TrEMBL;Acc:F6HGF2]) &'
VIT_01s0010g00710	10.455	1.05608	12.7467	1.12969	8.54209	1.64029	9.9649	2.2809	1.2192	0.3	-1.22394	0.3	-1.04918	0.83	1.0697	0.87	1.55319	0.19	2.15978	0.02	'19.2.2.1.5.2.1'	'Protein homeostasis.ubiquitin-proteasome system.ubiquitin-fold protein conjugation.ubiquitin conjugation (ubiquitylation).ubiquitin-ligase E3 activities.U-Box E3 ligase activities.E3 ubiquitin ligase (PUB)'	'E3 ubiquitin ligase (PUB) (original description: pep chromosome:12X:1:15889708:15892542:1 gene:VIT_01s0010g00710 transcript:VIT_01s0010g00710.t01 gene_biotype:protein_coding transcript_biotype:protein_coding description:RING-type E3 ubiquitin transferase [Source:UniProtKB/TrEMBL;Acc:F6HGF4]) &'
VIT_01s0010g00750	2.92712	3.33545	9.29119	3.44063	5.89244	4.19602	7.33467	3.89913	3.17417	0	2.01305	0	2.50576	0	1.03153	0.92	1.25801	0.34	1.169	0.55	'20.4.2.2'	'Cytoskeleton organisation.nuclear dynamics.nuclear movement.myosin-SUN-WIP adaptor (WIT)'	'myosin-SUN-WIP adaptor (WIT) (original description: pep chromosome:12X:1:15925062:15931423:1 gene:VIT_01s0010g00750 transcript:VIT_01s0010g00750.t01 gene_biotype:protein_coding transcript_biotype:protein_coding description:WPP domain-interacting tail-anchored protein 2 [Source:Projected from Arabidopsis thaliana (AT1G68910) UniProtKB/Swiss-Prot;Acc:A8MQR0]) &'
VIT_01s0010g00760	3.70955	0.360757	12.113	0.385496	21.6195	0.378791	11.2828	0.163203	3.26536	0	5.82807	0	3.04155	0	NA	1	NA	1	NA	1	'35.2'	'not assigned.not annotated'	' no hits & (original description: pep chromosome:12X:1:15950500:15952634:-1 gene:VIT_01s0010g00760 transcript:VIT_01s0010g00760.t01 gene_biotype:protein_coding transcript_biotype:protein_coding)'
VIT_01s0010g00790	0	0.11288	0.597519	0.0661006	3.43355	0.192114	2.04484	0.0599881	NA	1	4.43355	0	3.04484	0	NA	1	NA	1	NA	1	'35.2'	'not assigned.not annotated'	' no hits & (original description: pep chromosome:12X:1:16076644:16082917:-1 gene:VIT_01s0010g00790 transcript:VIT_01s0010g00790.t01 gene_biotype:protein_coding transcript_biotype:protein_coding)'
VIT_01s0010g00920	5.73166	0.932001	5.43782	0.897764	2.39737	1.71449	4.43004	1.33398	-1.05404	0.84	-2.39081	0	-1.29382	0.24	NA	0.93	1.83958	0.07	1.43131	0.31	'1.1.8.1.6.2.2'	'Photosynthesis.photophosphorylation.chlororespiration.NADH dehydrogenase-like (NDH) complex.assembly and stabilization.Cpn60 chaperonin heterodimer.subunit beta'	'subunit beta of Cpn60 chaperonin complex (original description: pep chromosome:12X:1:16384467:16391080:1 gene:VIT_01s0010g00920 transcript:VIT_01s0010g00920.t01 gene_biotype:protein_coding transcript_biotype:protein_coding) &'
VIT_01s0010g00940	54.26	2.93003	39.1854	4.06579	21.9593	8.06936	46.5528	8.71964	-1.3847	0.07	-2.47093	0	-1.16556	0.42	1.38763	0.38	2.75402	0	2.97596	0	'35.1'	'not assigned.annotated'	' (original description: pep chromosome:12X:1:16474223:16475882:1 gene:VIT_01s0010g00940 transcript:VIT_01s0010g00940.t01 gene_biotype:protein_coding transcript_biotype:protein_coding) & Large ribosomal RNA subunit accumulation protein YCED homolog 2, chloroplastic OS=Arabidopsis thaliana (sp|q9c5m1|yced2_arath : 165.0)'
VIT_01s0010g00990	165.098	1034.98	212.718	368.37	287.592	292.193	219.948	232.246	1.28843	0.13	1.74195	0	1.33223	0.08	-2.80962	0	-3.54211	0	-4.4564	0	'8.2.1'	'Polyamine metabolism.spermidine biosynthesis.S-adenosyl methionine decarboxylase'	'S-adenosyl methionine decarboxylase (original description: pep chromosome:12X:1:16536015:16537239:1 gene:VIT_01s0010g00990 transcript:VIT_01s0010g00990.t01 gene_biotype:protein_coding transcript_biotype:protein_coding description:S-adenosylmethionine decarboxylase proenzyme [Source:UniProtKB/TrEMBL;Acc:F6HGG6]) &'
VIT_01s0010g01000	0.999509	63.3812	1.19645	17.819	0.252694	10.4326	0.595896	9.03532	1.19704	0.65	NA	0.02	NA	0.21	-3.55694	0	-6.0753	0	-7.01483	0	'18.4.1.2'	'Protein modification.phosphorylation.TKL protein kinase superfamily.protein kinase (LRR-II)'	'protein kinase (LRR-II) (original description: pep chromosome:12X:1:16552366:16555911:1 gene:VIT_01s0010g01000 transcript:VIT_01s0010g01000.t01 gene_biotype:protein_coding transcript_biotype:protein_coding description:NSP-interacting kinase 2 [Source:Projected from Arabidopsis thaliana (AT3G25560) UniProtKB/TrEMBL;Acc:F4JA15]) &'
VIT_01s0010g01080	1.76766	6.77687	3.8682	6.82306	5.34573	5.45259	3.14876	7.26633	2.18832	0	3.02418	0	1.78132	0.04	1.00682	0.98	-1.24287	0.34	1.07223	0.77	'35.1'	'not assigned.annotated'	' (original description: pep chromosome:12X:1:16623606:16636943:-1 gene:VIT_01s0010g01080 transcript:VIT_01s0010g01080.t01 gene_biotype:protein_coding transcript_biotype:protein_coding description:Inorganic pyrophosphatase TTM2 [Source:Projected from Arabidopsis thaliana (AT1G26190) UniProtKB/Swiss-Prot;Acc:Q9C664]) & no description available(sp|q9c664|ttm2_arath : 910.0)'
VIT_01s0010g01090	1.9364	0.640378	0.131833	0.769865	4.3966	0.826154	0.975385	0.450808	-2.59438	0.04	2.2705	0.01	-1.98527	0.13	NA	1	NA	0.66	NA	1	'35.1'	'not assigned.annotated'	' (original description: pep chromosome:12X:1:16683140:16684629:-1 gene:VIT_01s0010g01090 transcript:VIT_01s0010g01090.t01 gene_biotype:protein_coding transcript_biotype:protein_coding description:Peroxidase [Source:UniProtKB/TrEMBL;Acc:F6HGH0]) & Peroxidase 11 OS=Arabidopsis thaliana (sp|q96519|per11_arath : 473.0)'
VIT_01s0010g01140	10.9554	1.75966	8.91969	3.85349	6.4188	7.25825	10.6814	7.38636	-1.22823	0.49	-1.70677	0.07	-1.02565	0.94	2.18991	0.07	4.1248	0	4.19761	0	'35.2'	'not assigned.not annotated'	' no hits & (original description: pep chromosome:12X:1:16795363:16796369:1 gene:VIT_01s0010g01140 transcript:VIT_01s0010g01140.t01 gene_biotype:protein_coding transcript_biotype:protein_coding)'
VIT_01s0010g01170	45.3982	3.47896	49.3396	5.0512	18.8613	9.49622	35.2574	13.4075	1.08682	0.7	-2.40695	0	-1.28762	0.2	1.45193	0.31	2.72961	0	3.85388	0	'1.1.2.9.1.3'	'Photosynthesis.photophosphorylation.cytochrome b6/f complex.assembly.CCB cytochrome b6 maturation system (system IV).assembly factor (CCB3)'	'assembly factor CCB3 of CCB cytochrome b6 maturation system (system IV) (original description: pep chromosome:12X:1:16894957:16897135:1 gene:VIT_01s0010g01170 transcript:VIT_01s0010g01170.t01 gene_biotype:protein_coding transcript_biotype:protein_coding description:Protein COFACTOR ASSEMBLY OF COMPLEX C SUBUNIT B CCB3, chloroplastic [Source:Projected from Arabidopsis thaliana (AT5G36120) UniProt…
VIT_01s0010g01200	95.9726	377.062	98.8851	110.359	135.834	84.1021	102.195	92.19	1.03035	0.89	1.41534	0.04	1.06484	0.75	-3.41669	0	-4.48338	0	-4.09005	0	'5.5.1.7'	'Lipid metabolism.phytosterol biosynthesis.campesterol.sterol delta24 reductase'	'sterol delta24 reductase (original description: pep chromosome:12X:1:16927438:16938407:-1 gene:VIT_01s0010g01200 transcript:VIT_01s0010g01200.t01 gene_biotype:protein_coding transcript_biotype:protein_coding) &'
VIT_01s0010g01210	3.28255	4.13961	5.62245	3.94027	8.14035	5.61042	8.26848	4.05163	1.71283	0.07	2.47989	0	2.51892	0	-1.05059	0.89	1.3553	0.31	-1.02171	0.96	'14.5.9'	'DNA damage response.base excision repair (BER).uracil repair DNA glycosylase (UNG)'	'uracil repair DNA glycosylase (UNG) (original description: pep chromosome:12X:1:16963289:16970142:1 gene:VIT_01s0010g01210 transcript:VIT_01s0010g01210.t01 gene_biotype:protein_coding transcript_biotype:protein_coding description:Uracil-DNA glycosylase [Source:UniProtKB/TrEMBL;Acc:D7TAC5]) &'
VIT_01s0010g01390	20.3017	6.13647	62.7882	18.9378	19.5759	27.9007	15.5534	34.5248	3.09276	0	-1.03708	0.87	-1.30529	0.16	3.08611	0	4.5467	0	5.62617	0	'19.2.2.8.2.2.5'	'Protein homeostasis.ubiquitin-proteasome system.ubiquitin-fold protein conjugation.Cullin-based ubiquitylation complexes.CUL3-BTB E3 ligase complexes.BTB/POZ substrate adaptor components.component BPH1'	'component BPH1 of CUL3-BTB E3 ubiquitin ligase complex (original description: pep chromosome:12X:1:17376974:17379283:-1 gene:VIT_01s0010g01390 transcript:VIT_01s0010g01390.t01 gene_biotype:protein_coding transcript_biotype:protein_coding) &'
VIT_01s0010g01430	15.7024	23.9111	24.8364	23.4342	34.6947	20.7835	12.2863	20.8274	1.58169	0	2.20952	0	-1.27804	0.18	-1.02035	0.92	-1.15048	0.44	-1.14806	0.45	'35.2'	'not assigned.not annotated'	' no hits & (original description: pep chromosome:12X:1:17453851:17470739:-1 gene:VIT_01s0010g01430 transcript:VIT_01s0010g01430.t01 gene_biotype:protein_coding transcript_biotype:protein_coding)'
VIT_01s0010g01610	7.09901	8.35209	11.4698	7.61222	11.0508	9.16975	15.875	7.60182	1.61569	0.03	1.55667	0.05	2.23623	0	-1.0972	0.73	1.0979	0.72	-1.0987	0.73	'35.2'	'not assigned.not annotated'	' no hits & (original description: pep chromosome:12X:1:17947569:17950404:1 gene:VIT_01s0010g01610 transcript:VIT_01s0010g01610.t01 gene_biotype:protein_coding transcript_biotype:protein_coding)'
VIT_01s0010g01660	1.55247	0.886869	5.02269	1.8219	13.0197	2.15089	8.24649	1.72391	3.23529	0	8.38644	0	5.31185	0	2.05431	0.04	2.42526	0.01	1.94382	0.05	'18.4.1.3'	'Protein modification.phosphorylation.TKL protein kinase superfamily.protein kinase (LRR-III)'	'protein kinase (LRR-III) (original description: pep chromosome:12X:1:17985428:17994297:-1 gene:VIT_01s0010g01660 transcript:VIT_01s0010g01660.t01 gene_biotype:protein_coding transcript_biotype:protein_coding) &'
VIT_01s0010g01670	0.327394	4.54793	1.01951	2.46885	0.525772	1.78735	0.380082	2.05421	1.52141	0.1	NA	1	NA	1	-1.84212	0.09	-2.54451	0.02	-2.21396	0.03	'35.2'	'not assigned.not annotated'	' no hits & (original description: pep chromosome:12X:1:18001134:18011069:-1 gene:VIT_01s0010g01670 transcript:VIT_01s0010g01670.t01 gene_biotype:protein_coding transcript_biotype:protein_coding)'
VIT_01s0010g01680	74.5418	20.0895	11.8771	43.2222	12.3291	101.181	4.87177	93.2943	-6.27609	0	-6.046	0	-15.3008	0	2.15148	0	5.03651	0	4.64393	0	'35.2'	'not assigned.not annotated'	' no hits & (original description: pep chromosome:12X:1:18012145:18021582:-1 gene:VIT_01s0010g01680 transcript:VIT_01s0010g01680.t01 gene_biotype:protein_coding transcript_biotype:protein_coding)'
VIT_01s0010g01740	38.4748	41.6452	21.1981	42.0202	14.0934	34.7712	15.6821	35.6369	-1.81501	0	-2.72999	0	-2.45342	0	1.009	0.97	-1.19769	0.32	-1.1686	0.4	'26.10.2.1'	'External stimuli response.virus.tobamovirus multiplication.replication host factor (TOM1)'	'TOM1 tobamovirus multiplication replication host factor (original description: pep chromosome:12X:1:18125590:18140173:-1 gene:VIT_01s0010g01740 transcript:VIT_01s0010g01740.t01 gene_biotype:protein_coding transcript_biotype:protein_coding) &'
VIT_01s0010g01840	93.9502	18.3453	52.3739	37.9286	43.4614	49.7624	49.4425	48.9633	-1.79384	0	-2.16169	0	-1.90019	0	2.06748	0	2.71254	0	2.66898	0	'35.1'	'not assigned.annotated'	' (original description: pep chromosome:12X:1:18388501:18389782:1 gene:VIT_01s0010g01840 transcript:VIT_01s0010g01840.t01 gene_biotype:protein_coding transcript_biotype:protein_coding) & GEM-like protein 5 OS=Arabidopsis thaliana (sp|q9lyv6|geml5_arath : 344.0)'
VIT_01s0010g01870	85.3578	4.07522	38.6993	3.36178	22.5979	5.45445	49.0659	5.58918	-2.20567	0	-3.77724	0	-1.73966	0	-1.21222	0.62	1.33844	0.41	1.3715	0.36	'35.1'	'not assigned.annotated'	' (original description: pep chromosome:12X:1:18461928:18463617:-1 gene:VIT_01s0010g01870 transcript:VIT_01s0010g01870.t01 gene_biotype:protein_coding transcript_biotype:protein_coding) & CASP-like protein 2A1 OS=Vitis vinifera (sp|a7qbz2|cspla_vitvi : 287.0)'
VIT_01s0010g01890	0.524652	0.873489	1.15765	0.72026	1.9701	1.4781	1.44455	0.832363	2.20651	0.09	3.75506	0.01	2.75335	0.03	NA	0.71	1.69218	0.23	NA	0.93	'35.1'	'not assigned.annotated'	' (original description: pep chromosome:12X:1:18487530:18519686:1 gene:VIT_01s0010g01890 transcript:VIT_01s0010g01890.t01 gene_biotype:protein_coding transcript_biotype:protein_coding) & DEAD-box ATP-dependent RNA helicase 10 OS=Arabidopsis thaliana (sp|q8gy84|rh10_arath : 559.0)'
VIT_01s0010g01900	4.67329	0.726849	5.07571	1.01862	2.23283	1.78745	5.25061	2.55589	1.08611	0.8	-2.09299	0.02	1.12354	0.71	1.40142	0.49	2.45918	0.04	3.5164	0.01	'35.1'	'not assigned.annotated'	' (original description: pep chromosome:12X:1:18521161:18526595:1 gene:VIT_01s0010g01900 transcript:VIT_01s0010g01900.t01 gene_biotype:protein_coding transcript_biotype:protein_coding) & Pentatricopeptide repeat-containing protein At5g13770, chloroplastic OS=Arabidopsis thaliana (sp|q66gp4|pp379_arath : 482.0)'
VIT_01s0010g02030	4411.6	16793.3	245.397	15755.6	99.2406	18806.8	57.7268	14732.4	-17.9774	0	-44.4536	0	-76.422	0	-1.06586	0.81	1.1199	0.66	-1.13989	0.59	'26.8.3.2.2'	'External stimuli response.pathogen.defense mechanisms.defensin activities.defensin (PDF2)'	'defensin (PDF2) (original description: pep chromosome:12X:1:18696368:18697251:-1 gene:VIT_01s0010g02030 transcript:VIT_01s0010g02030.t01 gene_biotype:protein_coding transcript_biotype:protein_coding) &'
VIT_01s0010g02040	0.0744907	3.54782	0.593755	1.2271	0.600707	1.32818	0.424758	1.15122	NA	1	NA	1	NA	1	-2.89122	0.02	-2.67119	0.03	-3.08179	0.02	'35.2'	'not assigned.not annotated'	' no hits & (original description: pep chromosome:12X:1:18751026:18752609:1 gene:VIT_01s0010g02040 transcript:VIT_01s0010g02040.t01 gene_biotype:protein_coding transcript_biotype:protein_coding)'
VIT_01s0010g02160	24.3445	14.3724	12.9824	16.6881	12.5247	20.2124	11.6915	20.3805	-1.87519	0	-1.94372	0	-2.08224	0	1.16112	0.45	1.40633	0.06	1.41803	0.05	'26.8.1.1.6'	'External stimuli response.pathogen.pattern-triggered immunity (PTI) network.bacterial elicitor response.G-protein immune signalling regulator (RGS1)'	'G-protein immune signalling regulator (RGS1) (original description: pep chromosome:12X:1:19145927:19153309:-1 gene:VIT_01s0010g02160 transcript:VIT_01s0010g02160.t01 gene_biotype:protein_coding transcript_biotype:protein_coding description:Regulator of G-protein signaling 1 [Source:Projected from Arabidopsis thaliana (AT3G26090) UniProtKB/Swiss-Prot;Acc:Q8H1F2]) &'
VIT_01s0010g02200	7.66723	29.2748	10.7525	23.7218	7.03444	16.422	3.08072	14.5078	1.4024	0.18	-1.08996	0.78	-2.48878	0	-1.23409	0.28	-1.78266	0	-2.01787	0	'19.2.2.1.5.3.2'	'Protein homeostasis.ubiquitin-proteasome system.ubiquitin-fold protein conjugation.ubiquitin conjugation (ubiquitylation).ubiquitin-ligase E3 activities.RING-domain E3 ligase activities.RING-HC-class E3 ligase'	'RING-HC-class E3 ligase (original description: pep chromosome:12X:1:19181551:19184081:-1 gene:VIT_01s0010g02200 transcript:VIT_01s0010g02200.t01 gene_biotype:protein_coding transcript_biotype:protein_coding) &'
VIT_01s0010g02210	3.00479	49.8547	9.12182	32.5871	2.37121	18.4379	4.51852	17.0492	3.03576	0	-1.2672	0.35	1.50377	0.07	-1.52989	0.01	-2.70393	0	-2.92417	0	'18.4.1.1'	'Protein modification.phosphorylation.TKL protein kinase superfamily.protein kinase (LRR-I)'	'protein kinase (LRR-I) (original description: pep chromosome:12X:1:19185431:19190624:-1 gene:VIT_01s0010g02210 transcript:VIT_01s0010g02210.t01 gene_biotype:protein_coding transcript_biotype:protein_coding) &'
VIT_01s0010g02230	6.48289	7.68719	2.15353	8.25312	2.20547	7.32682	2.58358	6.54107	-3.01036	0	-2.93946	0	-2.50927	0	1.07362	0.77	-1.04919	0.85	-1.17522	0.47	'11.4.2.4'	'Phytohormone action.cytokinin.perception and signal transduction.B-type ARR response activator'	'B-type cytokinin ARR response activator (original description: pep chromosome:12X:1:19206460:19214671:1 gene:VIT_01s0010g02230 transcript:VIT_01s0010g02230.t01 gene_biotype:protein_coding transcript_biotype:protein_coding description:Two-component response regulator [Source:UniProtKB/TrEMBL;Acc:D7TAK2]) &'
VIT_01s0010g02260	89.2977	46.4747	36.4912	41.4024	72.3003	33.6898	36.9793	33.7671	-2.4471	0	-1.23509	0.22	-2.4148	0	-1.12251	0.53	-1.37949	0.06	-1.37633	0.06	'35.1'	'not assigned.annotated'	' (original description: pep chromosome:12X:1:19227005:19230039:1 gene:VIT_01s0010g02260 transcript:VIT_01s0010g02260.t01 gene_biotype:protein_coding transcript_biotype:protein_coding) & Probable carboxylesterase 11 OS=Arabidopsis thaliana (sp|q9lk21|cxe11_arath : 554.0)'
VIT_01s0010g02290	47.7096	3.07749	44.496	3.59942	43.9542	4.667	54.1034	9.46363	-1.07222	0.77	-1.08544	0.72	1.13401	0.55	1.1696	0.71	1.5165	0.25	3.07511	0	'35.1'	'not assigned.annotated'	' (original description: pep chromosome:12X:1:19257410:19258339:1 gene:VIT_01s0010g02290 transcript:VIT_01s0010g02290.t01 gene_biotype:protein_coding transcript_biotype:protein_coding) & Heat shock protein 21, chloroplastic OS=Arabidopsis thaliana (sp|p31170|hs25p_arath : 120.0)'
VIT_01s0010g02360	1.09664	1.55146	3.10428	1.09432	3.24953	1.32784	3.41768	1.38879	2.83072	0	2.96317	0	3.1165	0	-1.41774	0.3	-1.16841	0.66	-1.11713	0.76	'19.4.5.1'	'Protein homeostasis.proteolysis.metallopeptidase activities.M3-class metalloprotease'	'M3-class metalloprotease (original description: pep chromosome:12X:1:19418408:19452712:-1 gene:VIT_01s0010g02360 transcript:VIT_01s0010g02360.t01 gene_biotype:protein_coding transcript_biotype:protein_coding) &'
VIT_01s0010g02450	0	0	1.67804	0.810668	3.78374	0.138156	0	0.265078	2.67804	0	4.78374	0	NA	1	NA	1	NA	1	NA	1	'35.2'	'not assigned.not annotated'	' no hits & (original description: pep chromosome:12X:1:19533133:19534967:-1 gene:VIT_01s0010g02450 transcript:VIT_01s0010g02450.t01 gene_biotype:protein_coding transcript_biotype:protein_coding)'
VIT_01s0010g02460	318.416	92.1656	74.3786	508.519	87.1262	898.787	54.9313	1203.97	-4.28102	0	-3.65465	0	-5.79662	0	5.51745	0	9.75187	0	13.0631	0	'2.1.1.4.1'	'Cellular respiration.glycolysis.cytosolic glycolysis.glyceraldehyde 3-phosphate dehydrogenase activities.NAD-dependent glyceraldehyde 3-phosphate dehydrogenase'	'NAD-dependent glyceraldehyde 3-phosphate dehydrogenase (original description: pep chromosome:12X:1:19543650:19546617:1 gene:VIT_01s0010g02460 transcript:VIT_01s0010g02460.t01 gene_biotype:protein_coding transcript_biotype:protein_coding description:Glyceraldehyde-3-phosphate dehydrogenase [Source:UniProtKB/TrEMBL;Acc:F6HG44]) &'
VIT_01s0010g02480	6.17917	21.3713	9.17206	9.19407	4.59088	7.88557	7.81837	8.6679	1.48435	0.04	-1.34597	0.17	1.26528	0.26	-2.32447	0	-2.71018	0	-2.46557	0	'35.2'	'not assigned.not annotated'	' no hits & (original description: pep chromosome:12X:1:19566163:19569468:1 gene:VIT_01s0010g02480 transcript:VIT_01s0010g02480.t01 gene_biotype:protein_coding transcript_biotype:protein_coding description:Ankyrin-like protein [Source:UniProtKB/TrEMBL;Acc:D5G0H2])'
VIT_01s0010g02530	4.10104	7.80557	2.76446	7.50385	1.98266	7.59546	2.50073	6.87069	-1.48349	0.13	-2.06845	0.01	-1.63994	0.05	-1.04021	0.87	-1.02766	0.91	-1.13607	0.57	'35.2'	'not assigned.not annotated'	' no hits & (original description: pep chromosome:12X:1:19586824:19601703:1 gene:VIT_01s0010g02530 transcript:VIT_01s0010g02530.t01 gene_biotype:protein_coding transcript_biotype:protein_coding)'
VIT_01s0010g02690	0.0143504	2.50468	0.440926	1.62458	0.457183	0.957922	0.548454	0.955591	NA	1	NA	1	NA	1	-1.54174	0.16	-2.6147	0.01	-2.62108	0.01	'13.2.3.1.2'	'Cell cycle organisation.DNA replication.elongation.DNA polymerase alpha complex.replication fork tethering component POLA2'	'replication fork tethering component POLA2 of DNA polymerase alpha complex (original description: pep chromosome:12X:1:19730785:19737127:-1 gene:VIT_01s0010g02690 transcript:VIT_01s0010g02690.t01 gene_biotype:protein_coding transcript_biotype:protein_coding description:DNA polymerase alpha subunit B [Source:UniProtKB/TrEMBL;Acc:D7TAP9]) &'
VIT_01s0010g02740	2.37105	2.05206	1.8849	1.90521	8.09345	3.15135	4.49592	2.81626	-1.25792	0.5	3.41345	0	1.89617	0.02	-1.07708	0.85	1.5357	0.17	1.37241	0.31	'35.1'	'not assigned.annotated'	' (original description: pep chromosome:12X:1:19768972:19771314:1 gene:VIT_01s0010g02740 transcript:VIT_01s0010g02740.t01 gene_biotype:protein_coding transcript_biotype:protein_coding) & 4-coumarate--CoA ligase-like 9 OS=Arabidopsis thaliana (sp|q84p23|4cll9_arath : 513.0)'
VIT_01s0010g02750	5.50076	3.30458	21.7167	6.58573	18.9173	6.78819	12.8014	6.06601	3.94795	0	3.43903	0	2.32721	0	1.99291	0	2.05418	0	1.83564	0	'11.7.1.2'	'Phytohormone action.jasmonic acid.biosynthesis.13-lipoxygenase'	'13-lipoxygenase (original description: pep chromosome:12X:1:19772899:19777638:-1 gene:VIT_01s0010g02750 transcript:VIT_01s0010g02750.t01 gene_biotype:protein_coding transcript_biotype:protein_coding description:Lipoxygenase [Source:UniProtKB/TrEMBL;Acc:D7TAQ3]) &'
VIT_01s0010g02770	7.27678	2.36583	7.09876	6.0582	12.5756	5.78877	9.5836	7.06099	-1.02508	0.94	1.72818	0.01	1.31701	0.25	2.56071	0	2.44682	0	2.98457	0	'6.1.3.1'	'Nucleotide metabolism.purines.phosphotransfers.adenylate kinase'	'adenylate kinase (original description: pep chromosome:12X:1:19800548:19814101:-1 gene:VIT_01s0010g02770 transcript:VIT_01s0010g02770.t01 gene_biotype:protein_coding transcript_biotype:protein_coding) &'
VIT_01s0010g02870	1.50243	0.0855071	7.62842	0.137411	3.36921	0.435283	4.00265	0.367792	5.07739	0	2.24251	0.01	2.66412	0	NA	1	NA	1	NA	1	'35.1'	'not assigned.annotated'	' (original description: pep chromosome:12X:1:19912529:19914625:1 gene:VIT_01s0010g02870 transcript:VIT_01s0010g02870.t01 gene_biotype:protein_coding transcript_biotype:protein_coding) & AAA-ATPase At2g18193 OS=Arabidopsis thaliana (sp|q8gw96|aatp3_arath : 410.0)'
VIT_01s0010g02890	13.2928	7.00332	16.6438	10.6254	18.1275	14.6033	12.4328	13.3981	1.25209	0.22	1.36371	0.07	-1.06917	0.74	1.51719	0.03	2.0852	0	1.91311	0	'35.1'	'not assigned.annotated'	' (original description: pep chromosome:12X:1:19925500:19929463:-1 gene:VIT_01s0010g02890 transcript:VIT_01s0010g02890.t01 gene_biotype:protein_coding transcript_biotype:protein_coding description:RING-type E3 ubiquitin transferase [Source:UniProtKB/TrEMBL;Acc:F6HG65]) & U-box domain-containing protein 45 OS=Arabidopsis thaliana (sp|q9c7g1|pub45_arath : 1019.0)'
VIT_01s0010g02910	2.40219	17.4628	0.523979	5.74573	0.467998	4.97603	1.66265	5.50007	-4.58452	0	-2.31757	0	-1.4448	0.18	-3.03927	0	-3.50938	0	-3.17501	0	'18.4.1.3'	'Protein modification.phosphorylation.TKL protein kinase superfamily.protein kinase (LRR-III)'	'protein kinase (LRR-III) (original description: pep chromosome:12X:1:19949699:19957719:1 gene:VIT_01s0010g02910 transcript:VIT_01s0010g02910.t01 gene_biotype:protein_coding transcript_biotype:protein_coding) &'
VIT_01s0010g02930	132.979	0.93718	112.179	1.46223	631.518	0.588704	259.316	1.57462	-1.18542	0.4	4.74901	0	1.95005	0	1.56024	0.65	NA	1	1.68017	0.6	'35.1'	'not assigned.annotated'	' (original description: pep chromosome:12X:1:19997292:19997715:1 gene:VIT_01s0010g02930 transcript:VIT_01s0010g02930.t01 gene_biotype:protein_coding transcript_biotype:protein_coding) & Probable calcium-binding protein CML31 OS=Oryza sativa subsp. japonica (sp|q8ryk0|cml31_orysj : 123.0)'
VIT_01s0010g02950	85.2888	0.195829	69.4992	0	297.866	0	86.6062	0	-1.22719	0.37	3.49244	0	1.01545	0.96	NA	1	NA	1	NA	1	'35.1'	'not assigned.annotated'	' (original description: pep chromosome:12X:1:20003391:20003813:1 gene:VIT_01s0010g02950 transcript:VIT_01s0010g02950.t01 gene_biotype:protein_coding transcript_biotype:protein_coding) & Probable calcium-binding protein CML31 OS=Oryza sativa subsp. japonica (sp|q8ryk0|cml31_orysj : 118.0)'
VIT_01s0010g02970	56.4374	0.812505	51.7953	0.551703	193.927	0.166666	82.8697	0.855164	-1.08962	0.7	3.43614	0	1.46835	0.03	NA	1	NA	1	NA	1	'35.1'	'not assigned.annotated'	' (original description: pep chromosome:12X:1:20013288:20013903:1 gene:VIT_01s0010g02970 transcript:VIT_01s0010g02970.t01 gene_biotype:protein_coding transcript_biotype:protein_coding) & Probable calcium-binding protein CML31 OS=Oryza sativa subsp. japonica (sp|q8ryk0|cml31_orysj : 122.0)'
VIT_01s0010g02980	1.432	0	2.02603	0	23.04	0.101294	5.34029	0.0576289	1.41483	0.44	16.0894	0	3.72925	0	NA	1	NA	1	NA	1	'35.2'	'not assigned.not annotated'	' no hits & (original description: pep chromosome:12X:1:20016283:20019743:1 gene:VIT_01s0010g02980 transcript:VIT_01s0010g02980.t01 gene_biotype:protein_coding transcript_biotype:protein_coding)'
VIT_01s0010g02990	0	0	0	0	2.59627	0	0.299479	0	NA	1	3.59627	0	NA	1	NA	1	NA	1	NA	1	'35.1'	'not assigned.annotated'	' (original description: pep chromosome:12X:1:20021797:20022219:1 gene:VIT_01s0010g02990 transcript:VIT_01s0010g02990.t01 gene_biotype:protein_coding transcript_biotype:protein_coding) & Probable calcium-binding protein CML41 OS=Arabidopsis thaliana (sp|q8l3r2|cml41_arath : 119.0)'
VIT_01s0010g03000	6.4063	0	5.95933	0	21.3854	0	6.90198	0	-1.075	0.9	3.33818	0	1.07737	0.89	NA	1	NA	1	NA	1	'35.1'	'not assigned.annotated'	' (original description: pep chromosome:12X:1:20027402:20027824:1 gene:VIT_01s0010g03000 transcript:VIT_01s0010g03000.t01 gene_biotype:protein_coding transcript_biotype:protein_coding) & Probable calcium-binding protein CML31 OS=Oryza sativa subsp. japonica (sp|q8ryk0|cml31_orysj : 120.0)'
VIT_01s0010g03020	13.5256	0.202713	13.588	0	144.621	0	37.2461	0	1.00461	0.99	10.6924	0	2.75375	0	NA	1	NA	1	NA	1	'35.1'	'not assigned.annotated'	' (original description: pep chromosome:12X:1:20040046:20040463:1 gene:VIT_01s0010g03020 transcript:VIT_01s0010g03020.t01 gene_biotype:protein_coding transcript_biotype:protein_coding) & Probable calcium-binding protein CML31 OS=Oryza sativa subsp. japonica (sp|q8ryk0|cml31_orysj : 86.3)'
VIT_01s0010g03040	1.23453	0	0.847895	0	134.23	0	35.1902	0.468464	-1.45599	0.72	108.73	0.02	28.5049	0.02	NA	1	NA	1	NA	1	'35.1'	'not assigned.annotated'	' (original description: pep chromosome:12X:1:20057175:20057597:1 gene:VIT_01s0010g03040 transcript:VIT_01s0010g03040.t01 gene_biotype:protein_coding transcript_biotype:protein_coding) & Probable calcium-binding protein CML31 OS=Oryza sativa subsp. japonica (sp|q8ryk0|cml31_orysj : 129.0)'
VIT_01s0010g03210	0.262955	0.0984009	1.11927	0.972267	2.2121	2.59932	1.86927	2.43728	1.67802	0.04	2.54332	0.01	2.27187	0.01	NA	0.1	3.27687	0.1	3.12935	0.1	'35.1'	'not assigned.annotated'	' (original description: pep chromosome:12X:1:20413726:20446956:-1 gene:VIT_01s0010g03210 transcript:VIT_01s0010g03210.t01 gene_biotype:protein_coding transcript_biotype:protein_coding) & Receptor-like protein EIX1 OS=Solanum lycopersicum (sp|q6jn47|eix1_sollc : 199.0)'
VIT_01s0010g03230	0.0888317	0.275819	0.821862	1.52128	0.521339	2.19221	0.356331	2.35266	NA	0.25	NA	1	NA	1	1.97621	0.04	2.50209	0.03	2.62785	0.02	'35.2'	'not assigned.not annotated'	' no hits & (original description: pep chromosome:12X:1:20492302:20493162:1 gene:VIT_01s0010g03230 transcript:VIT_01s0010g03230.t01 gene_biotype:protein_coding transcript_biotype:protein_coding)'
VIT_01s0010g03320	10.1343	9.30484	19.2772	13.384	14.2378	11.8047	20.5021	10.8898	1.90217	0	1.40491	0.1	2.02304	0	1.43839	0.08	1.26866	0.28	1.17034	0.5	'35.1'	'not assigned.annotated'	' (original description: pep chromosome:12X:1:20661352:20663844:-1 gene:VIT_01s0010g03320 transcript:VIT_01s0010g03320.t01 gene_biotype:protein_coding transcript_biotype:protein_coding) & F-box/kelch-repeat protein At1g67480 OS=Arabidopsis thaliana (sp|q9cag8|fbk28_arath : 513.0)'
VIT_01s0010g03330	34.8687	45.5405	102.257	76.9867	69.4123	54.4867	107.649	60.1855	2.93263	0	1.99068	0.01	3.08727	0	1.69051	0.04	1.19644	0.55	1.32158	0.32	'35.2'	'not assigned.not annotated'	' no hits & (original description: pep chromosome:12X:1:20663845:20665742:-1 gene:VIT_01s0010g03330 transcript:VIT_01s0010g03330.t01 gene_biotype:protein_coding transcript_biotype:protein_coding)'
VIT_01s0010g03360	40.8788	17.3574	20.1781	18.2367	28.6656	24.3238	19.9595	23.2998	-2.0259	0	-1.42606	0.08	-2.04809	0	1.05066	0.87	1.40135	0.15	1.34236	0.23	'18.10.1.1.2'	'Protein modification.targeting peptide maturation.endomembrane system.SPC endoplasmic signal peptidase complex.component SPCs1'	'component SPCs1 of SPC endoplasmic signal peptidase complex (original description: pep chromosome:12X:1:20699748:20702024:-1 gene:VIT_01s0010g03360 transcript:VIT_01s0010g03360.t01 gene_biotype:protein_coding transcript_biotype:protein_coding) &'
VIT_01s0010g03470	1.98933	0.258812	0.0729132	0.579122	0	0.832336	0	0.681714	-2.78618	0.23	-2.98933	0	-2.98933	0	NA	1	NA	0.25	NA	1	'21.6.1.4'	'Cell wall organisation.lignin.monolignol biosynthesis.caffeoyl-CoA 3-O-methyltransferase (CCoA-OMT)'	'caffeoyl-CoA 3-O-methyltransferase (CCoA-OMT) (original description: pep chromosome:12X:1:20819229:20822809:1 gene:VIT_01s0010g03470 transcript:VIT_01s0010g03470.t01 gene_biotype:protein_coding transcript_biotype:protein_coding) &'
VIT_01s0010g03490	4.98651	1.37682	0.0404918	2.0246	0	4.02856	0	4.06736	-5.75354	0.23	-5.98651	0	-5.98651	0	1.47049	0.41	2.92599	0.01	2.95417	0.01	'21.6.1.4'	'Cell wall organisation.lignin.monolignol biosynthesis.caffeoyl-CoA 3-O-methyltransferase (CCoA-OMT)'	'caffeoyl-CoA 3-O-methyltransferase (CCoA-OMT) (original description: pep chromosome:12X:1:20828338:20830656:1 gene:VIT_01s0010g03490 transcript:VIT_01s0010g03490.t01 gene_biotype:protein_coding transcript_biotype:protein_coding) &'
VIT_01s0010g03510	148.413	39.598	0.533081	50.5394	1.96791	109.037	0.819531	105.709	-278.406	0	-75.4166	0	-181.095	0	1.27631	0.21	2.7536	0	2.66955	0	'21.6.1.4'	'Cell wall organisation.lignin.monolignol biosynthesis.caffeoyl-CoA 3-O-methyltransferase (CCoA-OMT)'	'caffeoyl-CoA 3-O-methyltransferase (CCoA-OMT) (original description: pep chromosome:12X:1:20850116:20852430:1 gene:VIT_01s0010g03510 transcript:VIT_01s0010g03510.t01 gene_biotype:protein_coding transcript_biotype:protein_coding) &'
VIT_01s0010g03530	0.344227	0	3.59075	0	3.46518	0	2.66761	0	3.41516	0	3.32175	0	2.72842	0.01	NA	1	NA	1	NA	1	'35.2'	'not assigned.not annotated'	' no hits & (original description: pep chromosome:12X:1:20870539:20876395:1 gene:VIT_01s0010g03530 transcript:VIT_01s0010g03530.t01 gene_biotype:protein_coding transcript_biotype:protein_coding)'
VIT_01s0010g03620	268.14	29.7893	582.888	33.0475	443.083	42.4474	668.453	56.7535	2.17382	0	1.65243	0	2.49293	0	1.10937	0.62	1.42492	0.04	1.90516	0	'1.1.4.1.2'	'Photosynthesis.photophosphorylation.photosystem I.LHC-I complex.component LHCa2'	'component LHCa2 of LHC-I complex (original description: pep chromosome:12X:1:20954792:20957007:-1 gene:VIT_01s0010g03620 transcript:VIT_01s0010g03620.t01 gene_biotype:protein_coding transcript_biotype:protein_coding description:Chlorophyll a-b binding protein, chloroplastic [Source:UniProtKB/TrEMBL;Acc:D7TAY3]) &'
VIT_01s0010g03640	219.386	136.407	282.308	188.088	804.109	165.363	350.099	188.02	1.28681	0.14	3.66527	0	1.59581	0	1.37887	0.05	1.21228	0.28	1.37838	0.06	'35.2'	'not assigned.not annotated'	' no hits & (original description: pep chromosome:12X:1:21001446:21002025:-1 gene:VIT_01s0010g03640 transcript:VIT_01s0010g03640.t01 gene_biotype:protein_coding transcript_biotype:protein_coding)'
VIT_01s0010g03680	14.7399	28.5906	15.5681	26.543	30.8411	28.9432	28.1681	34.6251	1.05619	0.83	2.09235	0	1.91101	0	-1.07714	0.74	1.01233	0.96	1.21107	0.33	'35.1'	'not assigned.annotated'	' (original description: pep chromosome:12X:1:21033979:21035047:-1 gene:VIT_01s0010g03680 transcript:VIT_01s0010g03680.t01 gene_biotype:protein_coding transcript_biotype:protein_coding) & Probable methyltransferase At1g27930 OS=Arabidopsis thaliana (sp|q9c7f9|mt127_arath : 356.0)'
VIT_01s0010g03690	4.04705	10.0828	9.7649	10.5399	3.9075	6.55911	5.25049	7.82048	2.41284	0	-1.03571	0.91	1.29736	0.28	1.04533	0.85	-1.53722	0.03	-1.28928	0.21	'16.5.2.1'	'RNA processing.mRNA modification.N6-methyladenosine methylation reading.methylation reader (ECT)'	'methylation reader (ECT) (original description: pep chromosome:12X:1:21046488:21052812:-1 gene:VIT_01s0010g03690 transcript:VIT_01s0010g03690.t01 gene_biotype:protein_coding transcript_biotype:protein_coding) &'
VIT_01s0010g03710	5.2643	2.42803	17.8228	1.80785	17.1518	3.07003	25.2213	2.22426	3.3856	0	3.25813	0	4.79101	0	-1.34305	0.33	1.26441	0.4	-1.09161	0.78	'15.5.18'	'RNA biosynthesis.transcriptional regulation.transcription factor (SBP)'	'transcription factor (SBP) (original description: pep chromosome:12X:1:21064260:21071687:-1 gene:VIT_01s0010g03710 transcript:VIT_01s0010g03710.t01 gene_biotype:protein_coding transcript_biotype:protein_coding) &'
VIT_01s0010g03730	107.027	98.4651	80.5991	115.713	50.4297	130.017	86.7599	132.038	-1.32789	0.08	-2.1223	0	-1.2336	0.22	1.17517	0.34	1.32044	0.08	1.34096	0.07	'35.1'	'not assigned.annotated'	' (original description: pep chromosome:12X:1:21087951:21095392:1 gene:VIT_01s0010g03730 transcript:VIT_01s0010g03730.t01 gene_biotype:protein_coding transcript_biotype:protein_coding description:F-box only protein 6 [Source:Projected from Arabidopsis thaliana (AT1G27340) UniProtKB/Swiss-Prot;Acc:Q9FZK1]) & F-box only protein 6 OS=Arabidopsis thaliana (sp|q9fzk1|fbx6_arath : 600.0)'
VIT_01s0010g03740	6.03721	6.3461	6.31415	4.86668	2.83103	3.94845	5.82905	3.78763	1.04587	0.89	-2.13251	0.01	-1.03571	0.92	-1.30399	0.34	-1.60724	0.09	-1.67548	0.07	'15.6.2.2'	'RNA biosynthesis.organelle machinery.transcriptional regulation.transcription factor (mTERF)'	'transcription factor (mTERF) (original description: pep chromosome:12X:1:21096140:21105781:-1 gene:VIT_01s0010g03740 transcript:VIT_01s0010g03740.t01 gene_biotype:protein_coding transcript_biotype:protein_coding description:SOLDAT10 [Source:Projected from Arabidopsis thaliana (AT2G03050) UniProtKB/TrEMBL;Acc:A0A178VYV9]) &'
VIT_01s0010g03750	698.658	460.306	238.451	644.22	508.517	693.996	437.841	707.256	-2.92999	0	-1.37391	0.05	-1.59569	0	1.39955	0.04	1.50768	0.01	1.53649	0.01	'35.2'	'not assigned.not annotated'	' no hits & (original description: pep chromosome:12X:1:21108389:21110665:-1 gene:VIT_01s0010g03750 transcript:VIT_01s0010g03750.t01 gene_biotype:protein_coding transcript_biotype:protein_coding)'
VIT_01s0010g03800	23.4329	22.8982	5.83843	28.4843	6.38347	30.0356	9.87984	29.6833	-4.01356	0	-3.67087	0	-2.37179	0	1.24395	0.31	1.3117	0.19	1.29632	0.22	'35.2'	'not assigned.not annotated'	' no hits & (original description: pep chromosome:12X:1:21177722:21180041:-1 gene:VIT_01s0010g03800 transcript:VIT_01s0010g03800.t01 gene_biotype:protein_coding transcript_biotype:protein_coding)'
VIT_01s0010g03850	21.0367	23.1947	49.7266	20.2426	59.0625	25.398	44.3719	19.8284	2.3638	0	2.80759	0	2.10926	0	-1.14584	0.45	1.09499	0.62	-1.16977	0.37	'15.5.26'	'RNA biosynthesis.transcriptional regulation.transcription factor (CAMTA)'	'transcription factor (CAMTA) (original description: pep chromosome:12X:1:21202170:21215499:-1 gene:VIT_01s0010g03850 transcript:VIT_01s0010g03850.t01 gene_biotype:protein_coding transcript_biotype:protein_coding) &'
VIT_01s0010g03860	133.994	37.3404	119.303	39.4961	136.502	99.4671	206.244	82.2378	-1.12314	0.6	1.01872	0.93	1.5392	0.02	1.05773	0.87	2.66379	0	2.20238	0	'35.2'	'not assigned.not annotated'	' no hits & (original description: pep chromosome:12X:1:21228778:21229174:1 gene:VIT_01s0010g03860 transcript:VIT_01s0010g03860.t01 gene_biotype:protein_coding transcript_biotype:protein_coding)'
VIT_01s0010g03870	5.10786	0.372517	9.80494	1.57688	5.54194	4.39442	11.7056	1.73965	1.91958	0.12	1.08498	0.88	2.29168	0.05	1.87748	0.21	3.93031	0.13	1.99608	0.2	'35.2'	'not assigned.not annotated'	' no hits & (original description: pep chromosome:12X:1:21230924:21231345:1 gene:VIT_01s0010g03870 transcript:VIT_01s0010g03870.t01 gene_biotype:protein_coding transcript_biotype:protein_coding)'
VIT_01s0010g03880	179.731	95.5411	274.853	95.1233	379.35	144.045	280.404	115.448	1.52925	0.01	2.11065	0	1.56013	0.01	-1.00439	0.98	1.50768	0.01	1.20836	0.29	'35.2'	'not assigned.not annotated'	' no hits & (original description: pep chromosome:12X:1:21234610:21235683:-1 gene:VIT_01s0010g03880 transcript:VIT_01s0010g03880.t01 gene_biotype:protein_coding transcript_biotype:protein_coding)'
VIT_01s0010g03910	35.9079	4.65225	13.9532	8.29774	17.0103	16.6315	22.8276	16.8189	-2.57345	0	-2.11095	0	-1.573	0.01	1.7836	0.02	3.57494	0	3.61522	0	'15.5.18'	'RNA biosynthesis.transcriptional regulation.transcription factor (SBP)'	'transcription factor (SBP) (original description: pep chromosome:12X:1:21412823:21416284:-1 gene:VIT_01s0010g03910 transcript:VIT_01s0010g03910.t01 gene_biotype:protein_coding transcript_biotype:protein_coding) &'
VIT_01s0010g03930	74.9465	15.0644	116.505	69.7815	329.067	55.8004	113.341	54.0226	1.55451	0.01	4.39069	0	1.51229	0.01	4.63221	0	3.70412	0	3.58611	0	'15.5.22'	'RNA biosynthesis.transcriptional regulation.transcription factor (WRKY)'	'transcription factor (WRKY) (original description: pep chromosome:12X:1:21460152:21461423:-1 gene:VIT_01s0010g03930 transcript:VIT_01s0010g03930.t01 gene_biotype:protein_coding transcript_biotype:protein_coding) &'
VIT_01s0010g03940	26.6754	16.478	22.4933	21.8988	22.8989	36.125	17.7538	26.8323	-1.18593	0.36	-1.16492	0.42	-1.50252	0.02	1.32897	0.12	2.19232	0	1.62837	0	'5.7.5.3'	'Lipid metabolism.lipid degradation.sphingolipid degradation.sphingosine-1-phosphate lyase'	'sphingosine-1-phosphate lyase (original description: pep chromosome:12X:1:21477779:21484784:1 gene:VIT_01s0010g03940 transcript:VIT_01s0010g03940.t01 gene_biotype:protein_coding transcript_biotype:protein_coding) &'
VIT_01s0010g03950	3.97392	10.9986	5.15945	6.12988	5.14725	5.08838	5.88836	6.98659	1.29833	0.43	1.29526	0.42	1.48175	0.2	-1.79426	0.03	-2.16151	0.01	-1.57424	0.08	'35.1'	'not assigned.annotated'	' (original description: pep chromosome:12X:1:21487726:21488703:1 gene:VIT_01s0010g03950 transcript:VIT_01s0010g03950.t01 gene_biotype:protein_coding transcript_biotype:protein_coding) & Pentatricopeptide repeat-containing protein At4g21065 OS=Arabidopsis thaliana (sp|a8mqa3|pp330_arath : 308.0)'
VIT_01s0010g03980	19.9906	9.64527	11.0277	15.7268	11.0308	20.996	12.7504	20.1359	-1.81276	0	-1.81225	0	-1.56784	0.02	1.63052	0.03	2.17682	0	2.08765	0	'35.2'	'not assigned.not annotated'	' no hits & (original description: pep chromosome:12X:1:21505067:21506248:-1 gene:VIT_01s0010g03980 transcript:VIT_01s0010g03980.t01 gene_biotype:protein_coding transcript_biotype:protein_coding)'
VIT_01s0011g00030	0.284113	0.384853	1.58756	0.523586	2.4068	0.515622	1.111	0.766901	2.01506	0	2.65304	0	1.64394	0.02	NA	1	NA	1	NA	1	'35.1'	'not assigned.annotated'	' (original description: pep chromosome:12X:1:33171:36056:1 gene:VIT_01s0011g00030 transcript:VIT_01s0011g00030.t01 gene_biotype:protein_coding transcript_biotype:protein_coding) & ACT domain-containing protein ACR4 OS=Arabidopsis thaliana (sp|q8ljw3|acr4_arath : 669.0)'
VIT_01s0011g00060	52.9205	72.4177	54.1176	82.2832	10.8591	42.355	32.7328	54.207	1.02262	0.93	-4.87338	0	-1.61674	0.02	1.13623	0.52	-1.70978	0.01	-1.33595	0.13	'35.2'	'not assigned.not annotated'	' no hits & (original description: pep chromosome:12X:1:60839:61441:-1 gene:VIT_01s0011g00060 transcript:VIT_01s0011g00060.t01 gene_biotype:protein_coding transcript_biotype:protein_coding)'
VIT_01s0011g00160	46.1007	98.6967	114.138	82.9932	234.965	103.914	208.982	88.4936	2.47584	0	5.09678	0	4.53316	0	-1.18921	0.32	1.05286	0.79	-1.1153	0.56	'3.13.7.3'	'Carbohydrate metabolism.nucleotide sugar biosynthesis.UDP-L-arabinose biosynthesis.UDP-L-arabinose mutase'	'UDP-L-arabinose mutase (original description: pep chromosome:12X:1:258838:261831:-1 gene:VIT_01s0011g00160 transcript:VIT_01s0011g00160.t01 gene_biotype:protein_coding transcript_biotype:protein_coding description:Glycosyltransferase (Fragment) [Source:Projected from Arabidopsis thaliana (AT3G08900) UniProtKB/TrEMBL;Acc:W8Q6U1]) &'
VIT_01s0011g00280	1.43155	0.658468	0.662957	1.07517	2.74029	1.46924	2.09149	1.25189	-2.15934	0.02	1.91421	0.02	1.461	0.2	1.63284	0.16	2.2313	0.01	1.90122	0.05	'11.10.2.4.2'	'Phytohormone action.signalling peptides.CRP (cysteine-rich-peptide) category.RALF/RALFL-peptide activity.RALF-peptide receptor (CrRLK1L)'	'RALF-peptide receptor (CrRLK1L) (original description: pep chromosome:12X:1:334518:337494:-1 gene:VIT_01s0011g00280 transcript:VIT_01s0011g00280.t01 gene_biotype:protein_coding transcript_biotype:protein_coding) &'
VIT_01s0011g00290	12.2888	6.54708	6.89692	8.12986	5.06436	8.75225	6.74246	9.36152	-1.78178	0.02	-2.42653	0	-1.8226	0.02	1.24175	0.45	1.33682	0.29	1.42988	0.18	'35.2'	'not assigned.not annotated'	' no hits & (original description: pep chromosome:12X:1:339441:341533:-1 gene:VIT_01s0011g00290 transcript:VIT_01s0011g00290.t01 gene_biotype:protein_coding transcript_biotype:protein_coding)'
VIT_01s0011g00380	20.7492	3.83497	23.9011	8.51903	44.0192	7.84662	14.0905	5.49019	1.1519	0.46	2.12149	0	-1.47257	0.03	2.22141	0	2.04607	0	1.43161	0.16	'35.1'	'not assigned.annotated'	' (original description: pep chromosome:12X:1:397196:400518:1 gene:VIT_01s0011g00380 transcript:VIT_01s0011g00380.t01 gene_biotype:protein_coding transcript_biotype:protein_coding) & Putative methylesterase 11, chloroplastic OS=Arabidopsis thaliana (sp|q9fw03|mes11_arath : 389.0)'
VIT_01s0011g00400	3.35226	7.33777	19.7756	5.6358	42.9235	7.61641	25.8992	6.15538	5.89918	0	12.8043	0	7.72589	0	-1.30199	0.25	1.03797	0.88	-1.19209	0.44	'16.9.1'	'RNA processing.mRNA sequestration.mRNA endoribonuclease (G3BP)'	'mRNA endoribonuclease (G3BP) (original description: pep chromosome:12X:1:419906:428841:1 gene:VIT_01s0011g00400 transcript:VIT_01s0011g00400.t01 gene_biotype:protein_coding transcript_biotype:protein_coding) &'
VIT_01s0011g00410	48.1864	13.524	11.4319	9.97368	19.5207	14.0215	15.9468	20.2838	-4.21508	0	-2.46848	0	-3.0217	0	-1.35597	0.13	1.03679	0.88	1.49984	0.03	'15.5.53.3'	'RNA biosynthesis.transcriptional regulation.transcriptional repression.transcriptional co-repressor (AFP/NINJA)'	'transcriptional co-repressor (AFP/NINJA) (original description: pep chromosome:12X:1:433726:439562:1 gene:VIT_01s0011g00410 transcript:VIT_01s0011g00410.t01 gene_biotype:protein_coding transcript_biotype:protein_coding) &'
VIT_01s0011g00450	11.798	22.7089	10.1878	13.5479	7.05627	11.2069	7.27785	11.3761	-1.15805	0.5	-1.67199	0.01	-1.62108	0.02	-1.67619	0	-2.02633	0	-1.99619	0	'24.3.3.1'	'Solute transport.channels.CorA family.metal cation transporter (MRS/MGT)'	'metal cation transporter (MRS/MGT) (original description: pep chromosome:12X:1:453463:457919:1 gene:VIT_01s0011g00450 transcript:VIT_01s0011g00450.t01 gene_biotype:protein_coding transcript_biotype:protein_coding description:Magnesium transporter MRS2-5 [Source:Projected from Arabidopsis thaliana (AT2G03620) UniProtKB/Swiss-Prot;Acc:Q9ZPR4]) &'
VIT_01s0011g00460	4.20316	0.437602	6.26948	0.794109	4.08735	1.41035	8.74043	1.59176	1.49161	0.07	-1.02833	0.92	2.07949	0	NA	0.15	1.67665	0	1.80284	0	'35.2'	'not assigned.not annotated'	' no hits & (original description: pep chromosome:12X:1:459100:463531:-1 gene:VIT_01s0011g00460 transcript:VIT_01s0011g00460.t01 gene_biotype:protein_coding transcript_biotype:protein_coding)'
VIT_01s0011g00490	2.30902	4.04519	3.20276	2.62706	2.31929	2.01044	2.7903	2.37302	1.38706	0.18	1.00445	0.99	1.20843	0.48	-1.53982	0.06	-2.01209	0	-1.70466	0.02	'35.1'	'not assigned.annotated'	' (original description: pep chromosome:12X:1:475582:481450:-1 gene:VIT_01s0011g00490 transcript:VIT_01s0011g00490.t01 gene_biotype:protein_coding transcript_biotype:protein_coding) & Pentatricopeptide repeat-containing protein At1g69290 OS=Arabidopsis thaliana (sp|p0c7r4|pp110_arath : 801.0)'
VIT_01s0011g00530	11.0111	14.4816	19.8771	12.2958	33.9172	13.3958	20.5015	8.68154	1.80519	0	3.08027	0	1.86189	0	-1.17777	0.46	-1.08106	0.74	-1.66809	0.02	'24.2.1.2'	'Solute transport.carrier-mediated transport.DMT superfamily.nucleobase cation transporter (UPS)'	'nucleobase cation transporter (UPS) (original description: pep chromosome:12X:1:501468:504034:-1 gene:VIT_01s0011g00530 transcript:VIT_01s0011g00530.t01 gene_biotype:protein_coding transcript_biotype:protein_coding) &'
VIT_01s0011g00590	6.50814	1.07301	59.9671	0.815198	49.3747	1.86504	63.3038	2.287	9.21417	0	7.58661	0	9.72687	0	-1.31626	0.5	1.73814	0.1	2.13139	0.02	'24.2.1.1.1'	'Solute transport.carrier-mediated transport.DMT superfamily.NST-TPT group.phosphometabolite transporter (TPT|PPT|GPT|XPT)'	'phosphometabolite transporter (TPT|PPT|GPT|XPT) (original description: pep chromosome:12X:1:543821:549831:-1 gene:VIT_01s0011g00590 transcript:VIT_01s0011g00590.t01 gene_biotype:protein_coding transcript_biotype:protein_coding) &'
VIT_01s0011g00600	41.5961	12.8498	128.475	11.9546	38.7562	15.3208	67.802	18.3879	3.08863	0	-1.07328	0.71	1.63001	0	-1.07488	0.75	1.1923	0.38	1.43099	0.07	'24.2.1.1.1'	'Solute transport.carrier-mediated transport.DMT superfamily.NST-TPT group.phosphometabolite transporter (TPT|PPT|GPT|XPT)'	'phosphometabolite transporter (TPT|PPT|GPT|XPT) (original description: pep chromosome:12X:1:550208:556153:-1 gene:VIT_01s0011g00600 transcript:VIT_01s0011g00600.t01 gene_biotype:protein_coding transcript_biotype:protein_coding) &'
VIT_01s0011g00640	81.2096	75.173	138.071	84.8846	221.574	103.478	182.122	84.9922	1.70018	0	2.72842	0	2.24262	0	1.12919	0.51	1.37653	0.05	1.13062	0.5	'35.1'	'not assigned.annotated'	' (original description: pep chromosome:12X:1:573650:579327:-1 gene:VIT_01s0011g00640 transcript:VIT_01s0011g00640.t01 gene_biotype:protein_coding transcript_biotype:protein_coding) & no description available(sp|q9srl7|rlp35_arath : 154.0)'
VIT_01s0011g00660	4.29714	0.289917	3.43915	0.56545	1.2209	1.7465	2.67137	2.06873	-1.24948	0.38	-3.51965	0	-1.60859	0.05	NA	1	2.12921	0	2.37901	0	'16.12.5.4.18'	'RNA processing.organelle machinery.RNA editing.mitochondrial RNA editing factor activities (PPR-type).RNA editing factor (AHG11)'	'RNA editing factor (AHG11) (original description: pep chromosome:12X:1:590563:592859:1 gene:VIT_01s0011g00660 transcript:VIT_01s0011g00660.t01 gene_biotype:protein_coding transcript_biotype:protein_coding) &'
VIT_01s0011g00690	342.803	162.095	674.425	242.73	979.155	258.338	640.474	220.381	1.96738	0	2.85632	0	1.86834	0	1.49746	0.02	1.59374	0	1.35958	0.08	'3.13.3.1'	'Carbohydrate metabolism.nucleotide sugar biosynthesis.UDP-D-glucuronic acid biosynthesis.UDP-D-glucose 6-dehydrogenase'	'UDP-D-glucose 6-dehydrogenase (original description: pep chromosome:12X:1:606058:607829:1 gene:VIT_01s0011g00690 transcript:VIT_01s0011g00690.t01 gene_biotype:protein_coding transcript_biotype:protein_coding description:UDP-glucose 6-dehydrogenase [Source:UniProtKB/TrEMBL;Acc:F6HF82]) &'
VIT_01s0011g00710	2.81453	1.25207	1.47912	1.43431	1.09486	2.08632	1.79761	1.55662	-1.90284	0.03	-2.57068	0	-1.56571	0.13	1.14555	0.73	1.6663	0.11	1.24324	0.54	'15.5.15'	'RNA biosynthesis.transcriptional regulation.transcription factor (C2H2-ZF)'	'C2H2 zinc finger transcription factor (original description: pep chromosome:12X:1:616107:618157:1 gene:VIT_01s0011g00710 transcript:VIT_01s0011g00710.t01 gene_biotype:protein_coding transcript_biotype:protein_coding) &'
VIT_01s0011g00730	5.91361	0.788602	8.40079	1.32185	6.01613	1.34538	12.2276	1.79121	1.42059	0.07	1.01734	0.95	2.0677	0	1.67619	0.1	1.70603	0.09	2.27137	0.01	'3.2.3.3.4'	'Carbohydrate metabolism.starch metabolism.degradation.hydrolysis and phosphorolysis.plastidial alpha-glucan phosphorylase'	'plastidial alpha-glucan phosphorylase (original description: pep chromosome:12X:1:649069:654392:-1 gene:VIT_01s0011g00730 transcript:VIT_01s0011g00730.t01 gene_biotype:protein_coding transcript_biotype:protein_coding description:Alpha-1,4 glucan phosphorylase [Source:UniProtKB/TrEMBL;Acc:F6HF78]) &'
VIT_01s0011g00820	1.9296	11.3903	1.3503	14.5443	0.807007	13.3086	0.597541	13.7978	-1.42902	0.36	-2.39106	0.03	-3.22923	0.01	1.2769	0.26	1.16842	0.49	1.21136	0.39	'35.2'	'not assigned.not annotated'	' no hits & (original description: pep chromosome:12X:1:726676:728914:1 gene:VIT_01s0011g00820 transcript:VIT_01s0011g00820.t01 gene_biotype:protein_coding transcript_biotype:protein_coding)'
VIT_01s0011g00830	1640.36	106.987	1058.65	110.224	1494.88	284.951	1526.16	179.365	-1.54948	0.02	-1.09732	0.69	-1.07483	0.76	1.03026	0.89	2.66342	0	1.67651	0	'35.2'	'not assigned.not annotated'	' no hits & (original description: pep chromosome:12X:1:729283:731611:-1 gene:VIT_01s0011g00830 transcript:VIT_01s0011g00830.t01 gene_biotype:protein_coding transcript_biotype:protein_coding)'
VIT_01s0011g00840	14.871	30.255	33.2942	27.3246	26.0484	30.7359	24.8849	28.1049	2.23887	0	1.75162	0	1.67338	0.01	-1.10724	0.62	1.01589	0.94	-1.0765	0.72	'35.1'	'not assigned.annotated'	' (original description: pep chromosome:12X:1:731966:735872:1 gene:VIT_01s0011g00840 transcript:VIT_01s0011g00840.t01 gene_biotype:protein_coding transcript_biotype:protein_coding) & Ankyrin repeat domain-containing protein, chloroplastic OS=Arabidopsis thaliana (sp|q05753|akrp_arath : 82.0)'
VIT_01s0011g00880	19.346	13.6317	11.4829	20.954	8.80914	18.4811	19.3949	19.3092	-1.68477	0	-2.19613	0	1.00253	0.99	1.53715	0.02	1.35574	0.11	1.41649	0.06	'19.4.2.9.7'	'Protein homeostasis.proteolysis.serine-type peptidase activities.chloroplast Clp-type protease complex.adaptor component ClpF'	'adaptor component ClpF of chloroplast Clp-type protease complex (original description: pep chromosome:12X:1:751799:759700:1 gene:VIT_01s0011g00880 transcript:VIT_01s0011g00880.t01 gene_biotype:protein_coding transcript_biotype:protein_coding description:Clp protease adapter protein ClpF, chloroplastic [Source:Projected from Arabidopsis thaliana (AT2G03390) UniProtKB/Swiss-Prot;Acc:Q67Y99]) &'
VIT_01s0011g00930	46.4965	2.10041	71.474	1.57759	41.4519	3.35809	60.5627	6.02952	1.53719	0.01	-1.1217	0.57	1.30252	0.14	-1.3314	0.53	1.59878	0.22	2.87064	0	'18.12.2'	'Protein modification.protein folding.protein folding catalyst (FKBP)'	'protein folding catalyst (FKBP) (original description: pep chromosome:12X:1:793778:796517:1 gene:VIT_01s0011g00930 transcript:VIT_01s0011g00930.t01 gene_biotype:protein_coding transcript_biotype:protein_coding description:Peptidylprolyl isomerase [Source:UniProtKB/TrEMBL;Acc:D7T9S4]) &'
VIT_01s0011g01110	324.864	77.2539	305.83	187.49	488.221	206.101	230.772	252.554	-1.06224	0.77	1.50285	0.03	-1.40773	0.04	2.42693	0	2.66784	0	3.26914	0	'35.1'	'not assigned.annotated'	' (original description: pep chromosome:12X:1:965880:971272:1 gene:VIT_01s0011g01110 transcript:VIT_01s0011g01110.t01 gene_biotype:protein_coding transcript_biotype:protein_coding) & Molybdenum cofactor sulfurase OS=Oryza sativa subsp. japonica (sp|q655r6|mocos_orysj : 130.0)'
VIT_01s0011g01140	165.596	27.1357	81.9718	39.2444	79.8086	86.7592	97.5251	69.1064	-2.02016	0	-2.07491	0	-1.69798	0	1.44623	0.03	3.19723	0	2.5467	0	'24.2.3.5.2'	'Solute transport.carrier-mediated transport.APC superfamily.APC family.cationic amino acid transporter (CAT)'	'cationic amino acid transporter (CAT) (original description: pep chromosome:12X:1:984795:986937:-1 gene:VIT_01s0011g01140 transcript:VIT_01s0011g01140.t01 gene_biotype:protein_coding transcript_biotype:protein_coding) &'
VIT_01s0011g01150	1.50716	4.17553	1.93534	3.28828	1.9718	1.9096	2.0391	2.89766	1.2841	0.55	1.30829	0.54	1.35294	0.47	-1.26982	0.48	-2.1866	0.02	-1.441	0.27	'35.2'	'not assigned.not annotated'	' no hits & (original description: pep chromosome:12X:1:989125:993721:-1 gene:VIT_01s0011g01150 transcript:VIT_01s0011g01150.t01 gene_biotype:protein_coding transcript_biotype:protein_coding)'
VIT_01s0011g01160	30.2924	40.0575	72.1078	291.96	45.9817	220.79	19.7038	271.775	2.38039	0	1.51793	0.02	-1.53739	0.03	7.28852	0	5.51183	0	6.78462	0	'35.2'	'not assigned.not annotated'	' no hits & (original description: pep chromosome:12X:1:995645:997132:-1 gene:VIT_01s0011g01160 transcript:VIT_01s0011g01160.t01 gene_biotype:protein_coding transcript_biotype:protein_coding)'
VIT_01s0011g01280	10.5851	5.7128	24.4032	1.59278	6.83552	2.85348	9.46025	6.4496	2.30543	0	-1.54854	0.04	-1.1189	0.62	-3.58668	0	-2.00205	0.01	1.12897	0.68	'24.2.11.1'	'Solute transport.carrier-mediated transport.ZIP family.metal cation transporter (ZIP)'	'metal cation transporter (ZIP) (original description: pep chromosome:12X:1:1086726:1093073:-1 gene:VIT_01s0011g01280 transcript:VIT_01s0011g01280.t01 gene_biotype:protein_coding transcript_biotype:protein_coding) &'
VIT_01s0011g01290	77.7992	57.9393	40.1183	56.0451	42.1942	58.5711	36.52	69.1714	-1.93924	0	-1.84384	0	-2.13032	0	-1.0338	0.87	1.0109	0.96	1.19386	0.3	'6.1.4.9'	'Nucleotide metabolism.purines.catabolism.allantoate amidohydrolase (AAH)'	'allantoate amidohydrolase (original description: pep chromosome:12X:1:1098416:1102667:-1 gene:VIT_01s0011g01290 transcript:VIT_01s0011g01290.t01 gene_biotype:protein_coding transcript_biotype:protein_coding) &'
VIT_01s0011g01320	20.8844	7.44768	43.8297	12.3262	38.7297	10.3685	48.438	8.35147	2.09868	0	1.85448	0	2.31934	0	1.65504	0.03	1.39218	0.17	1.12135	0.69	'5.2.4.3'	'Lipid metabolism.glycerolipid biosynthesis.phosphatidylcholine.CTP:phosphorylcholine cytidylyltransferase'	'CTP:phosphorylcholine cytidylyltransferase (original description: pep chromosome:12X:1:1121407:1125878:-1 gene:VIT_01s0011g01320 transcript:VIT_01s0011g01320.t01 gene_biotype:protein_coding transcript_biotype:protein_coding) &'
VIT_01s0011g01350	4.36937	0.170618	16.466	4.9175	31.7431	0.672197	10.2087	1.47816	3.76851	0	7.26491	0	2.33642	0.01	5.05502	0.1	NA	1	2.11697	0.11	'35.2'	'not assigned.not annotated'	' no hits & (original description: pep chromosome:12X:1:1162556:1163307:-1 gene:VIT_01s0011g01350 transcript:VIT_01s0011g01350.t01 gene_biotype:protein_coding transcript_biotype:protein_coding)'
VIT_01s0011g01360	17.727	9.55286	17.771	18.8063	45.6591	16.8099	14.8899	17.6162	1.00248	0.99	2.57568	0	-1.19054	0.33	1.96866	0	1.75967	0	1.84408	0	'24.1.2.1.1'	'Solute transport.primary active transport.P-type ATPase superfamily.P1 family.P1B-type heavy metal cation-transporting ATPase (HMA)'	'P1B-type heavy metal cation-transporting ATPase (HMA) (original description: pep chromosome:12X:1:1169749:1177375:-1 gene:VIT_01s0011g01360 transcript:VIT_01s0011g01360.t01 gene_biotype:protein_coding transcript_biotype:protein_coding) &'
VIT_01s0011g01440	4.48103	9.57899	9.4435	5.27961	9.27413	5.38038	8.24833	6.14532	2.10744	0.01	2.06964	0.01	1.84072	0.04	-1.81434	0.04	-1.78036	0.04	-1.55875	0.11	'4.2.1.3.1'	'Amino acid metabolism.degradation.arginine.urease accessory protein activities.urease accessory protein (ureD)'	'urease accessory protein (ureD) (original description: pep chromosome:12X:1:1242559:1244982:-1 gene:VIT_01s0011g01440 transcript:VIT_01s0011g01440.t01 gene_biotype:protein_coding transcript_biotype:protein_coding) &'
VIT_01s0011g01520	113.2	57.3945	55.3518	72.1444	74.596	99.3489	79.5242	128.637	-2.0451	0	-1.51751	0.01	-1.42347	0.03	1.25699	0.17	1.73098	0	2.24128	0	'5.7.3.5.3'	'Lipid metabolism.lipid degradation.fatty acid degradation.auxiliary degradation activities.dienoyl-CoA reductase'	'dienoyl-CoA reductase (original description: pep chromosome:12X:1:1336774:1340483:1 gene:VIT_01s0011g01520 transcript:VIT_01s0011g01520.t01 gene_biotype:protein_coding transcript_biotype:protein_coding) &'
VIT_01s0011g01620	67.784	23.9715	48.4209	18.9192	31.9326	22.7222	41.5433	26.81	-1.39989	0.08	-2.12272	0	-1.63165	0.01	-1.26705	0.38	-1.05498	0.86	1.11841	0.69	'50.1.8'	'Enzyme classification.EC_1 oxidoreductases.EC_1.8 oxidoreductase acting on sulfur group of donor'	'Sulfiredoxin, chloroplastic/mitochondrial OS=Arabidopsis thaliana (sp|q8gy89|srx_arath : 156.0) & Enzyme classification.EC_1 oxidoreductases.EC_1.8 oxidoreductase acting on sulfur group of donor(50.1.8 : 61.0) (original description: pep chromosome:12X:1:1425294:1426434:1 gene:VIT_01s0011g01620 transcript:VIT_01s0011g01620.t01 gene_biotype:protein_coding transcript_biotype:protein_coding descript…
VIT_01s0011g01730	27.8801	99.4566	20.8182	106.003	2.07067	144.909	4.90199	88.6537	-1.33922	0.18	-13.4643	0	-5.68751	0	1.06582	0.75	1.45701	0.02	-1.12186	0.53	'35.1'	'not assigned.annotated'	' (original description: pep chromosome:12X:1:1547280:1548680:1 gene:VIT_01s0011g01730 transcript:VIT_01s0011g01730.t01 gene_biotype:protein_coding transcript_biotype:protein_coding) & Protein PHLOEM PROTEIN 2-LIKE A9 OS=Arabidopsis thaliana (sp|q9sa16|p2a09_arath : 120.0)'
VIT_01s0011g01740	0.263322	1.91729	1.39696	5.28619	0.647198	5.56523	0.26889	2.81995	1.89735	0.19	NA	1	NA	1	2.75712	0.04	2.90265	0.03	1.4708	0.5	'35.1'	'not assigned.annotated'	' (original description: pep chromosome:12X:1:1550844:1552963:1 gene:VIT_01s0011g01740 transcript:VIT_01s0011g01740.t01 gene_biotype:protein_coding transcript_biotype:protein_coding) & Protein PHLOEM PROTEIN 2-LIKE A9 OS=Arabidopsis thaliana (sp|q9sa16|p2a09_arath : 117.0)'
VIT_01s0011g01760	38.0781	34.4645	19.8751	47.5252	18.9395	50.7837	25.6822	43.4732	-1.91587	0.01	-2.01051	0	-1.48267	0.1	1.37896	0.16	1.47351	0.08	1.26139	0.33	'35.1'	'not assigned.annotated'	' (original description: pep chromosome:12X:1:1559961:1561101:1 gene:VIT_01s0011g01760 transcript:VIT_01s0011g01760.t01 gene_biotype:protein_coding transcript_biotype:protein_coding) & Protein PHLOEM PROTEIN 2-LIKE A9 OS=Arabidopsis thaliana (sp|q9sa16|p2a09_arath : 117.0)'
VIT_01s0011g01780	0.827665	22.3897	0.785833	18.5188	0.371935	7.55223	0.213162	11.3765	NA	0.95	NA	0.24	NA	0.14	-1.20903	0.42	-2.96465	0	-1.96807	0.01	'35.2'	'not assigned.not annotated'	' no hits & (original description: pep chromosome:12X:1:1563204:1564707:1 gene:VIT_01s0011g01780 transcript:VIT_01s0011g01780.t01 gene_biotype:protein_coding transcript_biotype:protein_coding)'
VIT_01s0011g01810	8.33727	1.25608	7.1081	2.27899	14.5478	0.75113	2.2647	0.62395	-1.17293	0.68	1.74491	0.06	-3.6814	0	1.81437	0.33	-1.67225	0.47	-2.01311	0.32	'35.2'	'not assigned.not annotated'	' no hits & (original description: pep chromosome:12X:1:1582828:1584185:1 gene:VIT_01s0011g01810 transcript:VIT_01s0011g01810.t01 gene_biotype:protein_coding transcript_biotype:protein_coding)'
VIT_01s0011g01890	1.41592	0.0751385	2.05661	0.0303353	3.11038	0.231708	2.70476	0.353815	1.45249	0.33	2.19672	0.03	1.91025	0.07	NA	1	NA	1	NA	1	'35.2'	'not assigned.not annotated'	' no hits & (original description: pep chromosome:12X:1:1634897:1639724:-1 gene:VIT_01s0011g01890 transcript:VIT_01s0011g01890.t01 gene_biotype:protein_coding transcript_biotype:protein_coding)'
VIT_01s0011g01970	1.18422	1.42362	3.33645	1.03071	1.46944	0.969899	1.46948	1.65244	2.81742	0	1.24085	0.57	1.24088	0.57	-1.3812	0.4	-1.4678	0.31	1.16073	0.7	'1.1.8.1.6.1'	'Photosynthesis.photophosphorylation.chlororespiration.NADH dehydrogenase-like (NDH) complex.assembly and stabilization.ndhA-specific mRNA splicing factor'	'ndhA-specific mRNA splicing factor (original description: pep chromosome:12X:1:1692029:1696196:1 gene:VIT_01s0011g01970 transcript:VIT_01s0011g01970.t01 gene_biotype:protein_coding transcript_biotype:protein_coding) &'
VIT_01s0011g02000	42.2185	1.19444	35.83	1.10028	24.1411	9.38416	23.7139	8.05311	-1.1783	0.37	-1.74882	0	-1.78033	0	-1.08558	0.87	7.85654	0	6.74216	0	'19.4.2.2'	'Protein homeostasis.proteolysis.serine-type peptidase activities.S10-class serine carboxypeptidase (SCPL)'	'serine carboxypeptidase (original description: pep chromosome:12X:1:1710141:1715609:-1 gene:VIT_01s0011g02000 transcript:VIT_01s0011g02000.t01 gene_biotype:protein_coding transcript_biotype:protein_coding description:Carboxypeptidase [Source:UniProtKB/TrEMBL;Acc:D7T9I3]) &'
VIT_01s0011g02030	24.1392	6.11957	139.888	2.82539	133.03	10.4144	135.885	11.1145	5.79506	0	5.51095	0	5.62923	0	-2.16592	0	1.70182	0.02	1.81622	0.01	'19.4.2.2'	'Protein homeostasis.proteolysis.serine-type peptidase activities.S10-class serine carboxypeptidase (SCPL)'	'serine carboxypeptidase (original description: pep chromosome:12X:1:1727310:1732878:-1 gene:VIT_01s0011g02030 transcript:VIT_01s0011g02030.t01 gene_biotype:protein_coding transcript_biotype:protein_coding description:Carboxypeptidase [Source:UniProtKB/TrEMBL;Acc:D7T9I1]) &'
VIT_01s0011g02110	1.40299	4.25433	3.26055	3.19911	2.99911	2.60722	3.06844	1.90666	2.324	0.02	2.13766	0.04	2.18707	0.04	-1.32985	0.38	-1.63175	0.15	-2.2313	0.03	'15.5.43'	'RNA biosynthesis.transcriptional regulation.transcription factor (PLATZ)'	'transcription factor (PLATZ) (original description: pep chromosome:12X:1:1785401:1789461:-1 gene:VIT_01s0011g02110 transcript:VIT_01s0011g02110.t01 gene_biotype:protein_coding transcript_biotype:protein_coding) &'
VIT_01s0011g02180	81.7348	122.742	162.933	100.052	202.691	92.5779	175.526	100.308	1.99343	0	2.47986	0	2.14751	0	-1.22678	0.23	-1.32582	0.09	-1.22365	0.24	'17.1.1.1.1'	'Protein biosynthesis.ribosome biogenesis.rRNA biosynthesis.rRNA transcription.rDNA chromatin transcription factor (NCL)'	'rDNA chromatin transcription factor (NCL) (original description: pep chromosome:12X:1:1891405:1898938:-1 gene:VIT_01s0011g02180 transcript:VIT_01s0011g02180.t01 gene_biotype:protein_coding transcript_biotype:protein_coding) &'
VIT_01s0011g02200	224.865	93.2829	126.475	125.892	235.923	202.395	223.223	182.105	-1.77794	0	1.04918	0.81	-1.00736	0.97	1.34957	0.06	2.16969	0	1.95218	0	'25.1.5.1.1'	'Nutrient uptake.nitrogen assimilation.ammonium assimilation.glutamine synthetase activities.cytosolic glutamine synthetase (GLN1)'	'cytosolic glutamine synthetase (GLN1) (original description: pep chromosome:12X:1:1923726:1928025:1 gene:VIT_01s0011g02200 transcript:VIT_01s0011g02200.t01 gene_biotype:protein_coding transcript_biotype:protein_coding description:Glutamine synthetase [Source:UniProtKB/TrEMBL;Acc:A5AP38]) &'
VIT_01s0011g02310	21.0439	33.198	5.81199	29.7401	5.05543	29.1992	10.0648	36.79	-3.62077	0	-4.16263	0	-2.09084	0	-1.11627	0.58	-1.13695	0.5	1.1082	0.6	'35.2'	'not assigned.not annotated'	' no hits & (original description: pep chromosome:12X:1:2088704:2090176:1 gene:VIT_01s0011g02310 transcript:VIT_01s0011g02310.t01 gene_biotype:protein_coding transcript_biotype:protein_coding)'
VIT_01s0011g02320	49.2681	5.16356	43.6382	18.6037	46.4819	12.7467	29.6487	11.7712	-1.12901	0.53	-1.05994	0.78	-1.66173	0	3.60288	0	2.46859	0	2.27967	0	'35.2'	'not assigned.not annotated'	' no hits & (original description: pep chromosome:12X:1:2095422:2096890:-1 gene:VIT_01s0011g02320 transcript:VIT_01s0011g02320.t01 gene_biotype:protein_coding transcript_biotype:protein_coding)'
VIT_01s0011g02330	106.651	5.70892	84.5828	7.76573	66.1973	11.0789	117.371	12.8522	-1.26091	0.18	-1.61111	0	1.10051	0.61	1.36028	0.2	1.94063	0	2.25125	0	'35.2'	'not assigned.not annotated'	' no hits & (original description: pep chromosome:12X:1:2096891:2101462:1 gene:VIT_01s0011g02330 transcript:VIT_01s0011g02330.t01 gene_biotype:protein_coding transcript_biotype:protein_coding)'
VIT_01s0011g02360	9.32099	1.40717	13.9398	1.17832	30.4134	1.75184	7.92923	9.82478	1.49553	0.25	3.26289	0	-1.17552	0.72	-1.19422	0.85	1.24494	0.8	6.98194	0.01	'35.2'	'not assigned.not annotated'	' no hits & (original description: pep chromosome:12X:1:2136955:2137455:-1 gene:VIT_01s0011g02360 transcript:VIT_01s0011g02360.t01 gene_biotype:protein_coding transcript_biotype:protein_coding)'
VIT_01s0011g02420	0	0.895753	2.75601	0	23.2503	0.129472	1.90105	0	3.75601	0	24.2503	0	2.90105	0	NA	0	NA	0.24	NA	0	'35.2'	'not assigned.not annotated'	' no hits & (original description: pep chromosome:12X:1:2187275:2187979:-1 gene:VIT_01s0011g02420 transcript:VIT_01s0011g02420.t01 gene_biotype:protein_coding transcript_biotype:protein_coding)'
VIT_01s0011g02480	23.0133	28.1613	18.5648	22.0662	64.0881	14.7492	15.013	15.8259	-1.23962	0.22	2.78483	0	-1.53289	0.01	-1.27622	0.14	-1.90934	0	-1.77944	0	'24.1.2.4.1.1'	'Solute transport.primary active transport.P-type ATPase superfamily.P4 family.phospholipid flippase complex.P4-type ATPase component ALA'	'P4-type ATPase component ALA of phospholipid flippase complex (original description: pep chromosome:12X:1:2253605:2261314:-1 gene:VIT_01s0011g02480 transcript:VIT_01s0011g02480.t01 gene_biotype:protein_coding transcript_biotype:protein_coding description:Phospholipid-transporting ATPase [Source:UniProtKB/TrEMBL;Acc:F6HFR1]) &'
VIT_01s0011g02550	0	0	0	0	0.627682	3.44594	2.32554	1.8737	NA	1	NA	1	3.32554	0	NA	1	4.44594	0	2.8737	0	'35.2'	'not assigned.not annotated'	' no hits & (original description: pep chromosome:12X:1:2326956:2327981:1 gene:VIT_01s0011g02550 transcript:VIT_01s0011g02550.t01 gene_biotype:protein_coding transcript_biotype:protein_coding)'
VIT_01s0011g02580	0	0	2.96598	0	5.40408	0	0.469794	0	3.96598	0.02	6.40408	0	NA	1	NA	1	NA	1	NA	1	'35.2'	'not assigned.not annotated'	' no hits & (original description: pep chromosome:12X:1:2352041:2356540:1 gene:VIT_01s0011g02580 transcript:VIT_01s0011g02580.t01 gene_biotype:protein_coding transcript_biotype:protein_coding)'
VIT_01s0011g02600	1.12963	3.02743	17.4385	6.73439	1.60346	3.73982	0.933695	7.85644	15.4374	0.01	1.41946	0.67	-1.20985	1	2.22446	0.09	1.23531	0.72	2.59509	0.04	'35.2'	'not assigned.not annotated'	' no hits & (original description: pep chromosome:12X:1:2369639:2370258:1 gene:VIT_01s0011g02600 transcript:VIT_01s0011g02600.t01 gene_biotype:protein_coding transcript_biotype:protein_coding)'
VIT_01s0011g02630	0	0	5.51774	0.156312	24.0736	0	2.01963	0.33538	6.51774	0	25.0736	0	3.01963	0	NA	1	NA	1	NA	1	'35.2'	'not assigned.not annotated'	' no hits & (original description: pep chromosome:12X:1:2383571:2384411:1 gene:VIT_01s0011g02630 transcript:VIT_01s0011g02630.t01 gene_biotype:protein_coding transcript_biotype:protein_coding)'
VIT_01s0011g02660	0	0	5.88111	0	1.77306	0.0368243	0.168759	0	6.88111	0	2.77306	0	NA	1	NA	1	NA	1	NA	1	'35.2'	'not assigned.not annotated'	' no hits & (original description: pep chromosome:12X:1:2395238:2400117:1 gene:VIT_01s0011g02660 transcript:VIT_01s0011g02660.t01 gene_biotype:protein_coding transcript_biotype:protein_coding)'
VIT_01s0011g02710	220.422	53.1464	799.66	107.184	136.897	263.02	205.52	368.545	3.62786	0	-1.61013	0.01	-1.07251	0.75	2.01677	0	4.94897	0	6.93452	0	'35.2'	'not assigned.not annotated'	' no hits & (original description: pep chromosome:12X:1:2424497:2425150:-1 gene:VIT_01s0011g02710 transcript:VIT_01s0011g02710.t01 gene_biotype:protein_coding transcript_biotype:protein_coding)'
VIT_01s0011g02720	21.0325	0.229983	92.4228	1.02866	14.6913	23.8163	23.738	19.3167	4.39429	0	-1.43163	0.33	1.12863	0.76	1.64934	1	20.1761	0.26	16.5179	0.26	'35.2'	'not assigned.not annotated'	' no hits & (original description: pep chromosome:12X:1:2427700:2428200:-1 gene:VIT_01s0011g02720 transcript:VIT_01s0011g02720.t01 gene_biotype:protein_coding transcript_biotype:protein_coding)'
VIT_01s0011g02730	0.10352	0.554446	0.691781	0.445295	1.72193	0.604096	2.73607	0.554704	NA	1	2.46659	0.01	3.38559	0.01	NA	1	NA	1	NA	1	'11.4.4.1'	'Phytohormone action.cytokinin.transport.cytokinin transporter (ABCG14)'	'cytokinin transporter (ABCG14) (original description: pep chromosome:12X:1:2429436:2433043:-1 gene:VIT_01s0011g02730 transcript:VIT_01s0011g02730.t01 gene_biotype:protein_coding transcript_biotype:protein_coding) &'
VIT_01s0011g02740	8.7991	14.7377	49.4999	12.7998	38.7509	15.3962	50.784	13.8885	5.62556	0	4.40396	0	5.7715	0	-1.1514	0.46	1.04468	0.84	-1.06114	0.77	'1.4.1.1'	'Photosynthesis.CAM/C4 photosynthesis.phosphoenolpyruvate (PEP) carboxylase activity.PEP carboxylase'	'PEP carboxylase (original description: pep chromosome:12X:1:2445526:2456145:-1 gene:VIT_01s0011g02740 transcript:VIT_01s0011g02740.t01 gene_biotype:protein_coding transcript_biotype:protein_coding) &'
VIT_01s0011g02750	1.03	0.277986	1.20031	1.15207	3.43003	0.619791	4.10628	0.87981	1.16535	0.82	3.33013	0.02	3.98668	0.01	1.68395	0.09	NA	1	NA	0.15	'7.5.2.2'	'Coenzyme metabolism.tetrahydrofolate biosynthesis.pterin biosynthesis.Nudix-type hydrolase'	'Nudix-type hydrolase (original description: pep chromosome:12X:1:2465244:2466159:1 gene:VIT_01s0011g02750 transcript:VIT_01s0011g02750.t01 gene_biotype:protein_coding transcript_biotype:protein_coding) &'
VIT_01s0011g02770	0.6513	9.60259	1.62157	8.0257	1.20092	5.80099	1.29011	5.12487	2.48974	0.04	1.84388	0.18	1.98082	0.13	-1.19648	0.46	-1.65534	0.03	-1.87372	0.01	'16.8.1.2.3.3'	'RNA processing.RNA surveillance.exosome complex.associated co-factor activities.Nuclear Exosome Targeting (NEXT) activation complex.component ZCCHC8'	'component ZCCHC8 of Nuclear Exosome Targeting (NEXT) activation complex (original description: pep chromosome:12X:1:2471085:2475356:1 gene:VIT_01s0011g02770 transcript:VIT_01s0011g02770.t01 gene_biotype:protein_coding transcript_biotype:protein_coding) &'
VIT_01s0011g02780	0.86757	0.470006	2.74812	0.166136	12.4838	0.209264	9.56805	0.661919	3.16761	0.03	14.3894	0	11.0286	0	NA	1	NA	1	NA	1	'35.1'	'not assigned.annotated'	' (original description: pep chromosome:12X:1:2476578:2477385:1 gene:VIT_01s0011g02780 transcript:VIT_01s0011g02780.t01 gene_biotype:protein_coding transcript_biotype:protein_coding) & Protein MIZU-KUSSEI 1 OS=Arabidopsis thaliana (sp|o22227|miz1_arath : 208.0)'
VIT_01s0011g02790	112.601	10.9648	29.435	38.4229	144.727	62.6669	48.2802	49.0298	-3.82541	0	1.28531	0.16	-2.33224	0	3.5042	0	5.71528	0	4.47156	0	'11.10.1.5.1'	'Phytohormone action.signalling peptides.NCRP (non-cysteine-rich-peptide) category.IDL-peptide activity.IDA/IDL-precursor polypeptide'	'IDA/IDL precursor polypeptide (original description: pep chromosome:12X:1:2481299:2481907:-1 gene:VIT_01s0011g02790 transcript:VIT_01s0011g02790.t01 gene_biotype:protein_coding transcript_biotype:protein_coding) &'
VIT_01s0011g02800	0.128412	0.276968	1.38716	0.183138	1.29321	0.334803	2.81924	0.200357	2.1155	0.01	2.03225	0.01	3.38461	0.01	NA	1	NA	1	NA	1	'35.1'	'not assigned.annotated'	' (original description: pep chromosome:12X:1:2489296:2491767:-1 gene:VIT_01s0011g02800 transcript:VIT_01s0011g02800.t01 gene_biotype:protein_coding transcript_biotype:protein_coding) & Piriformospora indica-insensitive protein 2 OS=Arabidopsis thaliana (sp|q5pp26|pii2_arath : 436.0)'
VIT_01s0011g02840	1.04898	0.0983728	5.93516	0	9.50345	0	12.9584	0.100664	5.65803	0	9.05971	0	12.3533	0	NA	1	NA	1	NA	1	'35.1'	'not assigned.annotated'	' (original description: pep chromosome:12X:1:2525946:2527902:1 gene:VIT_01s0011g02840 transcript:VIT_01s0011g02840.t01 gene_biotype:protein_coding transcript_biotype:protein_coding) & Probable transmembrane ascorbate ferrireductase 4 OS=Arabidopsis thaliana (sp|q9c540|acfr4_arath : 237.0)'
VIT_01s0011g02860	5.1532	4.74208	21.9123	5.14019	9.22792	3.1691	14.0725	4.06056	4.25217	0	1.79072	0	2.73083	0	1.08395	0.73	-1.49635	0.05	-1.16784	0.5	'20.5.2'	'Cytoskeleton organisation.plastid movement.motility factor (CHUP)'	'motility factor (CHUP) (original description: pep chromosome:12X:1:2536230:2541355:1 gene:VIT_01s0011g02860 transcript:VIT_01s0011g02860.t01 gene_biotype:protein_coding transcript_biotype:protein_coding) &'
VIT_01s0011g02930	1.03327	2.64224	1.54709	0.463743	7.96565	0.345528	4.06324	0.281616	1.49728	0.36	7.70917	0	3.93241	0	-2.48831	0	-2.70692	0	-2.84191	0	'19.4.3.1'	'Protein homeostasis.proteolysis.aspartic-type peptidase activities.A1-class protease (Pepsin)'	'pepsin-type protease (original description: pep chromosome:12X:1:2597606:2599224:1 gene:VIT_01s0011g02930 transcript:VIT_01s0011g02930.t01 gene_biotype:protein_coding transcript_biotype:protein_coding) &'
VIT_01s0011g02950	10.5513	3.52373	2.74635	4.76334	4.61914	9.13915	2.68706	9.66315	-3.84194	0	-2.28426	0	-3.92671	0	1.35179	0.27	2.5936	0	2.74231	0	'35.2'	'not assigned.not annotated'	' no hits & (original description: pep chromosome:12X:1:2618690:2632669:1 gene:VIT_01s0011g02950 transcript:VIT_01s0011g02950.t01 gene_biotype:protein_coding transcript_biotype:protein_coding)'
VIT_01s0011g02960	3.69853	0.393369	2.5312	2.09404	1.48859	11.7183	1.23994	16.4368	-1.46118	0.22	-2.48459	0.01	-2.98283	0	2.22055	0	9.12773	0	12.5141	0	'9.2.2.9.4'	'Secondary metabolism.phenolics.flavonoid biosynthesis.anthocyanidins.leucoanthocyanidin reductase'	'leucoanthocyanidin reductase (original description: pep chromosome:12X:1:2632786:2636066:-1 gene:VIT_01s0011g02960 transcript:VIT_01s0011g02960.t01 gene_biotype:protein_coding transcript_biotype:protein_coding description:Leucoanthocyanidin reductase 1 [Source:UniProtKB/TrEMBL;Acc:Q4W2K5]) &'
VIT_01s0011g03000	37.1482	11.2779	22.7837	8.49434	6.75734	24.3315	11.9835	24.5352	-1.63047	0.13	-5.49746	0	-3.09995	0	-1.3277	0.57	2.15745	0.04	2.17551	0.04	'35.2'	'not assigned.not annotated'	' no hits & (original description: pep chromosome:12X:1:2688188:2688578:1 gene:VIT_01s0011g03000 transcript:VIT_01s0011g03000.t01 gene_biotype:protein_coding transcript_biotype:protein_coding)'
VIT_01s0011g03050	3.23838	0.733821	24.6723	0.254861	34.5625	0.272612	30.699	0.25259	7.61872	0	10.6728	0	9.47974	0	NA	1	NA	1	NA	1	'21.2.2.1.1'	'Cell wall organisation.hemicellulose.xylan.biosynthesis.galacturonosyltransferase'	'galacturonosyltransferase (original description: pep chromosome:12X:1:2717642:2719224:-1 gene:VIT_01s0011g03050 transcript:VIT_01s0011g03050.t01 gene_biotype:protein_coding transcript_biotype:protein_coding description:Hexosyltransferase [Source:UniProtKB/TrEMBL;Acc:F6HF08]) &'
VIT_01s0011g03060	5.34925	8.88923	9.03957	9.32764	14.9507	10.8989	12.5213	9.54161	1.68988	0.01	2.79492	0	2.34076	0	1.04932	0.84	1.22608	0.31	1.07339	0.76	'35.1'	'not assigned.annotated'	' (original description: pep chromosome:12X:1:2726727:2743646:1 gene:VIT_01s0011g03060 transcript:VIT_01s0011g03060.t01 gene_biotype:protein_coding transcript_biotype:protein_coding) & Receptor-like protein 4 OS=Arabidopsis thaliana (sp|f4hwl3|rlp4_arath : 293.0)'
VIT_01s0011g03070	10.2996	0.459972	162.184	2.65113	151.907	1.88385	64.3268	1.82563	15.7466	0	14.7488	0	6.24556	0	2.50082	0	1.97528	0.01	1.9354	0.01	'15.5.5.3'	'RNA biosynthesis.transcriptional regulation.B3 transcription factor superfamily.transcription factor (RAV/NGATHA)'	'transcription factor (RAV/NGATHA) (original description: pep chromosome:12X:1:2751566:2753036:1 gene:VIT_01s0011g03070 transcript:VIT_01s0011g03070.t01 gene_biotype:protein_coding transcript_biotype:protein_coding) &'
VIT_01s0011g03170	52.4474	43.9294	35.9178	39.8675	21.8873	39.8308	28.1281	42.0296	-1.46021	0.05	-2.39625	0	-1.86459	0	-1.10188	0.66	-1.1029	0.66	-1.0452	0.85	'35.2'	'not assigned.not annotated'	' no hits & (original description: pep chromosome:12X:1:2877767:2878493:-1 gene:VIT_01s0011g03170 transcript:VIT_01s0011g03170.t01 gene_biotype:protein_coding transcript_biotype:protein_coding)'
VIT_01s0011g03180	1.49399	6.4794	9.11198	4.68877	3.09981	4.94926	7.44842	4.92043	6.09909	0	2.07485	0.04	4.98559	0	-1.3819	0.23	-1.30917	0.32	-1.31684	0.29	'24.2.3.4.2'	'Solute transport.carrier-mediated transport.APC superfamily.AAAP family.amino acid transporter (LHT)'	'amino acid transporter (LHT) (original description: pep chromosome:12X:1:2879352:2882108:1 gene:VIT_01s0011g03180 transcript:VIT_01s0011g03180.t01 gene_biotype:protein_coding transcript_biotype:protein_coding) &'
VIT_01s0011g03190	102.578	86.159	38.6729	117.083	34.7171	111.871	50.477	106.274	-2.65245	0	-2.95468	0	-2.03217	0	1.35892	0.08	1.29843	0.14	1.23346	0.24	'19.4.2.9.6'	'Protein homeostasis.proteolysis.serine-type peptidase activities.chloroplast Clp-type protease complex.adaptor component ClpS'	'adaptor component ClpS of chloroplast Clp-type protease complex (original description: pep chromosome:12X:1:2886723:2897786:1 gene:VIT_01s0011g03190 transcript:VIT_01s0011g03190.t01 gene_biotype:protein_coding transcript_biotype:protein_coding) &'
VIT_01s0011g03200	505.315	162.954	156.573	201.281	130.038	210.38	128.181	207.036	-3.22734	0	-3.8859	0	-3.9422	0	1.2352	0.21	1.29104	0.12	1.27052	0.15	'24.2.21'	'Solute transport.carrier-mediated transport.manganese/calcium cation transporter (BICAT)'	'manganese/calcium cation transporter (BICAT) (original description: pep chromosome:12X:1:2898690:2906357:-1 gene:VIT_01s0011g03200 transcript:VIT_01s0011g03200.t01 gene_biotype:protein_coding transcript_biotype:protein_coding) &'
VIT_01s0011g03210	2.64606	0.172719	5.31788	0.0957307	6.51795	0.243773	12.4891	0.307124	2.00974	0.01	2.46327	0	4.71989	0	NA	1	NA	1	NA	1	'19.4.3.1'	'Protein homeostasis.proteolysis.aspartic-type peptidase activities.A1-class protease (Pepsin)'	'pepsin-type protease (original description: pep chromosome:12X:1:2924829:2926924:1 gene:VIT_01s0011g03210 transcript:VIT_01s0011g03210.t01 gene_biotype:protein_coding transcript_biotype:protein_coding) &'
VIT_01s0011g03280	53.3354	37.8777	46.6183	43.1089	25.0212	30.3903	27.5908	34.4127	-1.14409	0.44	-2.13161	0	-1.93309	0	1.13811	0.47	-1.24637	0.2	-1.10069	0.61	'13.4.1.2.4'	'Cell cycle organisation.cytokinesis.preprophase microtubule organization.TON1-TRM-PP2A (TTP) preprophase band formation complex.scaffolding component PP2A-phosphatase'	'scaffolding component PP2A-phosphatase of TON1-TRM-PP2A (TTP) preprophase band formation complex (original description: pep chromosome:12X:1:2967860:2979364:-1 gene:VIT_01s0011g03280 transcript:VIT_01s0011g03280.t01 gene_biotype:protein_coding transcript_biotype:protein_coding description:Serine/threonine-protein phosphatase 2A 65 kDa regulatory subunit A alpha isoform [Source:Projected from Ara…
VIT_01s0011g03330	43.5445	10.4585	52.3952	20.1576	51.0015	12.5323	21.0208	16.5742	1.20326	0.32	1.17125	0.36	-2.0715	0	1.92739	0	1.19829	0.4	1.58476	0.02	'35.2'	'not assigned.not annotated'	' no hits & (original description: pep chromosome:12X:1:3014379:3016292:-1 gene:VIT_01s0011g03330 transcript:VIT_01s0011g03330.t01 gene_biotype:protein_coding transcript_biotype:protein_coding)'
VIT_01s0011g03360	0.514273	0	8.58107	0.4617	23.493	1.25694	13.4591	0.463084	16.6858	0.02	45.682	0.02	26.1711	0.02	NA	1	2.25694	0	NA	1	'35.2'	'not assigned.not annotated'	' no hits & (original description: pep chromosome:12X:1:3044557:3045849:-1 gene:VIT_01s0011g03360 transcript:VIT_01s0011g03360.t01 gene_biotype:protein_coding transcript_biotype:protein_coding)'
VIT_01s0011g03390	3.79471	4.68679	7.39761	4.76099	11.3666	5.10632	6.55431	4.95296	1.94945	0.01	2.99538	0	1.72722	0.05	1.01583	0.96	1.08951	0.79	1.05679	0.87	'5.4.6'	'Lipid metabolism.sphingolipid biosynthesis.sphingosine transfer protein'	'sphingosine transfer protein (original description: pep chromosome:12X:1:3065990:3068987:-1 gene:VIT_01s0011g03390 transcript:VIT_01s0011g03390.t01 gene_biotype:protein_coding transcript_biotype:protein_coding) &'
VIT_01s0011g03400	7.11826	0.349347	28.0793	0.713626	32.4027	2.00116	80.922	2.11176	3.94469	0	4.55205	0	11.3682	0	NA	1	2.22416	0	2.30612	0	'11.6.4.1'	'Phytohormone action.gibberellin.transport.multi-functional transporter (NPF3.1)'	'multi-functional transporter (NPF3.1) (original description: pep chromosome:12X:1:3076982:3080343:-1 gene:VIT_01s0011g03400 transcript:VIT_01s0011g03400.t01 gene_biotype:protein_coding transcript_biotype:protein_coding) &'
VIT_01s0011g03430	8.5801	4.20578	16.511	10.0246	123.35	7.54763	18.8365	8.99192	1.92434	0.02	14.3763	0	2.19537	0	2.38353	0.01	1.79459	0.09	2.13799	0.03	'35.2'	'not assigned.not annotated'	' no hits & (original description: pep chromosome:12X:1:3112762:3113407:-1 gene:VIT_01s0011g03430 transcript:VIT_01s0011g03430.t01 gene_biotype:protein_coding transcript_biotype:protein_coding)'
VIT_01s0011g03450	3.64239	9.65832	7.95564	13.1327	14.7217	5.04578	10.0047	11.8309	2.18418	0	4.04177	0	2.74674	0	1.35973	0.08	-1.91414	0	1.22494	0.3	'21.2.1.2.5'	'Cell wall organisation.hemicellulose.xyloglucan.modification and degradation.1,6-alpha-xylosidase'	'1,6-alpha-xylosidase (original description: pep chromosome:12X:1:3127812:3132261:1 gene:VIT_01s0011g03450 transcript:VIT_01s0011g03450.t01 gene_biotype:protein_coding transcript_biotype:protein_coding) &'
VIT_01s0011g03460	5.94378	3.97563	13.7737	5.8016	13.9868	5.56783	17.5583	5.06472	2.31733	0.01	2.35318	0.01	2.95406	0	1.45929	0.34	1.40049	0.4	1.27394	0.56	'35.2'	'not assigned.not annotated'	' no hits & (original description: pep chromosome:12X:1:3141923:3142868:1 gene:VIT_01s0011g03460 transcript:VIT_01s0011g03460.t01 gene_biotype:protein_coding transcript_biotype:protein_coding)'
VIT_01s0011g03470	13.7255	11.9515	25.4157	12.6434	27.3578	14.6687	27.4534	15.0934	1.85171	0	1.99321	0	2.00017	0	1.05789	0.82	1.22735	0.33	1.26289	0.26	'15.5.7.1'	'RNA biosynthesis.transcriptional regulation.AP2/ERF transcription factor superfamily.transcription factor (ERF)'	'transcription factor (ERF) (original description: pep chromosome:12X:1:3142869:3144296:1 gene:VIT_01s0011g03470 transcript:VIT_01s0011g03470.t01 gene_biotype:protein_coding transcript_biotype:protein_coding) &'
VIT_01s0011g03480	2.92127	0.0769162	0.171475	0.322959	1.51406	0.656238	0.766053	0.888754	-3.34729	0.05	-1.92943	0.1	-3.8134	0.01	NA	1	NA	1	NA	0.36	'21.8.1.5'	'Cell wall organisation.sporopollenin.biosynthesis.tetraketide alpha-pyrone reductase (TKPR)'	'tetraketide alpha-pyrone reductase (TKPR) (original description: pep chromosome:12X:1:3147476:3149151:-1 gene:VIT_01s0011g03480 transcript:VIT_01s0011g03480.t01 gene_biotype:protein_coding transcript_biotype:protein_coding) &'
VIT_01s0011g03490	1.07156	0.0250261	0	0	0.402415	0.68948	0.473237	0.499487	-2.07156	0	-1.47714	0.06	-1.40613	0.11	NA	1	NA	1	NA	1	'5.1.6.1.1'	'Lipid metabolism.fatty acid biosynthesis.endoplasmic reticulum-localized fatty acid elongase (FAE) system.fatty acid elongation complex.3-ketoacyl-CoA synthase (KCS)'	'3-ketoacyl-CoA synthase (KCS) (original description: pep chromosome:12X:1:3167509:3169015:1 gene:VIT_01s0011g03490 transcript:VIT_01s0011g03490.t01 gene_biotype:protein_coding transcript_biotype:protein_coding description:3-ketoacyl-CoA synthase [Source:UniProtKB/TrEMBL;Acc:F6HEX0]) &'
VIT_01s0011g03500	44.2794	1.06317	7.48569	0.83039	36.4003	1.01989	10.8158	0.513231	-5.91521	0	-1.21646	0.28	-4.09396	0	-1.28033	0.64	-1.04244	0.94	-2.07152	0.17	'4.1.2.2.6.3.1'	'Amino acid metabolism.biosynthesis.aspartate family.aspartate-derived amino acids.methionine.S-methylmethionine cycle.homocysteine S-methyltransferase'	'homocysteine S-methyltransferase (original description: pep chromosome:12X:1:3175430:3178998:1 gene:VIT_01s0011g03500 transcript:VIT_01s0011g03500.t01 gene_biotype:protein_coding transcript_biotype:protein_coding) &'
VIT_01s0011g03520	77.9192	3.47203	38.1859	10.7295	26.006	29.5085	52.7908	27.0416	-2.04052	0	-2.9962	0	-1.476	0.02	3.09027	0	8.49892	0	7.78841	0	'15.5.1.2'	'RNA biosynthesis.transcriptional regulation.C2C2 transcription factor superfamily.transcription factor (BBX-CO)'	'transcription factor (BBX-CO) (original description: pep chromosome:12X:1:3190826:3192777:1 gene:VIT_01s0011g03520 transcript:VIT_01s0011g03520.t01 gene_biotype:protein_coding transcript_biotype:protein_coding) &'
VIT_01s0011g03540	0.343266	15.0161	0.479596	22.7549	0.082348	32.1126	0.311173	17.5727	NA	1	NA	1	NA	1	1.51537	0.05	2.13854	0	1.17026	0.52	'15.5.24'	'RNA biosynthesis.transcriptional regulation.transcription factor (AS2/LOB)'	'transcription factor (AS2/LOB) (original description: pep chromosome:12X:1:3210273:3211389:-1 gene:VIT_01s0011g03540 transcript:VIT_01s0011g03540.t01 gene_biotype:protein_coding transcript_biotype:protein_coding) &'
VIT_01s0011g03550	26.8285	1.00008	40.3332	1.49406	58.271	4.40783	87.1614	6.69486	1.50337	0.12	2.17198	0	3.24884	0	1.49394	0.68	4.40748	0.08	6.69432	0.04	'11.10.1.10.1'	'Phytohormone action.signalling peptides.NCRP (non-cysteine-rich-peptide) category.CLE-peptide activity.CLE-precursor protein'	'CLE precursor polypeptide (original description: pep chromosome:12X:1:3217781:3218222:-1 gene:VIT_01s0011g03550 transcript:VIT_01s0011g03550.t01 gene_biotype:protein_coding transcript_biotype:protein_coding) &'
VIT_01s0011g03670	5.66772	514.338	0.559335	549.845	2.08533	326.74	0.977667	425.75	-10.133	0	-2.7179	0.01	-5.79719	0	1.06903	0.75	-1.57415	0.01	-1.20808	0.32	'50.3.1'	'Enzyme classification.EC_3 hydrolases.EC_3.1 hydrolase acting on ester bond'	'Enzyme classification.EC_3 hydrolases.EC_3.1 hydrolase acting on ester bond(50.3.1 : 440.3) & Endonuclease 2 OS=Arabidopsis thaliana (sp|q9c9g4|endo2_arath : 412.0) (original description: pep chromosome:12X:1:3330023:3332236:1 gene:VIT_01s0011g03670 transcript:VIT_01s0011g03670.t01 gene_biotype:protein_coding transcript_biotype:protein_coding) &'
VIT_01s0011g03680	243.775	59.1115	323.172	61.8286	230.15	124.632	256.197	130.329	1.3257	0.08	-1.0592	0.77	1.05096	0.8	1.04597	0.83	2.10842	0	2.2048	0	'35.2'	'not assigned.not annotated'	' no hits & (original description: pep chromosome:12X:1:3332398:3333689:-1 gene:VIT_01s0011g03680 transcript:VIT_01s0011g03680.t01 gene_biotype:protein_coding transcript_biotype:protein_coding)'
VIT_01s0011g03690	258.684	8.30877	40.5217	8.8841	47.7514	36.4919	56.4094	38.6146	-6.38384	0	-5.41731	0	-4.58583	0	1.06924	0.86	4.39197	0	4.64745	0	'35.1'	'not assigned.annotated'	' (original description: pep chromosome:12X:1:3338959:3340537:-1 gene:VIT_01s0011g03690 transcript:VIT_01s0011g03690.t01 gene_biotype:protein_coding transcript_biotype:protein_coding) & Universal stress protein A-like protein OS=Arabidopsis thaliana (sp|q8lgg8|uspal_arath : 87.8)'
VIT_01s0011g03700	85.0518	12.6308	43.7948	12.0901	53.0149	18.0323	32.129	22.2598	-1.94205	0	-1.6043	0.01	-2.6472	0	-1.04472	0.87	1.42765	0.08	1.76234	0.01	'5.7.3.5.4'	'Lipid metabolism.lipid degradation.fatty acid degradation.auxiliary degradation activities.acyl-CoA thioesterase'	'acyl-CoA thioesterase (original description: pep chromosome:12X:1:3341247:3358054:-1 gene:VIT_01s0011g03700 transcript:VIT_01s0011g03700.t01 gene_biotype:protein_coding transcript_biotype:protein_coding) &'
VIT_01s0011g03710	17.0739	5.59771	22.7821	2.21421	15.3705	2.02397	7.27025	2.03804	1.33432	0.2	-1.11082	0.7	-2.34846	0	-2.52808	0.02	-2.76571	0.01	-2.74661	0.01	'5.7.3.5.4'	'Lipid metabolism.lipid degradation.fatty acid degradation.auxiliary degradation activities.acyl-CoA thioesterase'	'acyl-CoA thioesterase (original description: pep chromosome:12X:1:3358773:3365312:-1 gene:VIT_01s0011g03710 transcript:VIT_01s0011g03710.t01 gene_biotype:protein_coding transcript_biotype:protein_coding) &'
VIT_01s0011g03720	0.242703	8.69472	0.0252555	3.64331	0.643275	1.73123	0.553729	1.58949	NA	1	NA	1	NA	1	-2.38649	0	-5.02228	0	-5.47013	0	'15.5.32'	'RNA biosynthesis.transcriptional regulation.transcription factor (bHLH)'	'transcription factor (bHLH) (original description: pep chromosome:12X:1:3368571:3370248:-1 gene:VIT_01s0011g03720 transcript:VIT_01s0011g03720.t01 gene_biotype:protein_coding transcript_biotype:protein_coding) &'
VIT_01s0011g03730	2.56286	1.78746	1.20309	4.79704	1.09308	3.4467	0.592289	4.10021	-2.13023	0.05	-2.34462	0.03	-4.32704	0	2.68372	0.01	1.92827	0.07	2.29388	0.02	'15.5.2.1'	'RNA biosynthesis.transcriptional regulation.MYB transcription factor superfamily.transcription factor (MYB)'	'transcription factor (MYB) (original description: pep chromosome:12X:1:3375041:3376409:1 gene:VIT_01s0011g03730 transcript:VIT_01s0011g03730.t01 gene_biotype:protein_coding transcript_biotype:protein_coding) &'
VIT_01s0011g03760	30.4195	9.97262	32.8341	9.19881	78.1298	11.4878	48.6206	7.76508	1.07938	0.72	2.56841	0	1.59834	0	-1.08412	0.78	1.15193	0.58	-1.28429	0.33	'35.2'	'not assigned.not annotated'	' no hits & (original description: pep chromosome:12X:1:3407195:3408686:-1 gene:VIT_01s0011g03760 transcript:VIT_01s0011g03760.t01 gene_biotype:protein_coding transcript_biotype:protein_coding)'
VIT_01s0011g03780	2.01521	0.683639	2.57901	0.384952	5.44244	0.645485	5.82568	1.03862	1.27977	0.58	2.70068	0.01	2.89086	0	NA	1	NA	1	1.51925	0.5	'15.5.15'	'RNA biosynthesis.transcriptional regulation.transcription factor (C2H2-ZF)'	'C2H2 zinc finger transcription factor (original description: pep chromosome:12X:1:3422552:3423445:-1 gene:VIT_01s0011g03780 transcript:VIT_01s0011g03780.t01 gene_biotype:protein_coding transcript_biotype:protein_coding) &'
VIT_01s0011g03800	0.311464	0.297388	1.97713	0.694438	2.36325	0.224642	0.599202	0.747894	2.27008	0.03	2.5645	0.03	NA	1	NA	1	NA	1	NA	1	'35.2'	'not assigned.not annotated'	' no hits & (original description: pep chromosome:12X:1:3444539:3445456:-1 gene:VIT_01s0011g03800 transcript:VIT_01s0011g03800.t01 gene_biotype:protein_coding transcript_biotype:protein_coding)'
VIT_01s0011g03810	2.43057	2.90522	14.8225	3.90008	6.81853	3.66288	4.79189	4.14535	6.09836	0	2.80532	0.02	1.97151	0.14	1.34244	0.54	1.26079	0.64	1.42686	0.44	'35.2'	'not assigned.not annotated'	' no hits & (original description: pep chromosome:12X:1:3449471:3450112:-1 gene:VIT_01s0011g03810 transcript:VIT_01s0011g03810.t01 gene_biotype:protein_coding transcript_biotype:protein_coding)'
VIT_01s0011g03850	6.09571	1.58102	54.0174	2.24079	133.579	1.46985	21.6179	1.8541	8.86154	0	21.9136	0	3.54641	0	1.41731	0.32	-1.07563	0.86	1.17272	0.68	'35.1'	'not assigned.annotated'	' (original description: pep chromosome:12X:1:3519426:3521876:1 gene:VIT_01s0011g03850 transcript:VIT_01s0011g03850.t01 gene_biotype:protein_coding transcript_biotype:protein_coding) & no description available(sp|q65xs5|bc10_orysj : 141.0)'
VIT_01s0011g03860	2.47476	0.523069	5.83428	0.167849	7.74274	0.327015	5.0193	0.518879	2.35751	0	3.12868	0	2.0282	0.01	NA	1	NA	1	NA	1	'18.4.1.3'	'Protein modification.phosphorylation.TKL protein kinase superfamily.protein kinase (LRR-III)'	'protein kinase (LRR-III) (original description: pep chromosome:12X:1:3522828:3525603:-1 gene:VIT_01s0011g03860 transcript:VIT_01s0011g03860.t01 gene_biotype:protein_coding transcript_biotype:protein_coding) &'
VIT_01s0011g03880	0.597853	0	0.0348604	0.0899405	8.86657	0.216756	3.59091	0.343244	NA	1	14.8307	0	6.00634	0	NA	1	NA	1	NA	1	'5.5.1.5'	'Lipid metabolism.phytosterol biosynthesis.campesterol.delta7-sterol C-5 desaturase'	'delta7-sterol C-5 desaturase (original description: pep chromosome:12X:1:3533500:3547783:1 gene:VIT_01s0011g03880 transcript:VIT_01s0011g03880.t01 gene_biotype:protein_coding transcript_biotype:protein_coding) &'
VIT_01s0011g03890	4.28245	0.535776	10.9696	1.24702	7.04251	0.915202	2.70165	1.1056	2.56152	0	1.6445	0.03	-1.58512	0.08	2.3275	0.04	NA	0.22	2.06355	0.08	'50.2.7'	'Enzyme classification.EC_2 transferases.EC_2.7 transferase transferring phosphorus-containing group'	'LEAF RUST 10 DISEASE-RESISTANCE LOCUS RECEPTOR-LIKE PROTEIN KINASE-like 2.1 OS=Arabidopsis thaliana (sp|q9ff31|lrl21_arath : 422.0) & Enzyme classification.EC_2 transferases.EC_2.7 transferase transferring phosphorus-containing group(50.2.7 : 117.7) (original description: pep chromosome:12X:1:3548907:3552245:-1 gene:VIT_01s0011g03890 transcript:VIT_01s0011g03890.t01 gene_biotype:protein_coding t…
VIT_01s0011g03910	7.23937	69.0016	18.8916	24.2396	20.2775	16.7108	25.2168	15.258	2.60956	0	2.801	0	3.48329	0	-2.84665	0	-4.12916	0	-4.52232	0	'18.4.24.2.8'	'Protein modification.phosphorylation.serine/threonine protein phosphatase superfamily.PPM/PP2C Mn/Mg-dependent phosphatase families.clade H phosphatase'	'clade H phosphatase (original description: pep chromosome:12X:1:3565143:3568984:-1 gene:VIT_01s0011g03910 transcript:VIT_01s0011g03910.t01 gene_biotype:protein_coding transcript_biotype:protein_coding) &'
VIT_01s0011g03980	7.18907	1.01657	6.33575	1.74954	5.43917	2.808	4.02146	2.46557	-1.13468	0.59	-1.32172	0.2	-1.78768	0.01	1.72102	0.1	2.76223	0	2.42538	0.01	'18.4.1.20'	'Protein modification.phosphorylation.TKL protein kinase superfamily.protein kinase (LRK10-1-like)'	'protein kinase (LRK10-1-like) (original description: pep chromosome:12X:1:3628643:3638222:-1 gene:VIT_01s0011g03980 transcript:VIT_01s0011g03980.t01 gene_biotype:protein_coding transcript_biotype:protein_coding) &'
VIT_01s0011g04010	10.8964	0.112775	4.57255	0.0795541	8.86595	1.08081	17.3452	1.52407	-2.383	0	-1.22902	0.38	1.59183	0.02	NA	1	1.86993	0.07	2.26827	0.06	'35.1'	'not assigned.annotated'	' (original description: pep chromosome:12X:1:3668907:3670738:-1 gene:VIT_01s0011g04010 transcript:VIT_01s0011g04010.t01 gene_biotype:protein_coding transcript_biotype:protein_coding) & Putative glutamine amidotransferase GAT1_2.1 OS=Arabidopsis thaliana (sp|q8h0z4|gt121_arath : 505.0)'
VIT_01s0011g04020	157.211	34.8248	186.649	49.2536	222.996	49.1894	323.313	58.9213	1.18725	0.34	1.41845	0.03	2.05655	0	1.41433	0.06	1.41248	0.06	1.69194	0	'35.2'	'not assigned.not annotated'	' no hits & (original description: pep chromosome:12X:1:3675540:3676887:1 gene:VIT_01s0011g04020 transcript:VIT_01s0011g04020.t01 gene_biotype:protein_coding transcript_biotype:protein_coding)'
VIT_01s0011g04040	11.6614	3.47273	16.7996	11.347	15.864	10.5693	20.9203	22.2818	1.44062	0.14	1.36039	0.21	1.79398	0.01	3.26746	0	3.04351	0	6.41622	0	'35.2'	'not assigned.not annotated'	' no hits & (original description: pep chromosome:12X:1:3697404:3698213:1 gene:VIT_01s0011g04040 transcript:VIT_01s0011g04040.t01 gene_biotype:protein_coding transcript_biotype:protein_coding)'
VIT_01s0011g04060	0.635981	1.85246	3.61604	1.07784	3.26826	0.593457	3.79462	0.827576	5.68577	0	5.13893	0	5.96656	0	-1.71868	0.08	-3.12147	0	-2.23842	0.01	'18.4.1.3'	'Protein modification.phosphorylation.TKL protein kinase superfamily.protein kinase (LRR-III)'	'protein kinase (LRR-III) (original description: pep chromosome:12X:1:3716220:3718893:1 gene:VIT_01s0011g04060 transcript:VIT_01s0011g04060.t01 gene_biotype:protein_coding transcript_biotype:protein_coding) &'
VIT_01s0011g04120	11.1074	19.85	14.0546	14.6295	14.1691	9.77953	13.1995	14.7299	1.26534	0.51	1.27565	0.49	1.18835	0.65	-1.35685	0.34	-2.02975	0.02	-1.3476	0.34	'35.2'	'not assigned.not annotated'	' no hits & (original description: pep chromosome:12X:1:3741193:3741978:-1 gene:VIT_01s0011g04120 transcript:VIT_01s0011g04120.t01 gene_biotype:protein_coding transcript_biotype:protein_coding)'
VIT_01s0011g04140	543.557	445.942	299.093	541.171	156.806	477.322	216.604	513.246	-1.81735	0	-3.46643	0	-2.50945	0	1.21355	0.37	1.07037	0.78	1.15093	0.52	'35.2'	'not assigned.not annotated'	' no hits & (original description: pep chromosome:12X:1:3757170:3759841:-1 gene:VIT_01s0011g04140 transcript:VIT_01s0011g04140.t01 gene_biotype:protein_coding transcript_biotype:protein_coding)'
VIT_01s0011g04180	37.9	22.5319	22.0241	26.9565	34.2499	22.0779	16.2982	21.3495	-1.72084	0	-1.10657	0.61	-2.32541	0	1.19637	0.36	-1.02056	0.93	-1.05538	0.81	'5.2.2.1'	'Lipid metabolism.glycerolipid biosynthesis.diacylglycerol.phosphatidate phosphatase (LPP-alpha)'	'phosphatidate phosphatase (LPP-alpha) (original description: pep chromosome:12X:1:3798733:3803625:1 gene:VIT_01s0011g04180 transcript:VIT_01s0011g04180.t01 gene_biotype:protein_coding transcript_biotype:protein_coding description:Lipid phosphate phosphatase 2 [Source:Projected from Arabidopsis thaliana (AT1G15080) UniProtKB/Swiss-Prot;Acc:Q9XI60]) &'
VIT_01s0011g04190	20.4838	0.599308	2.64182	2.23261	1.28754	3.84084	1.14586	2.58259	-7.75367	0	-15.9093	0	-17.8764	0	3.72531	0.08	6.40879	0.03	4.30929	0.07	'35.2'	'not assigned.not annotated'	' no hits & (original description: pep chromosome:12X:1:3805625:3806288:1 gene:VIT_01s0011g04190 transcript:VIT_01s0011g04190.t01 gene_biotype:protein_coding transcript_biotype:protein_coding)'
VIT_01s0011g04210	67.3768	180.381	48.6608	132.117	38.6468	90.2189	18.8873	91.1354	-1.38462	0.05	-1.7434	0	-3.56731	0	-1.36531	0.06	-1.99937	0	-1.97926	0	'24.2.3.5.3'	'Solute transport.carrier-mediated transport.APC superfamily.APC family.gamma-aminobutyric acid transporter (GABP)'	'gamma-aminobutyric acid transporter (GABP) (original description: pep chromosome:12X:1:3829462:3833552:1 gene:VIT_01s0011g04210 transcript:VIT_01s0011g04210.t01 gene_biotype:protein_coding transcript_biotype:protein_coding) &'
VIT_01s0011g04240	52.339	20.138	8.3468	20.2032	3.46857	13.7825	3.91462	24.5935	-6.27055	0	-15.0895	0	-13.3701	0	1.00324	0.99	-1.46113	0.04	1.22125	0.35	'15.5.1.2'	'RNA biosynthesis.transcriptional regulation.C2C2 transcription factor superfamily.transcription factor (BBX-CO)'	'transcription factor (BBX-CO) (original description: pep chromosome:12X:1:3849170:3854088:1 gene:VIT_01s0011g04240 transcript:VIT_01s0011g04240.t01 gene_biotype:protein_coding transcript_biotype:protein_coding) &'
VIT_01s0011g04250	69.5001	20.1999	6.57251	15.8603	3.87685	17.3884	4.35453	19.3882	-10.5744	0	-17.927	0	-15.9604	0	-1.27361	0.37	-1.16169	0.59	-1.04187	0.89	'35.2'	'not assigned.not annotated'	' no hits & (original description: pep chromosome:12X:1:3854482:3857576:1 gene:VIT_01s0011g04250 transcript:VIT_01s0011g04250.t01 gene_biotype:protein_coding transcript_biotype:protein_coding)'
VIT_01s0011g04270	28.315	1.9576	22.2139	2.57997	28.7814	8.32225	47.3025	8.21874	-1.27465	0.17	1.01647	0.94	1.67058	0	1.31793	0.38	4.25125	0	4.19838	0	'35.1'	'not assigned.annotated'	' (original description: pep chromosome:12X:1:3874215:3876221:-1 gene:VIT_01s0011g04270 transcript:VIT_01s0011g04270.t01 gene_biotype:protein_coding transcript_biotype:protein_coding) & Rust resistance kinase Lr10 OS=Triticum aestivum (sp|p93604|lrk10_wheat : 165.0)'
VIT_01s0011g04290	65.2345	14.4174	83.7109	13.4089	55.1679	26.2659	53.715	28.9205	1.28323	0.13	-1.18247	0.34	-1.21446	0.27	-1.07521	0.77	1.82182	0	2.00594	0	'50.2.7'	'Enzyme classification.EC_2 transferases.EC_2.7 transferase transferring phosphorus-containing group'	'Rust resistance kinase Lr10 OS=Triticum aestivum (sp|p93604|lrk10_wheat : 349.0) & Enzyme classification.EC_2 transferases.EC_2.7 transferase transferring phosphorus-containing group(50.2.7 : 127.4) (original description: pep chromosome:12X:1:3887271:3888440:-1 gene:VIT_01s0011g04290 transcript:VIT_01s0011g04290.t01 gene_biotype:protein_coding transcript_biotype:protein_coding) &'
VIT_01s0011g04320	3.34747	13.1014	3.83119	6.62359	3.27786	5.30301	2.93419	3.62739	1.1445	0.61	-1.02124	0.94	-1.14085	0.64	-1.97799	0	-2.47056	0	-3.6118	0	'16.2.1.1.1'	'RNA processing.RNA 3'-end processing.mRNA polyadenylation.poly(A) RNA polymerase activity.poly(A) RNA polymerase'	'poly(A) RNA polymerase (original description: pep chromosome:12X:1:3898617:3907471:-1 gene:VIT_01s0011g04320 transcript:VIT_01s0011g04320.t01 gene_biotype:protein_coding transcript_biotype:protein_coding) &'
VIT_01s0011g04390	3.36265	3.31347	2.51576	3.49519	1.55916	2.68881	1.98844	2.97615	-1.33663	0.25	-2.15671	0	-1.6911	0.04	1.05484	0.85	-1.23232	0.42	-1.11334	0.69	'35.1'	'not assigned.annotated'	' (original description: pep chromosome:12X:1:3999496:4002209:-1 gene:VIT_01s0011g04390 transcript:VIT_01s0011g04390.t01 gene_biotype:protein_coding transcript_biotype:protein_coding) & Pentatricopeptide repeat-containing protein At1g22960, mitochondrial OS=Arabidopsis thaliana (sp|p0c7q9|ppr56_arath : 670.0)'
VIT_01s0011g04560	6.64313	5.17623	3.40677	3.67532	3.73442	5.38144	2.97501	5.34533	-1.94998	0.02	-1.77889	0.04	-2.23298	0.01	-1.40838	0.25	1.03964	0.91	1.03267	0.92	'35.2'	'not assigned.not annotated'	' no hits & (original description: pep chromosome:12X:1:4119193:4124629:1 gene:VIT_01s0011g04560 transcript:VIT_01s0011g04560.t01 gene_biotype:protein_coding transcript_biotype:protein_coding description:Protein-lysine N-methyltransferase VIT_01s0011g04560 [Source:UniProtKB/TrEMBL;Acc:F6HFK4])'
VIT_01s0011g04620	65.3476	48.4754	9.45252	52.6037	8.51577	95.3445	5.13245	72.614	-6.91325	0	-7.67372	0	-12.7322	0	1.08516	0.66	1.96686	0	1.49796	0.01	'35.2'	'not assigned.not annotated'	' no hits & (original description: pep chromosome:12X:1:4156422:4161365:-1 gene:VIT_01s0011g04620 transcript:VIT_01s0011g04620.t01 gene_biotype:protein_coding transcript_biotype:protein_coding)'
VIT_01s0011g04640	81.5396	86.7906	46.1237	70.616	42.7555	68.0486	37.004	79.0995	-1.76785	0	-1.90711	0	-2.20353	0	-1.22905	0.23	-1.27542	0.15	-1.09723	0.62	'11.2.4.2'	'Phytohormone action.auxin.transport.auxin efflux transporter (PILS)'	'auxin efflux transporter (PILS) (original description: pep chromosome:12X:1:4174779:4176173:-1 gene:VIT_01s0011g04640 transcript:VIT_01s0011g04640.t01 gene_biotype:protein_coding transcript_biotype:protein_coding description:Protein PIN-LIKES 2 [Source:Projected from Arabidopsis thaliana (AT1G71090) UniProtKB/Swiss-Prot;Acc:Q9C999]) &'
VIT_01s0011g04680	9.31156	28.3113	6.54218	13.3154	18.6196	10.3683	7.47522	10.1171	-1.42331	0.09	1.99962	0	-1.24566	0.32	-2.12621	0	-2.73056	0	-2.79836	0	'35.1'	'not assigned.annotated'	' (original description: pep chromosome:12X:1:4209007:4214755:1 gene:VIT_01s0011g04680 transcript:VIT_01s0011g04680.t01 gene_biotype:protein_coding transcript_biotype:protein_coding) & Beta-glucuronosyltransferase GlcAT14A OS=Arabidopsis thaliana (sp|q9fld7|gt14a_arath : 392.0)'
VIT_01s0011g04700	110.839	8.50113	57.5062	34.0185	40.0563	22.2112	134.298	22.521	-1.92743	0	-2.76708	0	1.21165	0.27	4.00164	0	2.61274	0	2.64918	0	'35.1'	'not assigned.annotated'	' (original description: pep chromosome:12X:1:4233165:4235088:1 gene:VIT_01s0011g04700 transcript:VIT_01s0011g04700.t01 gene_biotype:protein_coding transcript_biotype:protein_coding) & Heavy metal-associated isoprenylated plant protein 21 OS=Arabidopsis thaliana (sp|q9lf57|hip21_arath : 162.0)'
VIT_01s0011g04720	28.4103	6.44456	119.416	11.2905	173.852	27.5758	164.82	22.6892	4.20326	0	6.11933	0	5.80142	0	1.75194	0	4.27893	0	3.52067	0	'50.1.10'	'Enzyme classification.EC_1 oxidoreductases.EC_1.10 oxidoreductase acting on diphenol or related substance as donor'	'Multicopper oxidase LPR1 OS=Arabidopsis thaliana (sp|f4i4k5|lpr1_arath : 858.0) & Enzyme classification.EC_1 oxidoreductases.EC_1.10 oxidoreductase acting on diphenol or related substance as donor(50.1.10 : 27.0) (original description: pep chromosome:12X:1:4261224:4265108:1 gene:VIT_01s0011g04720 transcript:VIT_01s0011g04720.t01 gene_biotype:protein_coding transcript_biotype:protein_coding) &'
VIT_01s0011g04740	3.6494	0.932441	14.8211	1.50802	21.3518	3.80768	20.3058	2.32701	4.06124	0	5.85077	0	5.56415	0	1.61728	0.18	4.08356	0	2.49561	0.01	'50.1.10'	'Enzyme classification.EC_1 oxidoreductases.EC_1.10 oxidoreductase acting on diphenol or related substance as donor'	'Multicopper oxidase LPR1 OS=Arabidopsis thaliana (sp|f4i4k5|lpr1_arath : 860.0) & Enzyme classification.EC_1 oxidoreductases.EC_1.10 oxidoreductase acting on diphenol or related substance as donor(50.1.10 : 24.6) (original description: pep chromosome:12X:1:4273851:4277562:1 gene:VIT_01s0011g04740 transcript:VIT_01s0011g04740.t01 gene_biotype:protein_coding transcript_biotype:protein_coding) &'
VIT_01s0011g04760	220.767	40.3864	81.7447	51.8028	51.2152	91.8928	84.9554	86.6733	-2.70069	0	-4.31058	0	-2.59862	0	1.28268	0.15	2.27534	0	2.1461	0	'15.5.2.1'	'RNA biosynthesis.transcriptional regulation.MYB transcription factor superfamily.transcription factor (MYB)'	'transcription factor (MYB) (original description: pep chromosome:12X:1:4330010:4331639:1 gene:VIT_01s0011g04760 transcript:VIT_01s0011g04760.t01 gene_biotype:protein_coding transcript_biotype:protein_coding) &'
VIT_01s0011g04770	6.69469	18.306	9.22857	5.35821	9.70734	5.8901	8.19122	4.59467	1.37849	0.12	1.45001	0.07	1.22354	0.36	-3.41644	0	-3.10793	0	-3.98418	0	'19.2.2.1.5.2.1'	'Protein homeostasis.ubiquitin-proteasome system.ubiquitin-fold protein conjugation.ubiquitin conjugation (ubiquitylation).ubiquitin-ligase E3 activities.U-Box E3 ligase activities.E3 ubiquitin ligase (PUB)'	'E3 ubiquitin ligase (PUB) (original description: pep chromosome:12X:1:4353649:4357853:1 gene:VIT_01s0011g04770 transcript:VIT_01s0011g04770.t01 gene_biotype:protein_coding transcript_biotype:protein_coding description:RING-type E3 ubiquitin transferase [Source:UniProtKB/TrEMBL;Acc:F6HFJ0]) &'
VIT_01s0011g04780	2.47727	0.124014	0.998572	2.39653	12.3022	2.2507	4.38083	2.29666	-2.48081	0.04	4.96603	0	1.76841	0.1	3.02179	0.12	2.89205	0.12	2.93293	0.12	'35.1'	'not assigned.annotated'	' (original description: pep chromosome:12X:1:4359698:4363065:1 gene:VIT_01s0011g04780 transcript:VIT_01s0011g04780.t01 gene_biotype:protein_coding transcript_biotype:protein_coding) & Uncharacterized protein At1g66480 OS=Arabidopsis thaliana (sp|q6nlc8|y1648_arath : 147.0)'
VIT_01s0011g04800	34.4884	38.2981	34.0495	45.2298	16.0123	33.0598	20.6936	42.3451	-1.01289	0.95	-2.15387	0	-1.66662	0	1.18099	0.36	-1.15845	0.44	1.10567	0.61	'7.9.1.3'	'Coenzyme metabolism.NAD/NADP biosynthesis.de-novo pathway.quinolinate phosphoribosyl transferase'	'quinolinate phosphoribosyl transferase (original description: pep chromosome:12X:1:4389436:4398061:-1 gene:VIT_01s0011g04800 transcript:VIT_01s0011g04800.t01 gene_biotype:protein_coding transcript_biotype:protein_coding description:Nicotinate-nucleotide pyrophosphorylase [carboxylating] [Source:UniProtKB/TrEMBL;Acc:F6HFI8]) &'
VIT_01s0011g04820	13.6958	25.2259	11.9807	11.7566	19.1077	14.9768	31.4366	20.4033	-1.14316	0.6	1.39515	0.12	2.29535	0	-2.14568	0	-1.68433	0.01	-1.23636	0.33	'35.2'	'not assigned.not annotated'	' no hits & (original description: pep chromosome:12X:1:4436645:4438196:1 gene:VIT_01s0011g04820 transcript:VIT_01s0011g04820.t01 gene_biotype:protein_coding transcript_biotype:protein_coding)'
VIT_01s0011g04840	17.6575	7.78673	9.82847	13.4111	15.8872	10.5645	19.8436	17.0141	-1.79657	0.02	-1.11143	0.69	1.12381	0.64	1.7223	0.03	1.35673	0.27	2.18501	0	'35.2'	'not assigned.not annotated'	' no hits & (original description: pep chromosome:12X:1:4445123:4446039:1 gene:VIT_01s0011g04840 transcript:VIT_01s0011g04840.t01 gene_biotype:protein_coding transcript_biotype:protein_coding)'
VIT_01s0011g04860	11.4462	7.54857	23.9906	17.6469	19.3897	12.6623	13.6097	14.9081	2.09594	0	1.69399	0	1.18901	0.36	2.33778	0	1.67744	0.01	1.97496	0	'11.2.4.1.1'	'Phytohormone action.auxin.transport.polar auxin transport.auxin transporter (PIN)'	'auxin transporter (PIN) (original description: pep chromosome:12X:1:4474942:4478329:-1 gene:VIT_01s0011g04860 transcript:VIT_01s0011g04860.t01 gene_biotype:protein_coding transcript_biotype:protein_coding description:Auxin efflux carrier component [Source:UniProtKB/TrEMBL;Acc:F6HFI3]) &'
VIT_01s0011g04870	0.878111	6.20808	0.660187	2.70439	0.385815	2.31318	0.225036	3.20814	NA	0.64	NA	0.2	NA	0.09	-2.29556	0.01	-2.68379	0	-1.9351	0.04	'15.5.3.1'	'RNA biosynthesis.transcriptional regulation.Homeobox transcription factor superfamily.transcription factor (HD-ZIP I/II)'	'transcription factor (HD-ZIP I/II) (original description: pep chromosome:12X:1:4488183:4491364:-1 gene:VIT_01s0011g04870 transcript:VIT_01s0011g04870.t01 gene_biotype:protein_coding transcript_biotype:protein_coding) &'
VIT_01s0011g04940	5.05985	1.90442	3.88677	2.79421	2.09511	2.20564	2.69696	3.16883	-1.30181	0.35	-2.41508	0	-1.87613	0.02	1.46722	0.24	1.15817	0.71	1.66393	0.11	'35.2'	'not assigned.not annotated'	' no hits & (original description: pep chromosome:12X:1:4583248:4584933:-1 gene:VIT_01s0011g04940 transcript:VIT_01s0011g04940.t01 gene_biotype:protein_coding transcript_biotype:protein_coding)'
VIT_01s0011g04960	4.04266	18.2812	2.37065	12.4629	1.88896	8.87195	1.73084	9.68207	-1.7053	0.02	-2.14015	0	-2.33566	0	-1.46685	0.02	-2.06056	0	-1.88815	0	'35.1'	'not assigned.annotated'	' (original description: pep chromosome:12X:1:4612464:4635836:1 gene:VIT_01s0011g04960 transcript:VIT_01s0011g04960.t01 gene_biotype:protein_coding transcript_biotype:protein_coding) & no description available(sp|q9c9b9|ttm1_arath : 200.0)'
VIT_01s0011g04990	10.1326	4.4635	13.3515	4.0272	23.4433	3.85843	18.58	7.1817	1.31768	0.29	2.31365	0	1.83369	0.01	-1.10834	0.79	-1.15682	0.7	1.60898	0.12	'19.1.7.3'	'Protein homeostasis.protein quality control.Hsp60 chaperone system.Hsp60-co-chaperone (Hsp10)'	'Hsp60-co-chaperone (Hsp10) (original description: pep chromosome:12X:1:4661938:4662999:1 gene:VIT_01s0011g04990 transcript:VIT_01s0011g04990.t01 gene_biotype:protein_coding transcript_biotype:protein_coding) &'
VIT_01s0011g05000	17.7904	18.457	10.3352	9.4647	19.2041	7.90386	9.00848	8.60775	-1.72134	0	1.07946	0.71	-1.97485	0	-1.95009	0	-2.33519	0	-2.14423	0	'35.1'	'not assigned.annotated'	' (original description: pep chromosome:12X:1:4666001:4672731:1 gene:VIT_01s0011g05000 transcript:VIT_01s0011g05000.t01 gene_biotype:protein_coding transcript_biotype:protein_coding) & Protein ESMERALDA 1 OS=Arabidopsis thaliana (sp|q9zvf7|esmd1_arath : 928.0)'
VIT_01s0011g05050	36.037	17.4866	17.0727	25.6627	12.0149	26.9372	22.5264	30.8111	-2.1108	0	-2.99936	0	-1.59977	0	1.46756	0.03	1.54045	0.01	1.76198	0	'35.2'	'not assigned.not annotated'	' no hits & (original description: pep chromosome:12X:1:4717257:4721815:1 gene:VIT_01s0011g05050 transcript:VIT_01s0011g05050.t01 gene_biotype:protein_coding transcript_biotype:protein_coding)'
VIT_01s0011g05060	0.91316	28.3953	6.08151	12.1197	0.255805	6.80934	0.447012	9.24118	6.65985	0.01	NA	1	NA	1	-2.3429	0	-4.17005	0	-3.07269	0	'35.1'	'not assigned.annotated'	' (original description: pep chromosome:12X:1:4722643:4723428:1 gene:VIT_01s0011g05060 transcript:VIT_01s0011g05060.t01 gene_biotype:protein_coding transcript_biotype:protein_coding) & MLP-like protein 43 OS=Arabidopsis thaliana (sp|q9ssk5|mlp43_arath : 103.0)'
VIT_01s0011g05100	0.644521	2.42557	1.83884	1.73979	0.0978026	1.05071	0.130144	0.536989	2.85303	0.14	NA	1	NA	1	-1.39417	0.51	-2.30851	0.12	-4.51698	0.04	'35.1'	'not assigned.annotated'	' (original description: pep chromosome:12X:1:4742652:4743585:1 gene:VIT_01s0011g05100 transcript:VIT_01s0011g05100.t01 gene_biotype:protein_coding transcript_biotype:protein_coding) & MLP-like protein 31 OS=Arabidopsis thaliana (sp|q941r6|mlp31_arath : 112.0)'
VIT_01s0011g05110	424.921	2585.9	82.171	809.163	11.4299	2847.44	9.67857	1883.58	-5.17118	0	-37.1763	0	-43.9033	0	-3.19577	0	1.10114	0.74	-1.37286	0.22	'35.1'	'not assigned.annotated'	' (original description: pep chromosome:12X:1:4747830:4748946:1 gene:VIT_01s0011g05110 transcript:VIT_01s0011g05110.t01 gene_biotype:protein_coding transcript_biotype:protein_coding) & MLP-like protein 31 OS=Arabidopsis thaliana (sp|q941r6|mlp31_arath : 117.0)'
VIT_01s0011g05140	0.643993	9.8073	0.300564	2.1334	0.0784898	10.2114	0	5.77312	NA	1	NA	1	NA	1	-4.59703	0	1.0412	0.9	-1.69879	0.06	'35.1'	'not assigned.annotated'	' (original description: pep chromosome:12X:1:4774514:4775637:1 gene:VIT_01s0011g05140 transcript:VIT_01s0011g05140.t01 gene_biotype:protein_coding transcript_biotype:protein_coding) & MLP-like protein 31 OS=Arabidopsis thaliana (sp|q941r6|mlp31_arath : 127.0)'
VIT_01s0011g05150	0	2.41546	0.0788701	6.84053	0	12.0201	0	4.56733	NA	1	NA	1	NA	1	2.83198	0.01	4.97632	0	1.89087	0.12	'35.1'	'not assigned.annotated'	' (original description: pep chromosome:12X:1:4790444:4792233:1 gene:VIT_01s0011g05150 transcript:VIT_01s0011g05150.t01 gene_biotype:protein_coding transcript_biotype:protein_coding) & MLP-like protein 34 OS=Arabidopsis thaliana (sp|q9ssk7|mlp34_arath : 145.0)'
VIT_01s0011g05170	882.876	46.1607	788.809	31.4425	1330.49	93.7821	1306.21	139.786	-1.11925	0.54	1.507	0.02	1.47949	0.01	-1.4681	0.26	2.03164	0.01	3.02825	0	'35.1'	'not assigned.annotated'	' (original description: pep chromosome:12X:1:4810479:4819002:1 gene:VIT_01s0011g05170 transcript:VIT_01s0011g05170.t01 gene_biotype:protein_coding transcript_biotype:protein_coding) & MLP-like protein 28 OS=Arabidopsis thaliana (sp|q9ssk9|mlp28_arath : 81.3)'
VIT_01s0011g05180	757.044	29.5994	323.144	67.9717	0.197013	14.1233	0	185.976	-2.34275	0	-633.28	0.09	-758.044	0	2.29639	0	-2.09578	0.01	6.2831	0	'35.1'	'not assigned.annotated'	' (original description: pep chromosome:12X:1:4819645:4821386:1 gene:VIT_01s0011g05180 transcript:VIT_01s0011g05180.t01 gene_biotype:protein_coding transcript_biotype:protein_coding) & MLP-like protein 28 OS=Arabidopsis thaliana (sp|q9ssk9|mlp28_arath : 142.0)'
VIT_01s0011g05190	237.619	5.86038	120.02	2.64861	280.609	12.0412	208.74	19.6103	-1.97983	0	1.18092	0.37	-1.13835	0.47	-2.21262	0.02	2.05468	0.01	3.34625	0	'35.1'	'not assigned.annotated'	' (original description: pep chromosome:12X:1:4828442:4841849:1 gene:VIT_01s0011g05190 transcript:VIT_01s0011g05190.t01 gene_biotype:protein_coding transcript_biotype:protein_coding) & MLP-like protein 28 OS=Arabidopsis thaliana (sp|q9ssk9|mlp28_arath : 157.0)'
VIT_01s0011g05200	1.76754	0.0381454	14.2362	0.100839	5.7673	0.313308	7.21211	0.534746	8.05424	0	3.2629	0	4.08031	0	NA	1	NA	1	NA	1	'5.2.4.1'	'Lipid metabolism.glycerolipid biosynthesis.phosphatidylcholine.phospho-base N-methyltransferase'	'phospho-base N-methyltransferase (original description: pep chromosome:12X:1:4845051:4848344:-1 gene:VIT_01s0011g05200 transcript:VIT_01s0011g05200.t01 gene_biotype:protein_coding transcript_biotype:protein_coding) &'
VIT_01s0011g05230	197.549	231.565	130.722	281.579	54.7814	165.123	84.4894	223.934	-1.51121	0.01	-3.60613	0	-2.33815	0	1.21598	0.25	-1.40238	0.04	-1.03408	0.87	'11.1.2.1.2'	'Phytohormone action.abscisic acid.perception and signalling.PYR/PYL-receptor.recruitment factor (CAR)'	'CAR abscisic acid receptor recruitment factor (original description: pep chromosome:12X:1:4866811:4868166:-1 gene:VIT_01s0011g05230 transcript:VIT_01s0011g05230.t01 gene_biotype:protein_coding transcript_biotype:protein_coding) &'
VIT_01s0011g05240	985.582	2225.12	911.787	982.05	1184.99	470.457	1454.13	647.377	-1.08093	0.71	1.20233	0.37	1.4754	0.02	-2.26579	0	-4.7297	0	-3.43713	0	'35.2'	'not assigned.not annotated'	' no hits & (original description: pep chromosome:12X:1:4878809:4879096:1 gene:VIT_01s0011g05240 transcript:VIT_01s0011g05240.t01 gene_biotype:protein_coding transcript_biotype:protein_coding)'
VIT_01s0011g05250	278.466	600.901	233.989	239.555	278.336	118.526	221.815	141.294	-1.19008	0.31	-1.00047	1	-1.2554	0.18	-2.50841	0	-5.06978	0	-4.25284	0	'35.2'	'not assigned.not annotated'	' no hits & (original description: pep chromosome:12X:1:4879097:4879979:1 gene:VIT_01s0011g05250 transcript:VIT_01s0011g05250.t01 gene_biotype:protein_coding transcript_biotype:protein_coding)'
VIT_01s0011g05260	8.47257	12.7866	7.97257	6.80331	8.49402	7.07084	9.7721	6.32642	-1.06272	0.8	1.00253	0.99	1.15338	0.5	-1.87947	0	-1.80836	0	-2.02114	0	'11.6.2.2'	'Phytohormone action.gibberellin.perception and signal transduction.signal transducer (DELLA)'	'DELLA-type gibberellin signal transducer (original description: pep chromosome:12X:1:4895037:4897415:-1 gene:VIT_01s0011g05260 transcript:VIT_01s0011g05260.t01 gene_biotype:protein_coding transcript_biotype:protein_coding gene_symbol:GAI1 description:DELLA1 [Source:UniProtKB/TrEMBL;Acc:F6HFG4]) &'
VIT_01s0011g05270	7.15512	7.99572	5.64449	6.86037	2.18835	5.12363	2.01601	5.92423	-1.26763	0.36	-3.26964	0	-3.54915	0	-1.16549	0.56	-1.56056	0.07	-1.34966	0.22	'35.1'	'not assigned.annotated'	' (original description: pep chromosome:12X:1:4904272:4911502:-1 gene:VIT_01s0011g05270 transcript:VIT_01s0011g05270.t01 gene_biotype:protein_coding transcript_biotype:protein_coding) & Protein BCCIP homolog OS=Arabidopsis thaliana (sp|o64885|bccip_arath : 241.0)'
VIT_01s0011g05290	21.3956	1.62549	97.8603	3.04466	23.8141	3.79371	61.0783	5.28185	4.57385	0	1.11304	0.69	2.85471	0	1.87307	0.16	2.33389	0.05	3.24939	0.01	'1.1.8.1.2.5'	'Photosynthesis.photophosphorylation.chlororespiration.NADH dehydrogenase-like (NDH) complex.subcomplex A.component NdhL'	'component NdhL of NDH subcomplex A (original description: pep chromosome:12X:1:4919070:4920160:-1 gene:VIT_01s0011g05290 transcript:VIT_01s0011g05290.t01 gene_biotype:protein_coding transcript_biotype:protein_coding description:NAD(P)H-quinone oxidoreductase subunit L, chloroplastic [Source:Projected from Arabidopsis thaliana (AT1G70760) UniProtKB/Swiss-Prot;Acc:Q9CAC5]) &'
VIT_01s0011g05300	16.5971	21.3367	10.753	21.8988	6.19877	15.3333	7.85287	18.6183	-1.54349	0.01	-2.67748	0	-2.11351	0	1.02634	0.9	-1.39153	0.05	-1.14601	0.46	'35.2'	'not assigned.not annotated'	' no hits & (original description: pep chromosome:12X:1:4920398:4927966:1 gene:VIT_01s0011g05300 transcript:VIT_01s0011g05300.t01 gene_biotype:protein_coding transcript_biotype:protein_coding)'
VIT_01s0011g05310	14.1921	1.95825	19.5957	1.91252	6.19601	1.93133	12.4051	2.16976	1.38075	0.15	-2.29052	0	-1.14405	0.61	-1.02391	0.96	-1.01394	0.98	1.10801	0.83	'1.1.8.1.6.4'	'Photosynthesis.photophosphorylation.chlororespiration.NADH dehydrogenase-like (NDH) complex.assembly and stabilization.assembly factor (CRR3)'	'assembly factor CRR3 involved in NDH complex assembly (original description: pep chromosome:12X:1:4928289:4929522:1 gene:VIT_01s0011g05310 transcript:VIT_01s0011g05310.t01 gene_biotype:protein_coding transcript_biotype:protein_coding description:CRR3 [Source:Projected from Arabidopsis thaliana (AT2G01590) UniProtKB/TrEMBL;Acc:A0A178VVT4]) &'
VIT_01s0011g05360	53.7431	23.8731	20.5332	37.4083	25.6545	30.6481	32.9556	26.1333	-2.61738	0	-2.09488	0	-1.63077	0.01	1.56696	0.02	1.28379	0.23	1.09468	0.7	'35.1'	'not assigned.annotated'	' (original description: pep chromosome:12X:1:4981818:4982861:1 gene:VIT_01s0011g05360 transcript:VIT_01s0011g05360.t01 gene_biotype:protein_coding transcript_biotype:protein_coding) & HMG-Y-related protein A OS=Zea mays (sp|q9fys5|hmgya_maize : 95.1)'
VIT_01s0011g05390	0.196433	0	15.9374	0.247906	9.84862	1.19507	9.76121	0.289396	14.1566	0.04	9.06747	0.04	8.99441	0.04	NA	1	2.19507	0	NA	1	'35.1'	'not assigned.annotated'	' (original description: pep chromosome:12X:1:5025547:5026437:-1 gene:VIT_01s0011g05390 transcript:VIT_01s0011g05390.t01 gene_biotype:protein_coding transcript_biotype:protein_coding) & Pectinesterase inhibitor 11 OS=Arabidopsis thaliana (sp|q9sty5|pmi11_arath : 112.0)'
VIT_01s0011g05440	1.3505	0.180617	0.0832917	0.314544	0.144137	0.130202	0.0745222	0.131082	-2.16978	0.12	-2.05439	0.04	-2.18748	0.25	NA	1	NA	1	NA	1	'35.1'	'not assigned.annotated'	' (original description: pep chromosome:12X:1:5089187:5104138:1 gene:VIT_01s0011g05440 transcript:VIT_01s0011g05440.t01 gene_biotype:protein_coding transcript_biotype:protein_coding) & Protein PLANT CADMIUM RESISTANCE 2 OS=Arabidopsis thaliana (sp|q9lqu4|pcr2_arath : 171.0)'
VIT_01s0011g05500	10.6709	28.0689	10.3853	16.2427	9.56943	11.196	9.0749	14.2586	-1.0275	0.91	-1.1151	0.63	-1.17587	0.46	-1.72809	0	-2.50705	0	-1.96856	0	'50.3.2'	'Enzyme classification.EC_3 hydrolases.EC_3.2 glycosylase'	'Glucan endo-1,3-beta-glucosidase 3 OS=Arabidopsis thaliana (sp|q9zu91|e133_arath : 649.0) & Enzyme classification.EC_3 hydrolases.EC_3.2 glycosylase(50.3.2 : 284.7) (original description: pep chromosome:12X:1:5138977:5143959:-1 gene:VIT_01s0011g05500 transcript:VIT_01s0011g05500.t01 gene_biotype:protein_coding transcript_biotype:protein_coding) &'
VIT_01s0011g05580	70.1046	2.34687	92.4408	6.199	189.305	5.88913	135.275	6.85243	1.31861	0.09	2.70032	0	1.92962	0	2.64139	0	2.50936	0	2.91982	0	'18.4.1.3'	'Protein modification.phosphorylation.TKL protein kinase superfamily.protein kinase (LRR-III)'	'protein kinase (LRR-III) (original description: pep chromosome:12X:1:5301668:5310063:-1 gene:VIT_01s0011g05580 transcript:VIT_01s0011g05580.t01 gene_biotype:protein_coding transcript_biotype:protein_coding) &'
VIT_01s0011g05600	7.76742	7.21064	0.837289	14.8207	0.694772	12.3514	0.81371	11.4362	-9.27687	0	-11.1798	0	-9.54569	0	2.05539	0	1.71294	0.01	1.58602	0.04	'26.10.1.1'	'External stimuli response.virus.virus movement.plasmodesmal protein (PDLP)'	'plasmodesmal protein (PDLP) (original description: pep chromosome:12X:1:5320670:5323289:-1 gene:VIT_01s0011g05600 transcript:VIT_01s0011g05600.t01 gene_biotype:protein_coding transcript_biotype:protein_coding) &'
VIT_01s0011g05610	54.2901	14.054	23.0521	13.0534	36.9552	10.5766	23.8099	11.5682	-2.3551	0	-1.46908	0.04	-2.28015	0	-1.07665	0.8	-1.32878	0.28	-1.21488	0.47	'5.9.3'	'Lipid metabolism.lipid bodies-associated activities.caleosin lipid body surface protein (CLO/PXG)'	'caleosin (original description: pep chromosome:12X:1:5326458:5334245:-1 gene:VIT_01s0011g05610 transcript:VIT_01s0011g05610.t01 gene_biotype:protein_coding transcript_biotype:protein_coding) &'
VIT_01s0011g05650	131.357	17.817	50.1788	34.5416	63.9288	57.2482	78.947	47.7951	-2.61778	0	-2.05474	0	-1.66386	0	1.93869	0	3.21312	0	2.68256	0	'50.1.13'	'Enzyme classification.EC_1 oxidoreductases.EC_1.14 oxidoreductase acting on paired donor with incorporation or reduction of molecular oxygen'	'1-aminocyclopropane-1-carboxylate oxidase homolog 3 OS=Arabidopsis thaliana (sp|q8h1s4|acch3_arath : 300.0) & Enzyme classification.EC_1 oxidoreductases.EC_1.14 oxidoreductase acting on paired donor with incorporation or reduction of molecular oxygen(50.1.13 : 157.8) (original description: pep chromosome:12X:1:5367518:5369117:1 gene:VIT_01s0011g05650 transcript:VIT_01s0011g05650.t01 gene_biotype…
VIT_01s0011g05660	3.87721	4.85522	8.03023	4.7175	5.47236	4.61281	5.78538	4.13639	2.07114	0	1.41142	0.18	1.49215	0.11	-1.02919	0.93	-1.05255	0.86	-1.17378	0.56	'16.12.5.3'	'RNA processing.organelle machinery.RNA editing.RNA editing factor (OZ-type)'	'RNA editing factor (OZ-type) (original description: pep chromosome:12X:1:5369499:5372982:-1 gene:VIT_01s0011g05660 transcript:VIT_01s0011g05660.t01 gene_biotype:protein_coding transcript_biotype:protein_coding) &'
VIT_01s0011g05680	18.5662	12.1027	69.7961	18.58	151.199	26.7941	77.9299	26.259	3.75931	0	8.14378	0	4.19741	0	1.53519	0.18	2.21389	0.01	2.16968	0.01	'35.2'	'not assigned.not annotated'	' no hits & (original description: pep chromosome:12X:1:5389796:5390268:1 gene:VIT_01s0011g05680 transcript:VIT_01s0011g05680.t01 gene_biotype:protein_coding transcript_biotype:protein_coding)'
VIT_01s0011g05780	0	2.18511	1.35641	0.909847	0	0.330176	0	0.838451	2.35641	0.01	NA	1	NA	1	-2.40162	0.4	-2.3945	0.28	-2.60613	0.36	'35.1'	'not assigned.annotated'	' (original description: pep chromosome:12X:1:5548157:5552540:-1 gene:VIT_01s0011g05780 transcript:VIT_01s0011g05780.t01 gene_biotype:protein_coding transcript_biotype:protein_coding) & Cleavage and polyadenylation specificity factor subunit 3-II OS=Arabidopsis thaliana (sp|q8guu3|cps3b_arath : 173.0)'
VIT_01s0011g05790	33.3543	61.6212	68.2874	41.4468	72.326	38.4377	86.2811	29.4992	2.04733	0	2.16842	0	2.58681	0	-1.48675	0.01	-1.60314	0	-2.08891	0	'35.1'	'not assigned.annotated'	' (original description: pep chromosome:12X:1:5559978:5567199:1 gene:VIT_01s0011g05790 transcript:VIT_01s0011g05790.t01 gene_biotype:protein_coding transcript_biotype:protein_coding) & Microtubule-associated protein 70-1 OS=Arabidopsis thaliana (sp|q9c9x0|mp701_arath : 624.0)'
VIT_01s0011g05810	49.0811	37.102	26.1098	55.0801	27.3829	58.8148	22.6646	57.2002	-1.8798	0	-1.7924	0	-2.16554	0	1.48456	0.01	1.58522	0	1.5417	0.01	'19.2.2.8.1.4.4'	'Protein homeostasis.ubiquitin-proteasome system.ubiquitin-fold protein conjugation.Cullin-based ubiquitylation complexes.SKP1-CUL1-FBX (SCF) E3 ligase complexes.F-BOX substrate adaptor components.component ADO'	'component ADO of SCF E3 ubiquitin ligase complex (original description: pep chromosome:12X:1:5581325:5585343:-1 gene:VIT_01s0011g05810 transcript:VIT_01s0011g05810.t01 gene_biotype:protein_coding transcript_biotype:protein_coding description:FKF1 [Source:Projected from Arabidopsis thaliana (AT1G68050) UniProtKB/TrEMBL;Acc:A0A178W8F6]) &'
VIT_01s0011g05850	51.4776	14.4458	6.48017	16.5107	21.4014	30.8418	28.7097	28.021	-7.94387	0	-2.40534	0	-1.79304	0	1.14294	0.57	2.135	0	1.93973	0	'35.1'	'not assigned.annotated'	' (original description: pep chromosome:12X:1:5609439:5614892:1 gene:VIT_01s0011g05850 transcript:VIT_01s0011g05850.t01 gene_biotype:protein_coding transcript_biotype:protein_coding) & Phosphatidylinositol/phosphatidylcholine transfer protein SFH12 OS=Arabidopsis thaliana (sp|q94a34|sfh12_arath : 82.0)'
VIT_01s0011g05880	18.6546	58.2806	26.475	48.7634	9.77992	49.3039	9.13568	43.9283	1.41922	0.03	-1.90744	0	-2.04195	0	-1.19517	0.3	-1.18207	0.34	-1.32672	0.08	'35.1'	'not assigned.annotated'	' (original description: pep chromosome:12X:1:5650864:5659335:1 gene:VIT_01s0011g05880 transcript:VIT_01s0011g05880.t01 gene_biotype:protein_coding transcript_biotype:protein_coding description:RNA-dependent RNA polymerase [Source:UniProtKB/TrEMBL;Acc:F6HFC7]) & RNA-dependent RNA polymerase 1 OS=Arabidopsis thaliana (sp|q9lqv2|rdr1_arath : 1419.0)'
VIT_01s0011g05900	0.0247884	0	0.156303	0.635953	1.49996	19.8097	0.312762	3.84467	NA	1	2.43949	0.22	NA	1	NA	1	20.8097	0	4.84467	0	'50.2.1'	'Enzyme classification.EC_2 transferases.EC_2.1 transferase transferring one-carbon group'	'no description available(sp|b2kpr3|lamt_catro : 325.0) & Enzyme classification.EC_2 transferases.EC_2.1 transferase transferring one-carbon group(50.2.1 : 203.1) (original description: pep chromosome:12X:1:5664046:5665866:-1 gene:VIT_01s0011g05900 transcript:VIT_01s0011g05900.t01 gene_biotype:protein_coding transcript_biotype:protein_coding) &'
VIT_01s0011g05910	0.0245492	0	0.0255305	0.267676	0.808861	1.262	0.0450498	0.515042	NA	1	NA	0.22	NA	1	NA	1	2.262	0	NA	1	'50.2.1'	'Enzyme classification.EC_2 transferases.EC_2.1 transferase transferring one-carbon group'	'no description available(sp|b2kpr3|lamt_catro : 320.0) & Enzyme classification.EC_2 transferases.EC_2.1 transferase transferring one-carbon group(50.2.1 : 198.4) (original description: pep chromosome:12X:1:5673027:5681127:-1 gene:VIT_01s0011g05910 transcript:VIT_01s0011g05910.t01 gene_biotype:protein_coding transcript_biotype:protein_coding) &'
VIT_01s0011g05920	0.200042	0	0.828234	2.87671	4.65974	1.34096	0.283585	0.559986	NA	0.06	4.71628	0.01	NA	1	3.87671	0	2.34096	0	NA	1	'50.2.1'	'Enzyme classification.EC_2 transferases.EC_2.1 transferase transferring one-carbon group'	'no description available(sp|b2kpr3|lamt_catro : 328.0) & Enzyme classification.EC_2 transferases.EC_2.1 transferase transferring one-carbon group(50.2.1 : 201.9) (original description: pep chromosome:12X:1:5681591:5683503:-1 gene:VIT_01s0011g05920 transcript:VIT_01s0011g05920.t01 gene_biotype:protein_coding transcript_biotype:protein_coding) &'
VIT_01s0011g05930	6.77906	0.137078	9.13748	5.52799	4.45952	2.15726	4.82605	3.26619	1.3479	0.25	-1.52013	0.14	-1.40468	0.25	5.74102	0.03	2.77664	0.03	3.75189	0.03	'50.2.1'	'Enzyme classification.EC_2 transferases.EC_2.1 transferase transferring one-carbon group'	'no description available(sp|b2kpr3|lamt_catro : 340.0) & Enzyme classification.EC_2 transferases.EC_2.1 transferase transferring one-carbon group(50.2.1 : 201.7) (original description: pep chromosome:12X:1:5687009:5688875:1 gene:VIT_01s0011g05930 transcript:VIT_01s0011g05930.t01 gene_biotype:protein_coding transcript_biotype:protein_coding) &'
VIT_01s0011g06000	0.388825	2.60074	1.63236	6.02945	0.655126	7.26943	0.705944	7.81317	1.89539	0.05	NA	1	NA	1	2.31836	0.02	2.79514	0	3.00421	0	'24.2.12.1'	'Solute transport.carrier-mediated transport.VIT family.metal cation transporter (VIT)'	'metal cation transporter (VIT) (original description: pep chromosome:12X:1:5758864:5761288:-1 gene:VIT_01s0011g06000 transcript:VIT_01s0011g06000.t01 gene_biotype:protein_coding transcript_biotype:protein_coding description:Vacuolar iron transporter 1 [Source:Projected from Arabidopsis thaliana (AT2G01770) UniProtKB/Swiss-Prot;Acc:Q9ZUA5]) &'
VIT_01s0011g06030	36.9135	29.5241	16.2271	23.933	24.8112	31.2845	26.8054	26.5294	-2.27481	0	-1.48778	0.01	-1.37709	0.05	-1.23361	0.23	1.05963	0.77	-1.11288	0.58	'22.8.3.2.2'	'Vesicle trafficking.regulation of membrane tethering and fusion.RAB-GTPase guanine nucleotide exchange factor (RAB-GEF) activities.MON1-CCZ1 RAB7 guanine nucleotide exchange factor complex.component CCZ1'	'component CCZ1 of MON1-CCZ1 RAB7 guanine nucleotide exchange factor complex (original description: pep chromosome:12X:1:5786224:5797572:-1 gene:VIT_01s0011g06030 transcript:VIT_01s0011g06030.t01 gene_biotype:protein_coding transcript_biotype:protein_coding) &'
VIT_01s0011g06050	16.4215	4.22634	39.9151	9.6713	54.9564	12.8391	38.3853	10.1982	2.43066	0	3.34661	0	2.3375	0	2.28834	0	3.03788	0	2.41301	0	'35.1'	'not assigned.annotated'	' (original description: pep chromosome:12X:1:5816722:5821599:-1 gene:VIT_01s0011g06050 transcript:VIT_01s0011g06050.t01 gene_biotype:protein_coding transcript_biotype:protein_coding) & Binding partner of ACD11 1 OS=Arabidopsis thaliana (sp|q9lfd5|bpa1_arath : 211.0)'
VIT_01s0011g06080	2.70151	2.09679	11.2372	2.32441	12.3123	2.28059	5.73956	2.35167	4.1596	0	4.55756	0	2.12457	0	1.10856	0.74	1.08766	0.8	1.12156	0.71	'50.2.7'	'Enzyme classification.EC_2 transferases.EC_2.7 transferase transferring phosphorus-containing group'	'G-type lectin S-receptor-like serine/threonine-protein kinase At1g34300 OS=Arabidopsis thaliana (sp|q9xid3|y1343_arath : 389.0) & Enzyme classification.EC_2 transferases.EC_2.7 transferase transferring phosphorus-containing group(50.2.7 : 102.4) (original description: pep chromosome:12X:1:5847884:5850416:-1 gene:VIT_01s0011g06080 transcript:VIT_01s0011g06080.t01 gene_biotype:protein_coding trans…
VIT_01s0011g06140	181.814	6.54198	235.261	9.62022	613.681	5.37612	246.826	9.08142	1.29397	0.14	3.37532	0	1.35757	0.09	1.47054	0.09	-1.21686	0.46	1.38818	0.19	'35.1'	'not assigned.annotated'	' (original description: pep chromosome:12X:1:5940567:5942189:-1 gene:VIT_01s0011g06140 transcript:VIT_01s0011g06140.t01 gene_biotype:protein_coding transcript_biotype:protein_coding description:RING-type E3 ubiquitin transferase [Source:UniProtKB/TrEMBL;Acc:F6HFB5]) & U-box domain-containing protein 21 OS=Arabidopsis thaliana (sp|q5pny6|pub21_arath : 324.0)'
VIT_01s0011g06190	5.50244	19.0358	3.21996	7.31903	2.35398	7.24667	4.67958	6.15542	-1.70885	0.01	-2.3375	0	-1.17584	0.45	-2.60086	0	-2.62683	0	-3.09253	0	'11.4.2.1'	'Phytohormone action.cytokinin.perception and signal transduction.receptor protein (AHK)'	'receptor protein (AHK) (original description: pep chromosome:12X:1:5989626:5998738:-1 gene:VIT_01s0011g06190 transcript:VIT_01s0011g06190.t01 gene_biotype:protein_coding transcript_biotype:protein_coding) &'
VIT_01s0011g06200	20.8334	0.939573	22.7821	1.23263	32.1072	3.15514	36.1463	2.68237	1.09354	0.68	1.54114	0.02	1.73502	0	1.3119	0.57	3.35806	0	2.85488	0.01	'15.5.15'	'RNA biosynthesis.transcriptional regulation.transcription factor (C2H2-ZF)'	'C2H2 zinc finger transcription factor (original description: pep chromosome:12X:1:6006165:6010160:1 gene:VIT_01s0011g06200 transcript:VIT_01s0011g06200.t01 gene_biotype:protein_coding transcript_biotype:protein_coding) &'
VIT_01s0011g06240	0.117668	2.32312	0.123169	1.38609	0.336328	1.47122	0.125587	0.873296	NA	1	NA	1	NA	1	-1.67602	0.24	-1.57904	0.32	-2.66017	0.05	'35.1'	'not assigned.annotated'	' (original description: pep chromosome:12X:1:6034327:6035646:-1 gene:VIT_01s0011g06240 transcript:VIT_01s0011g06240.t01 gene_biotype:protein_coding transcript_biotype:protein_coding description:Probable transmembrane ascorbate ferrireductase 3 [Source:Projected from Arabidopsis thaliana (AT1G14730) UniProtKB/Swiss-Prot;Acc:Q67ZF6]) & Probable transmembrane ascorbate ferrireductase 3 OS=Arabidops…
VIT_01s0011g06250	370.948	215.475	62.5021	218.258	36.44	266.68	43.4266	250.38	-5.93497	0	-10.1797	0	-8.54195	0	1.01292	0.95	1.23764	0.26	1.16199	0.45	'50.2.4'	'Enzyme classification.EC_2 transferases.EC_2.4 glycosyltransferase'	'Probable xyloglucan endotransglucosylase/hydrolase protein 28 OS=Arabidopsis thaliana (sp|q38909|xth28_arath : 456.0) & Enzyme classification.EC_2 transferases.EC_2.4 glycosyltransferase(50.2.4 : 213.4) (original description: pep chromosome:12X:1:6043632:6047154:1 gene:VIT_01s0011g06250 transcript:VIT_01s0011g06250.t01 gene_biotype:protein_coding transcript_biotype:protein_coding description:Xyl…
VIT_01s0011g06260	28.1059	49.7827	61.2944	39.1543	68.4466	34.2445	37.2843	34.8865	2.18084	0	2.43531	0	1.32656	0.14	-1.27145	0.19	-1.45374	0.03	-1.42699	0.05	'4.1.5.3.1.2'	'Amino acid metabolism.biosynthesis.shikimate family.tryptophan.anthranilate synthase heterodimer.subunit beta'	'subunit beta of anthranilate synthase complex (original description: pep chromosome:12X:1:6048767:6061421:-1 gene:VIT_01s0011g06260 transcript:VIT_01s0011g06260.t01 gene_biotype:protein_coding transcript_biotype:protein_coding) &'
VIT_01s0011g06270	17.661	41.4317	36.0449	38.9521	49.0691	31.1447	20.3284	32.9416	2.04093	0	2.77839	0	1.15103	0.44	-1.06366	0.75	-1.3303	0.08	-1.25773	0.17	'35.1'	'not assigned.annotated'	' (original description: pep chromosome:12X:1:6068466:6076289:1 gene:VIT_01s0011g06270 transcript:VIT_01s0011g06270.t01 gene_biotype:protein_coding transcript_biotype:protein_coding) & no description available(sp|q9zt92|ak10b_arath : 178.0)'
VIT_01s0011g06290	62.8664	54.8806	38.677	53.473	15.0192	82.6152	67.4054	96.8099	-1.62542	0	-4.18574	0	1.0722	0.73	-1.02632	0.9	1.50536	0.01	1.76401	0	'35.1'	'not assigned.annotated'	' (original description: pep chromosome:12X:1:6083462:6086050:-1 gene:VIT_01s0011g06290 transcript:VIT_01s0011g06290.t01 gene_biotype:protein_coding transcript_biotype:protein_coding description:Purple acid phosphatase [Source:UniProtKB/TrEMBL;Acc:D7T8G2]) & Purple acid phosphatase 3 OS=Arabidopsis thaliana (sp|q8h129|ppa3_arath : 480.0)'
VIT_01s0011g06330	16.1079	16.0508	44.1822	11.614	43.5337	15.0403	66.3964	14.3728	2.74289	0	2.70263	0	4.12198	0	-1.38202	0.08	-1.06719	0.77	-1.11675	0.59	'35.1'	'not assigned.annotated'	' (original description: pep chromosome:12X:1:6130318:6135868:1 gene:VIT_01s0011g06330 transcript:VIT_01s0011g06330.t01 gene_biotype:protein_coding transcript_biotype:protein_coding) & 65-kDa microtubule-associated protein 6 OS=Arabidopsis thaliana (sp|q9sis3|ma656_arath : 679.0)'
VIT_01s0011g06400	1.53187	14.5032	4.03233	23.0078	1.75684	14.0942	1.94125	22.732	2.63229	0	1.14686	0.73	1.26724	0.52	1.58639	0.01	-1.02902	0.91	1.56738	0.01	'15.5.15'	'RNA biosynthesis.transcriptional regulation.transcription factor (C2H2-ZF)'	'C2H2 zinc finger transcription factor (original description: pep chromosome:12X:1:6214722:6217246:1 gene:VIT_01s0011g06400 transcript:VIT_01s0011g06400.t01 gene_biotype:protein_coding transcript_biotype:protein_coding) &'
VIT_01s0011g06410	0.0527209	1.4577	0.154893	0.380636	0.237416	0.552326	0.260793	0.291787	NA	1	NA	1	NA	1	-1.78012	0	-2.6392	0	-1.90256	0	'11.3.2.1.1'	'Phytohormone action.brassinosteroid.perception and signal transduction.receptor complex.receptor protein kinase (BRI)'	'brassinosteroid receptor protein kinase (BRI) (original description: pep chromosome:12X:1:6227185:6230660:-1 gene:VIT_01s0011g06410 transcript:VIT_01s0011g06410.t01 gene_biotype:protein_coding transcript_biotype:protein_coding) &'
VIT_01s0011g06460	308.357	161.924	72.5083	102.008	12.5597	60.5003	42.7928	95.7053	-4.25271	0	-24.5513	0	-7.20581	0	-1.58737	0	-2.67642	0	-1.6919	0	'50.1.1'	'Enzyme classification.EC_1 oxidoreductases.EC_1.1 oxidoreductase acting on CH-OH group of donor'	'Non-functional NADPH-dependent codeinone reductase 2 OS=Papaver somniferum (sp|q9sq64|cor2_papso : 392.0) & Enzyme classification.EC_1 oxidoreductases.EC_1.1 oxidoreductase acting on CH-OH group of donor(50.1.1 : 218.3) (original description: pep chromosome:12X:1:6263899:6272514:-1 gene:VIT_01s0011g06460 transcript:VIT_01s0011g06460.t01 gene_biotype:protein_coding transcript_biotype:protein_codi…
VIT_01s0011g06500	0.883047	0.491584	5.59526	1.60189	3.13546	0.12737	3.68009	1.39197	6.33631	0	3.55073	0	4.16749	0	1.74438	0.03	NA	1	1.60364	0.05	'50.1.1'	'Enzyme classification.EC_1 oxidoreductases.EC_1.1 oxidoreductase acting on CH-OH group of donor'	'D-galacturonate reductase OS=Fragaria ananassa (sp|o49133|galur_fraan : 459.0) & Enzyme classification.EC_1 oxidoreductases.EC_1.1 oxidoreductase acting on CH-OH group of donor(50.1.1 : 204.9) (original description: pep chromosome:12X:1:6289229:6290810:1 gene:VIT_01s0011g06500 transcript:VIT_01s0011g06500.t01 gene_biotype:protein_coding transcript_biotype:protein_coding) &'
VIT_01s0011g06560	2.76485	2.61418	8.40557	3.60478	16.7443	6.53617	15.394	5.62949	3.04015	0	6.05613	0	5.56775	0	1.37893	0.22	2.50028	0	2.15344	0	'24.2.3.11'	'Solute transport.carrier-mediated transport.APC superfamily.potassium cation transporter (HAK/KUP/KT)'	'potassium cation transporter (HAK/KUP/KT) (original description: pep chromosome:12X:1:6391950:6397614:-1 gene:VIT_01s0011g06560 transcript:VIT_01s0011g06560.t01 gene_biotype:protein_coding transcript_biotype:protein_coding description:Potassium transporter [Source:UniProtKB/TrEMBL;Acc:F6HF91]) &'
VIT_01s0011g06580	6.71581	3.13799	5.82114	1.44708	12.8511	10.4249	14.348	8.94518	-1.15369	0.64	1.91356	0.01	2.13645	0	-2.1685	0.05	3.32216	0	2.85061	0	'35.2'	'not assigned.not annotated'	' no hits & (original description: pep chromosome:12X:1:6416983:6418659:-1 gene:VIT_01s0011g06580 transcript:VIT_01s0011g06580.t01 gene_biotype:protein_coding transcript_biotype:protein_coding)'
VIT_01s0011g06600	0.0768096	3.07877	1.9914	12.418	4.39563	9.4598	0.58597	5.33589	2.77802	0.07	5.01076	0.07	NA	1	4.03343	0	3.07259	0	1.73312	0.05	'4.1.1.1.3.1'	'Amino acid metabolism.biosynthesis.glutamate family.glutamate-derived amino acids.gamma-aminobutyrate (GABA).glutamate decarboxylase'	'glutamate decarboxylase (original description: pep chromosome:12X:1:6433473:6435948:-1 gene:VIT_01s0011g06600 transcript:VIT_01s0011g06600.t01 gene_biotype:protein_coding transcript_biotype:protein_coding description:Glutamate decarboxylase [Source:UniProtKB/TrEMBL;Acc:F6HF90]) &'
VIT_01s0026g00100	0.342305	2.30749	0.913624	0	1.44559	0.565689	1.43451	2.15332	NA	1	1.82193	1	1.81368	1	-3.30749	0.01	-4.07908	0.32	-1.0716	0.92	'35.2'	'not assigned.not annotated'	' no hits & (original description: pep chromosome:12X:1:8738934:8750115:-1 gene:VIT_01s0026g00100 transcript:VIT_01s0026g00100.t01 gene_biotype:protein_coding transcript_biotype:protein_coding)'
VIT_01s0026g00150	1.11206	1.75566	2.52751	1.37033	3.12144	1.07725	2.31665	0.988122	2.27282	0	2.8069	0	2.08321	0	-1.2812	0.29	-1.62976	0.03	-1.77676	0.01	'35.1'	'not assigned.annotated'	' (original description: pep chromosome:12X:1:8787896:8805414:-1 gene:VIT_01s0026g00150 transcript:VIT_01s0026g00150.t01 gene_biotype:protein_coding transcript_biotype:protein_coding) & Methyl-CpG-binding domain-containing protein 9 OS=Arabidopsis thaliana (sp|q9sgh2|mbd9_arath : 940.0)'
VIT_01s0026g00200	5.18161	39.4099	16.79	6.50175	19.2901	3.91268	24.1031	3.7244	3.24031	0	3.7228	0	4.65166	0	-6.06143	0	-10.0724	0	-10.5815	0	'50.2.4'	'Enzyme classification.EC_2 transferases.EC_2.4 glycosyltransferase'	'Probable xyloglucan endotransglucosylase/hydrolase protein 33 OS=Arabidopsis thaliana (sp|q8lc45|xth33_arath : 360.0) & Enzyme classification.EC_2 transferases.EC_2.4 glycosyltransferase(50.2.4 : 200.0) (original description: pep chromosome:12X:1:8845184:8847028:1 gene:VIT_01s0026g00200 transcript:VIT_01s0026g00200.t01 gene_biotype:protein_coding transcript_biotype:protein_coding description:Xyl…
VIT_01s0026g00220	283.846	202.887	128.145	187.366	148.217	294.592	63.1064	278.005	-2.21504	0	-1.91507	0	-4.4979	0	-1.08284	0.69	1.452	0.03	1.37025	0.07	'50.1.2'	'Enzyme classification.EC_1 oxidoreductases.EC_1.2 oxidoreductase acting on aldehyde or oxo group of donor'	'Aldehyde dehydrogenase family 2 member B4, mitochondrial OS=Arabidopsis thaliana (sp|q9su63|al2b4_arath : 848.0) & Enzyme classification.EC_1 oxidoreductases.EC_1.2 oxidoreductase acting on aldehyde or oxo group of donor(50.1.2 : 612.9) (original description: pep chromosome:12X:1:8860707:8865414:-1 gene:VIT_01s0026g00220 transcript:VIT_01s0026g00220.t01 gene_biotype:protein_coding transcript_bio…
VIT_01s0026g00270	14.0885	31.2271	42.4233	41.6961	55.7444	36.0476	26.1934	37.1154	3.0112	0	3.95673	0	1.8592	0	1.33525	0.08	1.15437	0.41	1.18856	0.31	'24.2.3.11'	'Solute transport.carrier-mediated transport.APC superfamily.potassium cation transporter (HAK/KUP/KT)'	'potassium cation transporter (HAK/KUP/KT) (original description: pep chromosome:12X:1:8939976:8950205:1 gene:VIT_01s0026g00270 transcript:VIT_01s0026g00270.t01 gene_biotype:protein_coding transcript_biotype:protein_coding description:Potassium transporter [Source:UniProtKB/TrEMBL;Acc:F6HPM8]) &'
VIT_01s0026g00280	46.4327	26.0125	25.5629	40.4526	34.9672	42.5302	15.9597	44.9011	-1.81641	0	-1.32789	0.09	-2.90937	0	1.55512	0	1.63499	0	1.72614	0	'50.2.4'	'Enzyme classification.EC_2 transferases.EC_2.4 glycosyltransferase'	'Probable alpha,alpha-trehalose-phosphate synthase [UDP-forming] 10 OS=Arabidopsis thaliana (sp|o80738|tps10_arath : 1408.0) & Enzyme classification.EC_2 transferases.EC_2.4 glycosyltransferase(50.2.4 : 576.3) (original description: pep chromosome:12X:1:8955778:8962214:1 gene:VIT_01s0026g00280 transcript:VIT_01s0026g00280.t01 gene_biotype:protein_coding transcript_biotype:protein_coding) &'
VIT_01s0026g00290	154.52	86.7478	53.7856	39.4419	12.2597	26.6466	14.8223	60.0436	-2.87289	0	-12.6039	0	-10.4248	0	-2.19938	0	-3.25549	0	-1.44475	0.06	'35.2'	'not assigned.not annotated'	' no hits & (original description: pep chromosome:12X:1:8972483:8973247:-1 gene:VIT_01s0026g00290 transcript:VIT_01s0026g00290.t01 gene_biotype:protein_coding transcript_biotype:protein_coding)'
VIT_01s0026g00300	7.39733	0.9365	10.4205	0.600038	13.8289	2.74193	15.8577	2.32908	1.40868	0.16	1.86944	0.01	2.14371	0	NA	0.38	2.92785	0.01	2.487	0.03	'19.2.2.1.5.3.3'	'Protein homeostasis.ubiquitin-proteasome system.ubiquitin-fold protein conjugation.ubiquitin conjugation (ubiquitylation).ubiquitin-ligase E3 activities.RING-domain E3 ligase activities.RING-H2-class E3 ligase'	'RING-H2-class E3 ligase (original description: pep chromosome:12X:1:8988327:8989738:1 gene:VIT_01s0026g00300 transcript:VIT_01s0026g00300.t01 gene_biotype:protein_coding transcript_biotype:protein_coding) &'
VIT_01s0026g00330	5.10628	4.33798	11.184	2.6617	13.1402	5.11944	16.1727	5.22691	2.19024	0	2.57334	0	3.16722	0	-1.62978	0.07	1.18014	0.55	1.20492	0.5	'35.2'	'not assigned.not annotated'	' no hits & (original description: pep chromosome:12X:1:9035165:9038912:-1 gene:VIT_01s0026g00330 transcript:VIT_01s0026g00330.t01 gene_biotype:protein_coding transcript_biotype:protein_coding)'
VIT_01s0026g00350	0.511214	0	10.1542	0.024764	15.0512	0.0263064	24.0051	0.0298868	19.8629	0	29.4421	0	46.957	0	NA	1	NA	1	NA	1	'35.1'	'not assigned.annotated'	' (original description: pep chromosome:12X:1:9083836:9085806:-1 gene:VIT_01s0026g00350 transcript:VIT_01s0026g00350.t01 gene_biotype:protein_coding transcript_biotype:protein_coding) & Protein RICE SALT SENSITIVE 3 OS=Oryza sativa subsp. japonica (sp|k4pw38|rss3_orysj : 132.0)'
VIT_01s0026g00360	6.31281	3.03175	6.83113	2.8234	6.0576	2.1013	13.8526	4.05076	1.08211	0.79	-1.04213	0.9	2.19436	0	-1.07379	0.86	-1.4428	0.3	1.33611	0.37	'24.2.1.5'	'Solute transport.carrier-mediated transport.DMT superfamily.solute transporter (UmamiT)'	'solute transporter (UmamiT) (original description: pep chromosome:12X:1:9117703:9120234:1 gene:VIT_01s0026g00360 transcript:VIT_01s0026g00360.t01 gene_biotype:protein_coding transcript_biotype:protein_coding description:WAT1-related protein [Source:UniProtKB/TrEMBL;Acc:D7TNP4]) &'
VIT_01s0026g00500	22.1535	1.03966	48.568	3.65063	34.6486	3.72206	58.5274	5.34138	2.19234	0	1.56402	0.08	2.6419	0	3.51137	0.06	3.58007	0.06	5.13762	0.02	'24.2.1.5'	'Solute transport.carrier-mediated transport.DMT superfamily.solute transporter (UmamiT)'	'solute transporter (UmamiT) (original description: pep chromosome:12X:1:9257453:9258655:1 gene:VIT_01s0026g00500 transcript:VIT_01s0026g00500.t01 gene_biotype:protein_coding transcript_biotype:protein_coding description:WAT1-related protein [Source:UniProtKB/TrEMBL;Acc:F6HPL3]) &'
VIT_01s0026g00520	23.6299	2.02733	47.0471	5.08671	37.0879	3.86616	57.6022	6.41925	1.991	0	1.56953	0.02	2.43768	0	2.50907	0.02	1.90702	0.1	3.16636	0	'24.2.1.5'	'Solute transport.carrier-mediated transport.DMT superfamily.solute transporter (UmamiT)'	'solute transporter (UmamiT) (original description: pep chromosome:12X:1:9284609:9285768:1 gene:VIT_01s0026g00520 transcript:VIT_01s0026g00520.t01 gene_biotype:protein_coding transcript_biotype:protein_coding description:WAT1-related protein [Source:UniProtKB/TrEMBL;Acc:F6HPL2]) &'
VIT_01s0026g00540	47.4079	7.65372	27.0487	10.7525	17.7087	12.5745	27.0548	13.7712	-1.75269	0	-2.6771	0	-1.75229	0	1.40487	0.13	1.64293	0.02	1.79928	0.01	'24.2.1.5'	'Solute transport.carrier-mediated transport.DMT superfamily.solute transporter (UmamiT)'	'solute transporter (UmamiT) (original description: pep chromosome:12X:1:9302410:9307019:1 gene:VIT_01s0026g00540 transcript:VIT_01s0026g00540.t01 gene_biotype:protein_coding transcript_biotype:protein_coding description:WAT1-related protein [Source:UniProtKB/TrEMBL;Acc:D7TNN4]) &'
VIT_01s0026g00550	0.302425	0.110681	0.651734	0.123958	1.33273	0.215883	2.12488	0.172501	NA	1	1.79107	0.06	2.39928	0.02	NA	1	NA	1	NA	1	'24.2.1.5'	'Solute transport.carrier-mediated transport.DMT superfamily.solute transporter (UmamiT)'	'solute transporter (UmamiT) (original description: pep chromosome:12X:1:9310500:9313022:1 gene:VIT_01s0026g00550 transcript:VIT_01s0026g00550.t01 gene_biotype:protein_coding transcript_biotype:protein_coding description:WAT1-related protein [Source:UniProtKB/TrEMBL;Acc:D7TNN2]) &'
VIT_01s0026g00570	23.1452	0.836336	22.6399	0.218731	34.6446	3.62724	70.0332	4.36269	-1.02232	0.94	1.49684	0.09	3.02582	0	NA	1	4.33706	0.01	5.21643	0	'35.1'	'not assigned.annotated'	' (original description: pep chromosome:12X:1:9337095:9338301:-1 gene:VIT_01s0026g00570 transcript:VIT_01s0026g00570.t01 gene_biotype:protein_coding transcript_biotype:protein_coding) & MLP-like protein 423 OS=Arabidopsis thaliana (sp|q93vr4|ml423_arath : 177.0)'
VIT_01s0026g00640	4.94015	6.63349	11.8978	6.32316	8.75704	7.38684	10.0432	7.37876	2.40839	0	1.77263	0	2.03297	0	-1.04908	0.86	1.11357	0.65	1.11235	0.65	'35.1'	'not assigned.annotated'	' (original description: pep chromosome:12X:1:9410198:9423702:-1 gene:VIT_01s0026g00640 transcript:VIT_01s0026g00640.t01 gene_biotype:protein_coding transcript_biotype:protein_coding) & DEAD-box ATP-dependent RNA helicase 22 OS=Arabidopsis thaliana (sp|q944s1|rh22_arath : 621.0)'
VIT_01s0026g00650	0.818142	3.1867	2.54998	2.70471	1.73627	1.9784	1.76294	1.77725	3.11679	0	2.12221	0.03	2.15481	0.03	-1.1782	0.59	-1.61075	0.09	-1.79305	0.04	'14.2.4'	'DNA damage response.DNA repair polymerase activities.DNA polymerase lambda'	'DNA polymerase lambda (original description: pep chromosome:12X:1:9424059:9437682:1 gene:VIT_01s0026g00650 transcript:VIT_01s0026g00650.t01 gene_biotype:protein_coding transcript_biotype:protein_coding description:DNA polymerase lambda [Source:Projected from Arabidopsis thaliana (AT1G10520) UniProtKB/Swiss-Prot;Acc:Q9FNY4]) &'
VIT_01s0026g00710	2.44372	6.79706	6.72761	2.23043	13.1558	0.84977	23.2171	1.27055	2.75302	0	5.38351	0	9.50072	0	-3.04742	0	-7.99871	0	-5.3497	0	'13.1.1.1.4'	'Cell cycle organisation.cell cycle control.cyclin-dependent regulation.cyclin activities.cyclin (CYCD)'	'cyclin (CYCD) (original description: pep chromosome:12X:1:9503470:9506741:1 gene:VIT_01s0026g00710 transcript:VIT_01s0026g00710.t01 gene_biotype:protein_coding transcript_biotype:protein_coding) &'
VIT_01s0026g00730	15.4877	35.0409	31.0928	30.4194	6.45611	17.1446	14.0912	24.288	2.00758	0	-2.39892	0	-1.0991	0.71	-1.15193	0.5	-2.04384	0	-1.44272	0.06	'35.2'	'not assigned.not annotated'	' no hits & (original description: pep chromosome:12X:1:9518105:9519491:-1 gene:VIT_01s0026g00730 transcript:VIT_01s0026g00730.t01 gene_biotype:protein_coding transcript_biotype:protein_coding)'
VIT_01s0026g00740	1.5578	158.472	2.38232	126.703	0.52664	110.248	1.08898	96.6246	1.52928	0.23	-2.958	0.02	-1.43051	0.39	-1.25074	0.19	-1.43741	0.03	-1.64008	0	'24.2.3.3.2'	'Solute transport.carrier-mediated transport.APC superfamily.NCS-2 family.solute transporter (NAT)'	'solute transporter (NAT) (original description: pep chromosome:12X:1:9525636:9530188:-1 gene:VIT_01s0026g00740 transcript:VIT_01s0026g00740.t01 gene_biotype:protein_coding transcript_biotype:protein_coding) &'
VIT_01s0026g00750	38.1673	34.0076	17.3421	34.3755	27.1311	36.9786	21.5874	32.2368	-2.20085	0	-1.40677	0.1	-1.76804	0.01	1.01082	0.97	1.08736	0.72	-1.05493	0.83	'35.2'	'not assigned.not annotated'	' no hits & (original description: pep chromosome:12X:1:9543019:9555896:-1 gene:VIT_01s0026g00750 transcript:VIT_01s0026g00750.t01 gene_biotype:protein_coding transcript_biotype:protein_coding)'
VIT_01s0026g00820	11.4786	27.7177	37.0928	15.9859	80.3412	18.0209	15.9274	17.0555	3.23147	0	6.99922	0	1.38757	0.08	-1.73388	0	-1.53809	0.01	-1.62515	0	'19.4.5.6.6'	'Protein homeostasis.proteolysis.metallopeptidase activities.aminopeptidase activities.M20-class IAA-amino acid hydrolase'	'M20 IAA-amino acid hydrolase (original description: pep chromosome:12X:1:9674651:9688273:-1 gene:VIT_01s0026g00820 transcript:VIT_01s0026g00820.t01 gene_biotype:protein_coding transcript_biotype:protein_coding) &'
VIT_01s0026g00830	0	0	0.238913	0	2.18682	0	0.2714	0	NA	1	3.18682	0	NA	1	NA	1	NA	1	NA	1	'35.1'	'not assigned.annotated'	' (original description: pep chromosome:12X:1:9693927:9695668:1 gene:VIT_01s0026g00830 transcript:VIT_01s0026g00830.t01 gene_biotype:protein_coding transcript_biotype:protein_coding description:Peroxidase [Source:UniProtKB/TrEMBL;Acc:F6HPJ9]) & Peroxidase 65 OS=Arabidopsis thaliana (sp|q9fjr1|per65_arath : 380.0)'
VIT_01s0026g00840	14.9663	41.4159	57.7281	35.3032	64.4001	44.2703	38.2121	25.1032	3.85721	0	4.30301	0	2.55321	0	-1.17315	0.36	1.06892	0.73	-1.64983	0	'26.3.1.3'	'External stimuli response.gravity.sensing and signalling.signalling protein factor (ARG1)'	'ARG1 gravity signalling protein factor (original description: pep chromosome:12X:1:9697764:9711600:-1 gene:VIT_01s0026g00840 transcript:VIT_01s0026g00840.t01 gene_biotype:protein_coding transcript_biotype:protein_coding) &'
VIT_01s0026g00850	1.7037	40.8343	3.20521	28.8592	5.41117	35.0277	1.31276	29.5117	1.88132	0.1	3.17613	0	-1.2978	0.6	-1.41495	0.06	-1.16577	0.44	-1.38366	0.08	'15.5.15'	'RNA biosynthesis.transcriptional regulation.transcription factor (C2H2-ZF)'	'C2H2 zinc finger transcription factor (original description: pep chromosome:12X:1:9724613:9725478:-1 gene:VIT_01s0026g00850 transcript:VIT_01s0026g00850.t01 gene_biotype:protein_coding transcript_biotype:protein_coding) &'
VIT_01s0026g00860	5.06518	6.66649	10.2716	5.20718	12.2418	4.68323	12.3802	5.08609	2.02788	0.01	2.41685	0	2.44418	0	-1.28025	0.38	-1.42348	0.2	-1.31073	0.33	'17.1.1.4'	'Protein biosynthesis.ribosome biogenesis.rRNA biosynthesis.rRNA processing factor (IRP1)'	'rRNA processing factor (IRP1) (original description: pep chromosome:12X:1:9730809:9735175:-1 gene:VIT_01s0026g00860 transcript:VIT_01s0026g00860.t01 gene_biotype:protein_coding transcript_biotype:protein_coding) &'
VIT_01s0026g00880	146.829	2.45751	200.472	2.18219	127.569	2.9647	251.704	6.90553	1.36534	0.06	-1.15098	0.43	1.71427	0	-1.12617	0.76	1.20638	0.58	2.80997	0	'35.1'	'not assigned.annotated'	' (original description: pep chromosome:12X:1:9773170:9774555:-1 gene:VIT_01s0026g00880 transcript:VIT_01s0026g00880.t01 gene_biotype:protein_coding transcript_biotype:protein_coding) & Protein JINGUBANG OS=Arabidopsis thaliana (sp|o48716|jgb_arath : 267.0)'
VIT_01s0026g00900	140.749	7.72673	75.0077	9.87269	131.014	20.7742	92.8439	24.2053	-1.87646	0	-1.07431	0.71	-1.51597	0.01	1.27773	0.33	2.68861	0	3.13267	0	'19.4.5.3'	'Protein homeostasis.proteolysis.metallopeptidase activities.M10-class metalloprotease (Matrixin)'	'Matrixin-type metalloprotease (original description: pep chromosome:12X:1:9784843:9786152:-1 gene:VIT_01s0026g00900 transcript:VIT_01s0026g00900.t01 gene_biotype:protein_coding transcript_biotype:protein_coding) &'
VIT_01s0026g00910	345.201	7.38764	155.484	13.1697	507.223	18.3752	357.838	45.6217	-2.22017	0	1.46936	0.02	1.03661	0.87	1.78267	0.18	2.48729	0.02	6.17541	0	'35.2'	'not assigned.not annotated'	' no hits & (original description: pep chromosome:12X:1:9804365:9804769:1 gene:VIT_01s0026g00910 transcript:VIT_01s0026g00910.t01 gene_biotype:protein_coding transcript_biotype:protein_coding)'
VIT_01s0026g00920	222.149	82.4316	97.0457	118.131	103.723	146.834	114.781	139.284	-2.28912	0	-2.14175	0	-1.93542	0	1.43308	0.02	1.78128	0	1.68969	0	'35.2'	'not assigned.not annotated'	' no hits & (original description: pep chromosome:12X:1:9806476:9818400:-1 gene:VIT_01s0026g00920 transcript:VIT_01s0026g00920.t01 gene_biotype:protein_coding transcript_biotype:protein_coding)'
VIT_01s0026g00940	89.2993	110.775	68.6746	36.5781	85.5548	28.7145	82.2251	33.2623	-1.30033	0.13	-1.04377	0.84	-1.08603	0.68	-3.02845	0	-3.85781	0	-3.33035	0	'11.4.2.5'	'Phytohormone action.cytokinin.perception and signal transduction.A-type ARR response negative regulator'	'A-type cytokinin ARR response negative regulator (original description: pep chromosome:12X:1:9872312:9873544:1 gene:VIT_01s0026g00940 transcript:VIT_01s0026g00940.t01 gene_biotype:protein_coding transcript_biotype:protein_coding) &'
VIT_01s0026g00980	176.109	37.8169	79.8522	18.5977	116.365	14.0195	91.2392	26.1634	-2.20544	0	-1.51342	0.01	-1.93019	0	-2.03342	0	-2.69745	0	-1.44541	0.05	'21.2.2.1.1'	'Cell wall organisation.hemicellulose.xylan.biosynthesis.galacturonosyltransferase'	'galacturonosyltransferase (original description: pep chromosome:12X:1:9902458:9904513:-1 gene:VIT_01s0026g00980 transcript:VIT_01s0026g00980.t01 gene_biotype:protein_coding transcript_biotype:protein_coding description:Hexosyltransferase [Source:UniProtKB/TrEMBL;Acc:F6HPJ2]) &'
VIT_01s0026g01020	16.1066	27.2942	2.52089	26.1882	7.78858	39.0243	11.5381	26.7405	-6.38925	0	-2.06798	0	-1.39595	0.06	-1.04223	0.84	1.42977	0.03	-1.02071	0.93	'35.1'	'not assigned.annotated'	' (original description: pep chromosome:12X:1:9978896:9983384:1 gene:VIT_01s0026g01020 transcript:VIT_01s0026g01020.t01 gene_biotype:protein_coding transcript_biotype:protein_coding) & TORTIFOLIA1-like protein 4 OS=Arabidopsis thaliana (sp|q93zh1|torl4_arath : 383.0)'
VIT_01s0026g01030	177.011	27.397	145.636	12.7189	203.034	15.9232	238.819	22.5674	-1.21543	0.3	1.14701	0.48	1.34918	0.1	-2.15404	0	-1.72057	0	-1.21401	0.35	'35.1'	'not assigned.annotated'	' (original description: pep chromosome:12X:1:9994638:9997055:1 gene:VIT_01s0026g01030 transcript:VIT_01s0026g01030.t01 gene_biotype:protein_coding transcript_biotype:protein_coding) & Glycosyltransferase family 92 protein RCOM_0530710 OS=Ricinus communis (sp|b9s2h4|y232_ricco : 655.0)'
VIT_01s0026g01060	32.017	27.4804	16.5532	26.9645	15.4312	32.7114	18.5737	31.5404	-1.93419	0	-2.07482	0	-1.72378	0	-1.01913	0.93	1.19035	0.32	1.14774	0.45	'18.4.1.10.1'	'Protein modification.phosphorylation.TKL protein kinase superfamily.LRR-X protein kinase families.protein kinase (LRR-Xa)'	'protein kinase (LRR-Xa) (original description: pep chromosome:12X:1:10044361:10046545:1 gene:VIT_01s0026g01060 transcript:VIT_01s0026g01060.t01 gene_biotype:protein_coding transcript_biotype:protein_coding) &'
VIT_01s0026g01090	1.06528	4.73634	0.66879	6.0231	0	2.34758	0.2164	2.91861	-1.59285	0.61	-2.06528	0	-1.69786	0.3	1.27168	0.6	-2.01754	0.16	-1.62281	0.32	'11.10.1.10.1'	'Phytohormone action.signalling peptides.NCRP (non-cysteine-rich-peptide) category.CLE-peptide activity.CLE-precursor protein'	'CLE precursor polypeptide (original description: pep chromosome:12X:1:10078421:10080153:-1 gene:VIT_01s0026g01090 transcript:VIT_01s0026g01090.t01 gene_biotype:protein_coding transcript_biotype:protein_coding) &'
VIT_01s0026g01240	4.20795	18.9093	3.62115	8.40563	3.03136	5.89428	4.25019	5.6175	-1.16205	0.58	-1.38814	0.21	1.01004	0.97	-2.2496	0	-3.20808	0	-3.36614	0	'18.1.2.1.5'	'Protein modification.glycosylation.O-linked glycosylation.hydroxyproline O-linked glycosylation.hydroxyproline-O-galactosyltransferase (GALT)'	'hydroxyproline-O-galactosyltransferase (GALT) (original description: pep chromosome:12X:1:10253870:10257770:1 gene:VIT_01s0026g01240 transcript:VIT_01s0026g01240.t01 gene_biotype:protein_coding transcript_biotype:protein_coding description:Hydroxyproline O-galactosyltransferase GALT4 [Source:Projected from Arabidopsis thaliana (AT1G27120) UniProtKB/Swiss-Prot;Acc:Q8GXG6]) &'
VIT_01s0026g01250	0.633639	1.81852	0.356958	2.68701	0.0896252	4.5147	0.0214314	1.54219	NA	1	NA	1	NA	1	1.47758	0.27	2.48262	0	-1.17918	0.7	'35.2'	'not assigned.not annotated'	' no hits & (original description: pep chromosome:12X:1:10258947:10260421:-1 gene:VIT_01s0026g01250 transcript:VIT_01s0026g01250.t01 gene_biotype:protein_coding transcript_biotype:protein_coding)'
VIT_01s0026g01290	17.7729	4.2967	18.3388	7.52812	35.7349	10.2524	22.9006	11.0458	1.03184	0.89	2.01064	0	1.28851	0.16	1.75207	0.01	2.38611	0	2.57076	0	'21.4.1.1.5.5'	'Cell wall organisation.cell wall proteins.hydroxyproline-rich glycoprotein activities.arabinogalactan-protein (AGP) activities.AGP glycosylation.AGP beta-1,6-glucuronosyltransferase'	'AGP beta-1,6-glucuronosyltransferase (original description: pep chromosome:12X:1:10281109:10283790:-1 gene:VIT_01s0026g01290 transcript:VIT_01s0026g01290.t01 gene_biotype:protein_coding transcript_biotype:protein_coding description:Beta-glucuronosyltransferase GlcAT14A [Source:Projected from Arabidopsis thaliana (AT5G39990) UniProtKB/Swiss-Prot;Acc:Q9FLD7]) &'
VIT_01s0026g01300	9.24617	14.1246	18.8665	19.7208	23.768	18.1731	24.6659	20.4226	2.04047	0	2.57058	0	2.66769	0	1.3962	0.05	1.28663	0.15	1.44589	0.03	'35.1'	'not assigned.annotated'	' (original description: pep chromosome:12X:1:10284104:10289443:-1 gene:VIT_01s0026g01300 transcript:VIT_01s0026g01300.t01 gene_biotype:protein_coding transcript_biotype:protein_coding) & HIPL1 protein OS=Arabidopsis thaliana (sp|q9ssg3|hipl1_arath : 848.0)'
VIT_01s0026g01380	3.57028	0.396755	4.27981	5.60022	17.1685	12.6054	0.826096	6.53114	1.19873	0.66	4.80873	0	-4.32187	0.02	4.7254	0	9.74072	0	5.39188	0	'18.8.1.4'	'Protein modification.S-glutathionylation.glutathione S-transferase activities.class tau glutathione S-transferase'	'class tau glutathione S-transferase (original description: pep chromosome:12X:1:10337712:10348270:1 gene:VIT_01s0026g01380 transcript:VIT_01s0026g01380.t01 gene_biotype:protein_coding transcript_biotype:protein_coding) &'
VIT_01s0026g01420	1.67268	0.0567184	10.8859	0.191678	8.16368	0.310561	11.011	0.267987	6.50806	0	4.8806	0	6.58285	0	NA	1	NA	1	NA	1	'18.4.1.20'	'Protein modification.phosphorylation.TKL protein kinase superfamily.protein kinase (LRK10-1-like)'	'protein kinase (LRK10-1-like) (original description: pep chromosome:12X:1:10393877:10396296:-1 gene:VIT_01s0026g01420 transcript:VIT_01s0026g01420.t01 gene_biotype:protein_coding transcript_biotype:protein_coding description:LEAF RUST 10 DISEASE-RESISTANCE LOCUS RECEPTOR-LIKE PROTEIN KINASE-like 1.5 [Source:Projected from Arabidopsis thaliana (AT1G69910) UniProtKB/Swiss-Prot;Acc:F4I3V3]) &'
VIT_01s0026g01460	219.135	1767.08	100.41	2164.29	14.8855	1112.87	25.1554	1826.32	-2.1824	0	-14.7214	0	-8.71125	0	1.22478	0.31	-1.58786	0.01	1.03352	0.89	'10.6.1'	'Redox homeostasis.cytosol/mitochondrion/nucleus redox homeostasis.H-type thioredoxin'	'H-type thioredoxin (original description: pep chromosome:12X:1:10422568:10423398:-1 gene:VIT_01s0026g01460 transcript:VIT_01s0026g01460.t01 gene_biotype:protein_coding transcript_biotype:protein_coding description:Thioredoxin [Source:UniProtKB/TrEMBL;Acc:D7TNF9]) &'
VIT_01s0026g01550	94.886	34.4481	88.9699	67.7582	99.3047	69.3582	129.594	79.5738	-1.0665	0.74	1.04657	0.82	1.36579	0.06	1.96696	0	2.01341	0	2.30996	0	'15.5.3.1'	'RNA biosynthesis.transcriptional regulation.Homeobox transcription factor superfamily.transcription factor (HD-ZIP I/II)'	'transcription factor (HD-ZIP I/II) (original description: pep chromosome:12X:1:10605157:10607755:-1 gene:VIT_01s0026g01550 transcript:VIT_01s0026g01550.t01 gene_biotype:protein_coding transcript_biotype:protein_coding) &'
VIT_01s0026g01570	76.866	12.0863	39.0713	17.1673	13.895	5.76454	25.2563	10.0661	-1.96733	0	-5.53192	0	-3.04344	0	1.42039	0.06	-2.09666	0	-1.20069	0.4	'11.1.4.1'	'Phytohormone action.abscisic acid.transport.abscisic acid transporter (AIT)'	'abscisic acid transporter (AIT) (original description: pep chromosome:12X:1:10647726:10651868:1 gene:VIT_01s0026g01570 transcript:VIT_01s0026g01570.t01 gene_biotype:protein_coding transcript_biotype:protein_coding) &'
VIT_01s0026g01630	13.507	52.5311	19.6167	36.5616	11.1736	25.0349	14.2203	28.0165	1.45234	0.05	-1.20883	0.39	1.05281	0.83	-1.43678	0.03	-2.09831	0	-1.87501	0	'35.2'	'not assigned.not annotated'	' no hits & (original description: pep chromosome:12X:1:10782089:10787013:-1 gene:VIT_01s0026g01630 transcript:VIT_01s0026g01630.t01 gene_biotype:protein_coding transcript_biotype:protein_coding)'
VIT_01s0026g01720	32.5514	27.4125	77.1258	27.0565	59.2904	24.8374	69.6404	22.5532	2.36935	0	1.82144	0	2.1394	0	-1.01316	0.96	-1.10368	0.66	-1.21546	0.34	'13.5.7.1'	'Cell cycle organisation.organellar DNA replication.DNA recombination.recombination mediator (Whirly)'	'recombination mediator (Whirly) (original description: pep chromosome:12X:1:10929379:10935341:1 gene:VIT_01s0026g01720 transcript:VIT_01s0026g01720.t01 gene_biotype:protein_coding transcript_biotype:protein_coding) &'
VIT_01s0026g01730	5.67296	1.13312	4.82313	1.79301	12.0274	1.94516	2.53138	1.20343	-1.1762	0.5	2.12013	0	-2.24105	0	1.58237	0.18	1.71664	0.11	1.06205	0.89	'15.5.22'	'RNA biosynthesis.transcriptional regulation.transcription factor (WRKY)'	'transcription factor (WRKY) (original description: pep chromosome:12X:1:10977206:10982627:1 gene:VIT_01s0026g01730 transcript:VIT_01s0026g01730.t01 gene_biotype:protein_coding transcript_biotype:protein_coding) &'
VIT_01s0026g01780	20.3455	1.26778	53.1207	1.62068	74.2019	2.65016	97.4984	3.96342	2.61093	0	3.64709	0	4.79214	0	1.27836	0.49	2.09039	0.02	3.12627	0	'18.4.1.6.1'	'Protein modification.phosphorylation.TKL protein kinase superfamily.LRR-VI protein kinase families.protein kinase (LRR-VI-1)'	'protein kinase (LRR-VI-1) (original description: pep chromosome:12X:1:11013938:11016961:-1 gene:VIT_01s0026g01780 transcript:VIT_01s0026g01780.t01 gene_biotype:protein_coding transcript_biotype:protein_coding) &'
VIT_01s0026g01790	13.5627	3.98416	19.7573	4.08079	26.2523	4.93204	32.3524	4.96244	1.45674	0.03	1.93562	0	2.3854	0	1.02425	0.94	1.23791	0.41	1.24554	0.39	'35.1'	'not assigned.annotated'	' (original description: pep chromosome:12X:1:11028943:11033705:1 gene:VIT_01s0026g01790 transcript:VIT_01s0026g01790.t01 gene_biotype:protein_coding transcript_biotype:protein_coding) & Protein IQ-DOMAIN 31 OS=Arabidopsis thaliana (sp|q8l4d8|iqd31_arath : 248.0)'
VIT_01s0026g01890	45.7866	34.8232	59.0936	41.6369	96.095	45.0666	75.4399	37.3643	1.29063	0.14	2.09876	0	1.64764	0	1.19567	0.32	1.29415	0.13	1.07297	0.73	'24.2.1.1.5'	'Solute transport.carrier-mediated transport.DMT superfamily.NST-TPT group.nucleotide sugar transporter (UTR1|5)'	'nucleotide sugar transporter (UTR1|5) (original description: pep chromosome:12X:1:11250995:11256033:1 gene:VIT_01s0026g01890 transcript:VIT_01s0026g01890.t01 gene_biotype:protein_coding transcript_biotype:protein_coding) &'
VIT_01s0026g01910	5.11432	0.753631	6.53266	0.753289	4.70392	2.55655	10.2583	1.83843	1.27733	0.29	-1.08725	0.76	2.0058	0	NA	1	3.39231	0	2.43943	0.01	'15.5.2.1'	'RNA biosynthesis.transcriptional regulation.MYB transcription factor superfamily.transcription factor (MYB)'	'transcription factor (MYB) (original description: pep chromosome:12X:1:11257576:11265225:-1 gene:VIT_01s0026g01910 transcript:VIT_01s0026g01910.t01 gene_biotype:protein_coding transcript_biotype:protein_coding) &'
VIT_01s0026g01930	46.72	6.30277	61.7266	12.1139	31.3749	11.3271	50.253	14.1349	1.3212	0.14	-1.48909	0.04	1.07562	0.73	1.922	0.03	1.79716	0.04	2.24265	0.01	'35.2'	'not assigned.not annotated'	' no hits & (original description: pep chromosome:12X:1:11285767:11286556:-1 gene:VIT_01s0026g01930 transcript:VIT_01s0026g01930.t01 gene_biotype:protein_coding transcript_biotype:protein_coding)'
VIT_01s0026g01950	106.051	2.84292	289.845	6.50976	215.58	11.0064	321.564	15.9918	2.73307	0	2.0328	0	3.03216	0	2.28981	0.01	3.87151	0	5.62513	0	'15.5.3.1'	'RNA biosynthesis.transcriptional regulation.Homeobox transcription factor superfamily.transcription factor (HD-ZIP I/II)'	'transcription factor (HD-ZIP I/II) (original description: pep chromosome:12X:1:11305006:11306844:-1 gene:VIT_01s0026g01950 transcript:VIT_01s0026g01950.t01 gene_biotype:protein_coding transcript_biotype:protein_coding) &'
VIT_01s0026g02100	90.8318	86.471	61.5618	80.8253	41.0734	135.373	53.2205	96.0469	-1.47546	0.02	-2.21145	0	-1.70671	0	-1.06985	0.74	1.56553	0	1.11074	0.59	'35.2'	'not assigned.not annotated'	' no hits & (original description: pep chromosome:12X:1:11478254:11479025:1 gene:VIT_01s0026g02100 transcript:VIT_01s0026g02100.t01 gene_biotype:protein_coding transcript_biotype:protein_coding)'
VIT_01s0026g02110	305.98	130.366	136.364	156.07	172.887	144.169	171.755	162.58	-2.24385	0	-1.76983	0	-1.78149	0	1.19717	0.3	1.10588	0.59	1.2471	0.2	'17.1.3.1.10'	'Protein biosynthesis.ribosome biogenesis.small ribosomal subunit (SSU).SSU proteome.component RPS9'	'component RPS9 of SSU proteome (original description: pep chromosome:12X:1:11489356:11496555:-1 gene:VIT_01s0026g02110 transcript:VIT_01s0026g02110.t01 gene_biotype:protein_coding transcript_biotype:protein_coding) &'
VIT_01s0026g02120	14.6292	6.85257	7.34648	9.54767	6.72636	9.66546	8.9974	9.24612	-1.99132	0	-2.17491	0	-1.62594	0.02	1.3933	0.17	1.41049	0.15	1.34929	0.22	'13.4.3.1'	'Cell cycle organisation.cytokinesis.phragmoplast microtubule organization.microtubule plus-end-tracking protein (EB1)'	'microtubule plus-end-tracking protein (EB1) (original description: pep chromosome:12X:1:11514884:11528512:1 gene:VIT_01s0026g02120 transcript:VIT_01s0026g02120.t01 gene_biotype:protein_coding transcript_biotype:protein_coding) &'
VIT_01s0026g02130	2.05338	0.519619	1.59606	0.489903	1.05368	1.04843	1.99382	1.18124	-1.28653	0.47	-1.94877	0.06	-1.02987	0.94	NA	1	2.01769	0.09	2.27328	0.05	'35.1'	'not assigned.annotated'	' (original description: pep chromosome:12X:1:11539990:11541783:1 gene:VIT_01s0026g02130 transcript:VIT_01s0026g02130.t01 gene_biotype:protein_coding transcript_biotype:protein_coding) & Pentatricopeptide repeat-containing protein At1g26900, mitochondrial OS=Arabidopsis thaliana (sp|q9zvg8|ppr60_arath : 573.0)'
VIT_01s0026g02190	28.1555	3.50963	50.2703	3.00921	120.912	19.43	78.5857	8.50434	1.78545	0	4.29444	0	2.79113	0	-1.1663	0.7	5.5362	0	2.42314	0.01	'35.1'	'not assigned.annotated'	' (original description: pep chromosome:12X:1:11599830:11601712:-1 gene:VIT_01s0026g02190 transcript:VIT_01s0026g02190.t01 gene_biotype:protein_coding transcript_biotype:protein_coding description:HVA22-like protein [Source:UniProtKB/TrEMBL;Acc:D7TNA4]) & HVA22-like protein a OS=Arabidopsis thaliana (sp|q9s7v4|ha22a_arath : 231.0)'
VIT_01s0026g02200	7.35001	1.40751	8.41684	0.917398	10.5152	0.983034	15.5006	1.55735	1.14515	0.61	1.43064	0.13	2.10892	0	-1.53424	0.35	-1.4318	0.44	1.10646	0.83	'15.5.19'	'RNA biosynthesis.transcriptional regulation.transcription factor (TCP)'	'transcription factor (TCP) (original description: pep chromosome:12X:1:11610155:11611375:-1 gene:VIT_01s0026g02200 transcript:VIT_01s0026g02200.t01 gene_biotype:protein_coding transcript_biotype:protein_coding) &'
VIT_01s0026g02210	9.34177	16.944	5.16196	19.238	5.81988	18.7827	4.59869	21.7883	-1.80973	0.04	-1.60515	0.09	-2.0314	0.02	1.13539	0.6	1.10852	0.68	1.2859	0.26	'35.2'	'not assigned.not annotated'	' no hits & (original description: pep chromosome:12X:1:11618152:11623032:-1 gene:VIT_01s0026g02210 transcript:VIT_01s0026g02210.t01 gene_biotype:protein_coding transcript_biotype:protein_coding)'
VIT_01s0026g02260	6.08044	10.7796	12.4227	10.02	11.7517	10.7128	9.95301	8.04219	2.04306	0	1.93271	0	1.63689	0.02	-1.07581	0.76	-1.00624	0.98	-1.34038	0.16	'35.2'	'not assigned.not annotated'	' no hits & (original description: pep chromosome:12X:1:11722148:11729476:-1 gene:VIT_01s0026g02260 transcript:VIT_01s0026g02260.t01 gene_biotype:protein_coding transcript_biotype:protein_coding)'
VIT_01s0026g02270	4.66617	11.1058	17.9892	2.63146	10.5861	2.24791	25.1951	3.51772	3.85524	0	2.26869	0	5.39952	0	-4.22039	0	-4.9405	0	-3.1571	0	'35.1'	'not assigned.annotated'	' (original description: pep chromosome:12X:1:11737796:11739079:1 gene:VIT_01s0026g02270 transcript:VIT_01s0026g02270.t01 gene_biotype:protein_coding transcript_biotype:protein_coding) & Putative cysteine-rich repeat secretory protein 61 OS=Arabidopsis thaliana (sp|q9m2i5|crr61_arath : 82.0)'
VIT_01s0026g02330	0.151465	0.050454	4.01744	0.0143977	2.19727	0	4.58454	0	4.35744	0	2.7767	0.01	4.84994	0	NA	1	NA	1	NA	1	'26.1.2.2.3'	'External stimuli response.light.UV-A/blue light.phototropin-mediated photoperception.phototropin signalling factor (PKS)'	'phototropin signalling factor (PKS) (original description: pep chromosome:12X:1:11816126:11817819:-1 gene:VIT_01s0026g02330 transcript:VIT_01s0026g02330.t01 gene_biotype:protein_coding transcript_biotype:protein_coding) &'
VIT_01s0026g02340	46.704	59.5663	134.623	40.69	167.021	31.8494	174.761	27.9303	2.88247	0	3.57616	0	3.74189	0	-1.46391	0.02	-1.87025	0	-2.13268	0	'35.1'	'not assigned.annotated'	' (original description: pep chromosome:12X:1:11821377:11826136:-1 gene:VIT_01s0026g02340 transcript:VIT_01s0026g02340.t01 gene_biotype:protein_coding transcript_biotype:protein_coding) & Probable methyltransferase PMT2 OS=Arabidopsis thaliana (sp|b9dfi7|pmt2_arath : 1071.0)'
VIT_01s0026g02350	8.53625	9.23006	21.1368	7.92771	16.2456	9.20701	23.3207	8.64661	2.47612	0	1.90313	0	2.73196	0	-1.16428	0.54	-1.0025	0.99	-1.06748	0.81	'35.2'	'not assigned.not annotated'	' no hits & (original description: pep chromosome:12X:1:11852761:11860223:1 gene:VIT_01s0026g02350 transcript:VIT_01s0026g02350.t01 gene_biotype:protein_coding transcript_biotype:protein_coding)'
VIT_01s0026g02400	0.791232	0.220671	1.23663	6.66649	2.04871	2.9406	0.578521	3.17006	1.56292	0.46	2.58927	0.1	NA	0.67	6.28055	0.03	3.22822	0.03	3.4162	0.03	'18.8.1.4'	'Protein modification.S-glutathionylation.glutathione S-transferase activities.class tau glutathione S-transferase'	'class tau glutathione S-transferase (original description: pep chromosome:12X:1:11974881:11975881:1 gene:VIT_01s0026g02400 transcript:VIT_01s0026g02400.t01 gene_biotype:protein_coding transcript_biotype:protein_coding) &'
VIT_01s0026g02470	47.9047	38.0226	40.7305	19.6817	50.9393	21.9216	38.7948	18.9542	-1.17614	0.36	1.06335	0.75	-1.23482	0.22	-1.93188	0	-1.73448	0	-2.00603	0	'19.2.2.1.5.3.4'	'Protein homeostasis.ubiquitin-proteasome system.ubiquitin-fold protein conjugation.ubiquitin conjugation (ubiquitylation).ubiquitin-ligase E3 activities.RING-domain E3 ligase activities.RING-v-class E3 ligase'	'RING-v-class E3 ligase (original description: pep chromosome:12X:1:12066280:12080400:-1 gene:VIT_01s0026g02470 transcript:VIT_01s0026g02470.t01 gene_biotype:protein_coding transcript_biotype:protein_coding) &'
VIT_01s0026g02480	1357.05	168.652	763.128	177.733	471.073	201.002	910.864	270.115	-1.77827	0	-2.88076	0	-1.48985	0.03	1.05384	0.79	1.19182	0.31	1.60161	0.01	'35.1'	'not assigned.annotated'	' (original description: pep chromosome:12X:1:12080562:12082199:1 gene:VIT_01s0026g02480 transcript:VIT_01s0026g02480.t01 gene_biotype:protein_coding transcript_biotype:protein_coding) & Calvin cycle protein CP12-2, chloroplastic OS=Arabidopsis thaliana (sp|q9lzp9|cp122_arath : 121.0)'
VIT_01s0026g02520	2.066	8.02973	4.87724	12.3326	20.3139	28.6995	22.5751	37.2456	2.36072	0.02	9.83248	0	10.927	0	1.53587	0.1	3.57416	0	4.63846	0	'35.1'	'not assigned.annotated'	' (original description: pep chromosome:12X:1:12137487:12138936:1 gene:VIT_01s0026g02520 transcript:VIT_01s0026g02520.t01 gene_biotype:protein_coding transcript_biotype:protein_coding) & Extracellular ribonuclease LE OS=Solanum lycopersicum (sp|p80022|rnle_sollc : 338.0)'
VIT_01s0026g02530	9.36361	15.3954	15.1386	13.7032	23.7937	12.6966	24.6836	11.6838	1.61675	0.01	2.54108	0	2.63612	0	-1.12349	0.56	-1.21256	0.32	-1.31767	0.14	'18.1.1.6.9'	'Protein modification.glycosylation.N-linked glycosylation.complex N-glycan maturation.beta-1,3-galactosyltransferase'	'beta-1,3-galactosyltransferase (original description: pep chromosome:12X:1:12148346:12156541:1 gene:VIT_01s0026g02530 transcript:VIT_01s0026g02530.t01 gene_biotype:protein_coding transcript_biotype:protein_coding) &'
VIT_01s0026g02540	26.9986	18.7023	74.5675	37.2489	71.8488	26.7502	81.6993	29.0013	2.7619	0	2.6612	0	3.02606	0	1.99167	0	1.43032	0.1	1.55068	0.04	'35.1'	'not assigned.annotated'	' (original description: pep chromosome:12X:1:12168327:12169146:1 gene:VIT_01s0026g02540 transcript:VIT_01s0026g02540.t01 gene_biotype:protein_coding transcript_biotype:protein_coding) & E3 ubiquitin-protein ligase MPSR1 OS=Arabidopsis thaliana (sp|q9lqx2|mpsr1_arath : 179.0)'
VIT_01s0026g02580	4.09738	4.32013	6.79344	7.63224	5.7033	6.94743	11.4692	6.6798	1.658	0.03	1.39194	0.19	2.79915	0	1.76667	0.01	1.60815	0.04	1.5462	0.06	'15.5.1.5'	'RNA biosynthesis.transcriptional regulation.C2C2 transcription factor superfamily.transcription factor (DOF)'	'transcription factor (DOF) (original description: pep chromosome:12X:1:12212183:12215486:1 gene:VIT_01s0026g02580 transcript:VIT_01s0026g02580.t01 gene_biotype:protein_coding transcript_biotype:protein_coding) &'
VIT_01s0026g02620	1152.06	391.847	81.9162	336.717	64.5304	556.806	192.339	525.235	-14.0639	0	-17.853	0	-5.98974	0	-1.16373	0.44	1.42098	0.05	1.34041	0.12	'21.4.2.1'	'Cell wall organisation.cell wall proteins.expansin activities.alpha-class expansin'	'alpha-class expansin (original description: pep chromosome:12X:1:12260117:12261648:-1 gene:VIT_01s0026g02620 transcript:VIT_01s0026g02620.t01 gene_biotype:protein_coding transcript_biotype:protein_coding description:Expansin [Source:UniProtKB/TrEMBL;Acc:A5AIN5]) &'
VIT_01s0026g02630	31.7279	19.075	13.805	14.8658	20.0758	20.1005	18.5286	16.6037	-2.29829	0	-1.58041	0.01	-1.71237	0	-1.28315	0.2	1.05376	0.81	-1.14884	0.49	'7.5.2.1'	'Coenzyme metabolism.tetrahydrofolate biosynthesis.pterin biosynthesis.GTP-cyclohydrolase (GCH1)'	'GTP-cyclohydrolase (GCH1) (original description: pep chromosome:12X:1:12284463:12288702:-1 gene:VIT_01s0026g02630 transcript:VIT_01s0026g02630.t01 gene_biotype:protein_coding transcript_biotype:protein_coding) &'
VIT_01s0026g02680	21.2059	4.80494	35.0608	5.12952	13.2238	9.16261	22.4977	13.1868	1.65335	0.02	-1.60362	0.05	1.06092	0.83	1.06755	0.87	1.90691	0.04	2.74443	0	'1.1.8.1.4.2'	'Photosynthesis.photophosphorylation.chlororespiration.NADH dehydrogenase-like (NDH) complex.lumen subcomplex L.component PnsL2/PQL1'	'component PnsL2/PQL1 of NDH lumen subcomplex L (original description: pep chromosome:12X:1:12409165:12410120:-1 gene:VIT_01s0026g02680 transcript:VIT_01s0026g02680.t01 gene_biotype:protein_coding transcript_biotype:protein_coding) &'
VIT_01s0026g02710	199.805	18.6965	99.1624	26.9975	82.7352	67.7093	38.9624	74.4111	-2.01493	0	-2.41499	0	-5.12815	0	1.44399	0.07	3.6215	0	3.97995	0	'15.5.17'	'RNA biosynthesis.transcriptional regulation.transcription factor (NAC)'	'transcription factor (NAC) (original description: pep chromosome:12X:1:12442003:12443186:-1 gene:VIT_01s0026g02710 transcript:VIT_01s0026g02710.t01 gene_biotype:protein_coding transcript_biotype:protein_coding description:NAC transcription factor 29 [Source:UniProtKB/TrEMBL;Acc:D7TN62]) &'
VIT_01s0026g02740	33.8325	3.77542	5.65933	4.17137	8.4037	7.34858	13.6581	6.94446	-5.97818	0	-4.02591	0	-2.4771	0	1.10488	0.79	1.94643	0.03	1.83939	0.04	'35.2'	'not assigned.not annotated'	' no hits & (original description: pep chromosome:12X:1:12594590:12602315:-1 gene:VIT_01s0026g02740 transcript:VIT_01s0026g02740.t01 gene_biotype:protein_coding transcript_biotype:protein_coding)'
VIT_01s0113g00420	6.42312	13.1859	12.5987	7.72991	7.60989	6.58275	10.8584	6.43876	1.96146	0	1.18477	0.42	1.69052	0	-1.70583	0	-2.0031	0	-2.04789	0	'35.1'	'not assigned.annotated'	' (original description: pep chromosome:12X:1:13672515:13679123:-1 gene:VIT_01s0113g00420 transcript:VIT_01s0113g00420.t01 gene_biotype:protein_coding transcript_biotype:protein_coding description:S-acyltransferase [Source:UniProtKB/TrEMBL;Acc:F6H5W9]) & Probable protein S-acyltransferase 22 OS=Arabidopsis thaliana (sp|q9c533|zdhc1_arath : 576.0)'
VIT_01s0127g00010	43.9005	13.1749	26.5947	12.976	12.1808	12.0709	41.4006	15.814	-1.65072	0	-3.60407	0	-1.06038	0.77	-1.01533	0.95	-1.09146	0.72	1.20031	0.41	'35.2'	'not assigned.not annotated'	' no hits & (original description: pep chromosome:12X:1:7333368:7336128:-1 gene:VIT_01s0127g00010 transcript:VIT_01s0127g00010.t01 gene_biotype:protein_coding transcript_biotype:protein_coding description:Uncharacterized protein (Fragment) [Source:UniProtKB/TrEMBL;Acc:F6HHT2])'
VIT_01s0127g00050	0.429354	0.683375	0.367441	2.66139	0.281558	4.09901	0.0439145	6.25022	NA	1	NA	1	NA	1	3.89448	0.03	5.99819	0.01	9.14611	0	'35.2'	'not assigned.not annotated'	' no hits & (original description: pep chromosome:12X:1:7385836:7387210:1 gene:VIT_01s0127g00050 transcript:VIT_01s0127g00050.t01 gene_biotype:protein_coding transcript_biotype:protein_coding)'
VIT_01s0127g00070	55.1242	34.5453	39.8756	41.1064	31.6279	35.7063	17.6124	29.0339	-1.3824	0.05	-1.7429	0	-3.12985	0	1.18993	0.35	1.03361	0.88	-1.18983	0.36	'24.2.2.10'	'Solute transport.carrier-mediated transport.MFS superfamily.nitrate transporter (NRT2)'	'nitrate transporter (NRT2) (original description: pep chromosome:12X:1:7422778:7426109:1 gene:VIT_01s0127g00070 transcript:VIT_01s0127g00070.t01 gene_biotype:protein_coding transcript_biotype:protein_coding description:Nitrate transporter, Nitrate transpor [Source: Projected from Oryza sativa (Os01g0704100)]) &'
VIT_01s0127g00130	9.54445	2.43273	8.0211	3.87241	8.45748	3.82007	4.67466	2.642	-1.18992	0.41	-1.12852	0.58	-2.04174	0	1.5918	0.07	1.57028	0.07	1.08602	0.8	'18.4.1.17'	'Protein modification.phosphorylation.TKL protein kinase superfamily.protein kinase (DUF26)'	'protein kinase (DUF26) (original description: pep chromosome:12X:1:7469642:7474277:1 gene:VIT_01s0127g00130 transcript:VIT_01s0127g00130.t01 gene_biotype:protein_coding transcript_biotype:protein_coding) &'
VIT_01s0127g00160	29.1331	8.66828	24.7794	9.70687	58.549	10.9612	19.3859	10.5989	-1.1757	0.36	2.00971	0	-1.5028	0.01	1.11982	0.6	1.26452	0.24	1.22272	0.32	'18.4.1.17'	'Protein modification.phosphorylation.TKL protein kinase superfamily.protein kinase (DUF26)'	'protein kinase (DUF26) (original description: pep chromosome:12X:1:7509481:7512735:1 gene:VIT_01s0127g00160 transcript:VIT_01s0127g00160.t01 gene_biotype:protein_coding transcript_biotype:protein_coding) &'
VIT_01s0127g00220	10.5559	13.4986	21.527	8.52012	18.6291	9.12181	22.417	9.75441	2.03933	0	1.7648	0	2.12365	0	-1.58432	0.01	-1.47982	0.04	-1.38385	0.09	'35.1'	'not assigned.annotated'	' (original description: pep chromosome:12X:1:7573102:7577491:-1 gene:VIT_01s0127g00220 transcript:VIT_01s0127g00220.t01 gene_biotype:protein_coding transcript_biotype:protein_coding) & Protein trichome birefringence-like 2 OS=Arabidopsis thaliana (sp|q8vyr3|tbl2_arath : 578.0)'
VIT_01s0127g00250	1.58599	0.0286236	0.440025	0.368714	3.67613	0.311872	0.369353	0.201595	-1.7958	0.03	2.31788	0.02	-1.88848	0.02	NA	1	NA	1	NA	1	'19.2.2.8.1.4.6'	'Protein homeostasis.ubiquitin-proteasome system.ubiquitin-fold protein conjugation.Cullin-based ubiquitylation complexes.SKP1-CUL1-FBX (SCF) E3 ligase complexes.F-BOX substrate adaptor components.component FBX'	'component FBX of SCF E3 ubiquitin ligase complex (original description: pep chromosome:12X:1:7624341:7625604:-1 gene:VIT_01s0127g00250 transcript:VIT_01s0127g00250.t01 gene_biotype:protein_coding transcript_biotype:protein_coding) &'
VIT_01s0127g00260	101.3	99.247	42.601	199.014	93.7083	224.054	70.2248	281.135	-2.37788	0	-1.08101	0.69	-1.44251	0.02	2.00524	0	2.25754	0	2.83268	0	'5.1.1.2.1'	'Lipid metabolism.fatty acid biosynthesis.citrate shuttle.ATP-dependent citrate lyase heterodimer.alpha chain'	'alpha chain of ATP-dependent citrate lyase complex (original description: pep chromosome:12X:1:7629520:7635442:-1 gene:VIT_01s0127g00260 transcript:VIT_01s0127g00260.t01 gene_biotype:protein_coding transcript_biotype:protein_coding) &'
VIT_01s0127g00310	4.09402	2.88354	3.2371	3.76432	2.3506	2.23647	1.89471	3.43131	-1.26472	0.47	-1.74169	0.07	-2.16076	0.02	1.30545	0.42	-1.28933	0.47	1.18996	0.62	'35.2'	'not assigned.not annotated'	' no hits & (original description: pep chromosome:12X:1:7676013:7686473:-1 gene:VIT_01s0127g00310 transcript:VIT_01s0127g00310.t01 gene_biotype:protein_coding transcript_biotype:protein_coding)'
VIT_01s0127g00390	0.30896	1.84819	0.19535	0.938734	0.174264	0.55584	0.171196	0.703638	NA	1	NA	1	NA	1	-1.96881	0.02	-3.32504	0	-2.62662	0	'50.3.2'	'Enzyme classification.EC_3 hydrolases.EC_3.2 glycosylase'	'Probable polygalacturonase At1g80170 OS=Arabidopsis thaliana (sp|q94aj5|pglr5_arath : 356.0) & Enzyme classification.EC_3 hydrolases.EC_3.2 glycosylase(50.3.2 : 208.8) (original description: pep chromosome:12X:1:7724620:7730388:1 gene:VIT_01s0127g00390 transcript:VIT_01s0127g00390.t01 gene_biotype:protein_coding transcript_biotype:protein_coding) &'
VIT_01s0127g00410	21.6193	24.719	9.18385	26.1316	8.13478	21.1078	12.3195	24.047	-2.35406	0	-2.65764	0	-1.75488	0	1.05715	0.79	-1.17108	0.39	-1.02795	0.9	'16.12.2.1.1.9.2'	'RNA processing.organelle machinery.pre-mRNA splicing.plastidial RNA splicing.group-II intron splicing.CRS2-CAF splicing factor complexes.component CAF'	'component CAF of CRS2-CAF plastidial RNA splicing factor complexes (original description: pep chromosome:12X:1:7746395:7751709:1 gene:VIT_01s0127g00410 transcript:VIT_01s0127g00410.t01 gene_biotype:protein_coding transcript_biotype:protein_coding) &'
VIT_01s0127g00420	26.4988	5.23314	29.62	8.35664	21.0032	9.05306	19.755	11.4192	1.11779	0.58	-1.26166	0.21	-1.34137	0.11	1.59687	0.06	1.72995	0.03	2.18209	0	'7.13.4'	'Coenzyme metabolism.phylloquinone biosynthesis.1,4-dihydroxy-2-naphthoyl-CoA synthase'	'1,4-dihydroxy-2-naphthoyl-CoA synthase (original description: pep chromosome:12X:1:7756597:7759711:1 gene:VIT_01s0127g00420 transcript:VIT_01s0127g00420.t01 gene_biotype:protein_coding transcript_biotype:protein_coding) &'
VIT_01s0127g00470	9.32664	7.32054	13.1586	14.2532	4.44728	12.2189	8.55934	18.0707	1.41086	0.12	-2.09716	0	-1.08964	0.74	1.94701	0	1.66913	0.03	2.46849	0	'3.4.1'	'Carbohydrate metabolism.oligosaccharide metabolism.galactinol synthase'	'galactinol synthase (original description: pep chromosome:12X:1:7835573:7837529:1 gene:VIT_01s0127g00470 transcript:VIT_01s0127g00470.t01 gene_biotype:protein_coding transcript_biotype:protein_coding description:Hexosyltransferase [Source:UniProtKB/TrEMBL;Acc:F6HHV4]) &'
VIT_01s0127g00540	46.2364	10.4409	107.437	11.6135	110.797	19.174	62.4936	26.5882	2.32365	0	2.39632	0	1.35161	0.09	1.11231	0.73	1.83643	0.01	2.54654	0	'35.1'	'not assigned.annotated'	' (original description: pep chromosome:12X:1:7926174:7927275:-1 gene:VIT_01s0127g00540 transcript:VIT_01s0127g00540.t01 gene_biotype:protein_coding transcript_biotype:protein_coding) & Probable nucleoredoxin 1 OS=Arabidopsis thaliana (sp|o80763|nrx1_arath : 224.0)'
VIT_01s0127g00560	53.9127	10.8435	128.013	16.5658	144.817	25.271	88.3354	33.0886	2.37445	0	2.68614	0	1.63849	0	1.52772	0.02	2.33052	0	3.05147	0	'10.6.3'	'Redox homeostasis.cytosol/mitochondrion/nucleus redox homeostasis.nucleoredoxin'	'nucleoredoxin (original description: pep chromosome:12X:1:7930491:7932900:-1 gene:VIT_01s0127g00560 transcript:VIT_01s0127g00560.t01 gene_biotype:protein_coding transcript_biotype:protein_coding) &'
VIT_01s0127g00590	4.2106	5.56439	7.75629	13.7093	0.204589	5.60642	0.334057	8.98426	1.84209	0.01	-4.32562	0	-3.90583	0	2.46376	0	1.00755	0.98	1.6146	0.03	'10.6.3'	'Redox homeostasis.cytosol/mitochondrion/nucleus redox homeostasis.nucleoredoxin'	'nucleoredoxin (original description: pep chromosome:12X:1:7943139:7945596:-1 gene:VIT_01s0127g00590 transcript:VIT_01s0127g00590.t01 gene_biotype:protein_coding transcript_biotype:protein_coding) &'
VIT_01s0127g00600	4.41595	66.4518	3.23639	84.935	1.41879	67.619	1.23365	51.0559	-1.36447	0.26	-3.11248	0	-3.57958	0	1.27814	0.15	1.01756	0.93	-1.30155	0.11	'10.6.3'	'Redox homeostasis.cytosol/mitochondrion/nucleus redox homeostasis.nucleoredoxin'	'nucleoredoxin (original description: pep chromosome:12X:1:7950090:7959014:-1 gene:VIT_01s0127g00600 transcript:VIT_01s0127g00600.t01 gene_biotype:protein_coding transcript_biotype:protein_coding) &'
VIT_01s0127g00610	2.67521	1.1792	1.52999	0.333963	10.5177	0.729671	3.96402	0.766511	-1.74851	0.18	3.93154	0	1.48176	0.27	-1.63363	0.05	-1.61607	0.39	-1.5384	0.45	'50.3.2'	'Enzyme classification.EC_3 hydrolases.EC_3.2 glycosylase'	'Enzyme classification.EC_3 hydrolases.EC_3.2 glycosylase(50.3.2 : 259.4) & Glucan endo-1,3-beta-glucosidase, basic isoform OS=Prunus persica (sp|p52408|e13b_prupe : 174.0) (original description: pep chromosome:12X:1:7959385:7960384:-1 gene:VIT_01s0127g00610 transcript:VIT_01s0127g00610.t01 gene_biotype:protein_coding transcript_biotype:protein_coding) &'
VIT_01s0127g00660	14.3903	10.7632	10.7535	11.1632	5.46429	8.86194	8.68881	10.4831	-1.3382	0.16	-2.63352	0	-1.65619	0.02	1.03716	0.89	-1.21454	0.41	-1.02672	0.92	'35.1'	'not assigned.annotated'	' (original description: pep chromosome:12X:1:7999869:8001227:-1 gene:VIT_01s0127g00660 transcript:VIT_01s0127g00660.t01 gene_biotype:protein_coding transcript_biotype:protein_coding) & Pentatricopeptide repeat-containing protein At5g61370, mitochondrial OS=Arabidopsis thaliana (sp|q9flj6|pp439_arath : 571.0)'
VIT_01s0127g00670	0.099669	0.209724	0	0.73192	0.032708	1.57462	0	0.666703	NA	1	NA	1	NA	1	NA	1	2.12827	0	NA	1	'18.4.1.22'	'Protein modification.phosphorylation.TKL protein kinase superfamily.protein kinase (PERK)'	'protein kinase (PERK) (original description: pep chromosome:12X:1:8004150:8007827:-1 gene:VIT_01s0127g00670 transcript:VIT_01s0127g00670.t01 gene_biotype:protein_coding transcript_biotype:protein_coding description:Putative uncharacterized protein [Source:UniProtKB/TrEMBL;Acc:D7TDF6]) &'
VIT_01s0127g00680	29.509	197.473	4.22581	214.686	3.39633	200.145	0.698226	199.093	-6.98304	0	-8.6885	0	-42.2628	0	1.08717	0.65	1.01353	0.95	1.0082	0.97	'35.1'	'not assigned.annotated'	' (original description: pep chromosome:12X:1:8010306:8012678:1 gene:VIT_01s0127g00680 transcript:VIT_01s0127g00680.t01 gene_biotype:protein_coding transcript_biotype:protein_coding description:Poly [ADP-ribose] polymerase [Source:UniProtKB/TrEMBL;Acc:F6HHU3]) & Probable inactive poly [ADP-ribose] polymerase SRO2 OS=Arabidopsis thaliana (sp|q9zud9|sro2_arath : 258.0)'
VIT_01s0127g00700	60.465	2.80145	98.386	1.80563	222.171	1.51334	249.484	3.43577	1.62716	0	3.67437	0	4.12609	0	-1.55151	0.21	-1.85117	0.08	1.22643	0.58	'35.2'	'not assigned.not annotated'	' no hits & (original description: pep chromosome:12X:1:8036754:8037995:1 gene:VIT_01s0127g00700 transcript:VIT_01s0127g00700.t01 gene_biotype:protein_coding transcript_biotype:protein_coding)'
VIT_01s0127g00720	40.5268	24.0091	43.8796	45.1503	64.6219	80.445	58.9071	55.3411	1.08273	0.68	1.59455	0	1.45353	0.02	1.88055	0	3.3506	0	2.30501	0	'35.1'	'not assigned.annotated'	' (original description: pep chromosome:12X:1:8064491:8071298:1 gene:VIT_01s0127g00720 transcript:VIT_01s0127g00720.t01 gene_biotype:protein_coding transcript_biotype:protein_coding description:Carbonic anhydrase [Source:UniProtKB/TrEMBL;Acc:D7TDF1]) & Carbonic anhydrase, chloroplastic OS=Nicotiana tabacum (sp|p27141|cahc_tobac : 393.0)'
VIT_01s0127g00850	0.238848	0	3.2414	0.0442109	5.42538	0.0340556	3.78297	0.109557	3.42366	0	5.18658	0	3.86082	0	NA	1	NA	1	NA	1	'21.3.5.1.4'	'Cell wall organisation.pectin.modification and degradation.polygalacturonase activities.non-catalytic polygalacturonase regulator'	'non-catalytic polygalacturonase regulator (original description: pep chromosome:12X:1:8209588:8211616:1 gene:VIT_01s0127g00850 transcript:VIT_01s0127g00850.t01 gene_biotype:protein_coding transcript_biotype:protein_coding) &'
VIT_01s0127g00870	5.43644	4.54021	7.59368	3.35357	13.9384	11.4861	22.5287	8.44181	1.39681	0.12	2.56388	0	4.14402	0	-1.35384	0.23	2.52986	0	1.85934	0	'21.3.5.1.4'	'Cell wall organisation.pectin.modification and degradation.polygalacturonase activities.non-catalytic polygalacturonase regulator'	'non-catalytic polygalacturonase regulator (original description: pep chromosome:12X:1:8251573:8253756:1 gene:VIT_01s0127g00870 transcript:VIT_01s0127g00870.t01 gene_biotype:protein_coding transcript_biotype:protein_coding) &'
VIT_01s0137g00050	2.96746	0.10642	4.93806	0.49759	8.53749	0.684241	3.3751	0.309764	1.66407	0.1	2.87704	0	1.13737	0.74	NA	1	NA	1	NA	1	'15.5.2.3'	'RNA biosynthesis.transcriptional regulation.MYB transcription factor superfamily.transcription factor (GARP)'	'G2-like GARP transcription factor (original description: pep chromosome:12X:1:6602502:6605922:1 gene:VIT_01s0137g00050 transcript:VIT_01s0137g00050.t01 gene_biotype:protein_coding transcript_biotype:protein_coding) &'
VIT_01s0137g00070	0.0332311	3.99616	0	1.54936	0.0291996	0.620147	0.0761874	0.988135	NA	1	NA	1	NA	1	-2.57923	0.01	-6.44389	0	-4.04414	0	'5.1.6.1.2'	'Lipid metabolism.fatty acid biosynthesis.endoplasmic reticulum-localized fatty acid elongase (FAE) system.fatty acid elongation complex.3-ketoacyl-CoA reductase (KCR)'	'3-ketoacyl-CoA reductase (KCR) (original description: pep chromosome:12X:1:6622467:6624298:1 gene:VIT_01s0137g00070 transcript:VIT_01s0137g00070.t01 gene_biotype:protein_coding transcript_biotype:protein_coding) &'
VIT_01s0137g00170	4.20601	0	14.2214	0	5.27853	0	12.1319	0	3.38121	0	1.255	0.48	2.88442	0	NA	1	NA	1	NA	1	'5.1.6.1.2'	'Lipid metabolism.fatty acid biosynthesis.endoplasmic reticulum-localized fatty acid elongase (FAE) system.fatty acid elongation complex.3-ketoacyl-CoA reductase (KCR)'	'3-ketoacyl-CoA reductase (KCR) (original description: pep chromosome:12X:1:6666493:6670306:1 gene:VIT_01s0137g00170 transcript:VIT_01s0137g00170.t01 gene_biotype:protein_coding transcript_biotype:protein_coding) &'
VIT_01s0137g00180	134.025	84.3814	58.7003	80.8322	58.1158	92.9741	80.4378	96.9847	-2.28321	0	-2.30617	0	-1.66619	0	-1.04391	0.83	1.10183	0.6	1.14936	0.43	'5.1.6.1.2'	'Lipid metabolism.fatty acid biosynthesis.endoplasmic reticulum-localized fatty acid elongase (FAE) system.fatty acid elongation complex.3-ketoacyl-CoA reductase (KCR)'	'3-ketoacyl-CoA reductase (KCR) (original description: pep chromosome:12X:1:6670826:6674440:1 gene:VIT_01s0137g00180 transcript:VIT_01s0137g00180.t01 gene_biotype:protein_coding transcript_biotype:protein_coding) &'
VIT_01s0137g00210	229.319	8.37103	307.404	10.9953	207.789	20.4781	275.186	32.2645	1.34051	0.07	-1.10361	0.6	1.20001	0.28	1.31349	0.35	2.44631	0	3.8543	0	'1.1.1.2.14'	'Photosynthesis.photophosphorylation.photosystem II.PS-II complex.component PsbY'	'component PsbY of PS-II complex (original description: pep chromosome:12X:1:6690813:6691602:-1 gene:VIT_01s0137g00210 transcript:VIT_01s0137g00210.t01 gene_biotype:protein_coding transcript_biotype:protein_coding) &'
VIT_01s0137g00230	100.042	73.9849	63.5034	116.706	42.4998	127.781	51.7252	117.492	-1.57538	0	-2.35394	0	-1.93411	0	1.57743	0	1.72712	0	1.58805	0	'35.1'	'not assigned.annotated'	' (original description: pep chromosome:12X:1:6727713:6732292:1 gene:VIT_01s0137g00230 transcript:VIT_01s0137g00230.t01 gene_biotype:protein_coding transcript_biotype:protein_coding) & Ultraviolet-B receptor UVR8 OS=Arabidopsis thaliana (sp|q9fn03|uvr8_arath : 80.9)'
VIT_01s0137g00240	165.167	1.20166	11.9856	1.64609	12.6212	12.8428	8.92797	50.4958	-13.7805	0	-13.0865	0	-18.5	0	1.36985	0.42	10.6875	0	42.0217	0	'21.3.5.2'	'Cell wall organisation.pectin.modification and degradation.pectate lyase'	'pectate lyase (original description: pep chromosome:12X:1:6744527:6746460:1 gene:VIT_01s0137g00240 transcript:VIT_01s0137g00240.t01 gene_biotype:protein_coding transcript_biotype:protein_coding description:Pectate lyase [Source:UniProtKB/TrEMBL;Acc:D7SMF7]) &'
VIT_01s0137g00290	11.9856	12.1623	18.8703	12.716	24.0243	21.6788	30.8248	16.8475	1.57441	0.01	2.00443	0	2.57182	0	1.04553	0.83	1.78246	0	1.38522	0.06	'35.1'	'not assigned.annotated'	' (original description: pep chromosome:12X:1:6820133:6830322:1 gene:VIT_01s0137g00290 transcript:VIT_01s0137g00290.t01 gene_biotype:protein_coding transcript_biotype:protein_coding description:OSBP(Oxysterol binding protein)-related protein 1D [Source:Projected from Arabidopsis thaliana (AT1G13170) UniProtKB/TrEMBL;Acc:F4HP28]) & Oxysterol-binding protein-related protein 1D OS=Arabidopsis thalia…
VIT_01s0137g00360	0.61931	17.6032	1.97176	13.1094	7.81717	9.35141	6.28769	13.5903	3.1838	0.01	12.6224	0	10.1527	0	-1.34279	0.15	-1.88241	0	-1.29528	0.23	'35.1'	'not assigned.annotated'	' (original description: pep chromosome:12X:1:6886601:6888081:1 gene:VIT_01s0137g00360 transcript:VIT_01s0137g00360.t01 gene_biotype:protein_coding transcript_biotype:protein_coding) & Protein JINGUBANG OS=Arabidopsis thaliana (sp|o48716|jgb_arath : 244.0)'
VIT_01s0137g00410	1.94444	0.0361203	6.89075	0.0218593	1.6955	0	3.5007	0	3.54382	0	-1.14682	0.74	1.80036	0.05	NA	1	NA	1	NA	1	'50.1.13'	'Enzyme classification.EC_1 oxidoreductases.EC_1.14 oxidoreductase acting on paired donor with incorporation or reduction of molecular oxygen'	'Cytochrome P450 86B1 OS=Arabidopsis thaliana (sp|q9fmy1|c86b1_arath : 554.0) & Enzyme classification.EC_1 oxidoreductases.EC_1.14 oxidoreductase acting on paired donor with incorporation or reduction of molecular oxygen(50.1.13 : 104.5) (original description: pep chromosome:12X:1:6936328:6938135:1 gene:VIT_01s0137g00410 transcript:VIT_01s0137g00410.t01 gene_biotype:protein_coding transcript_biot…
VIT_01s0137g00430	35.0518	276.041	12.7093	113.471	13.6795	83.6182	14.4498	98.1607	-2.75796	0	-2.56236	0	-2.42576	0	-2.4327	0	-3.30121	0	-2.81213	0	'35.1'	'not assigned.annotated'	' (original description: pep chromosome:12X:1:6955265:6957995:-1 gene:VIT_01s0137g00430 transcript:VIT_01s0137g00430.t01 gene_biotype:protein_coding transcript_biotype:protein_coding) & no description available(sp|c0hla0|gh5fp_chaob : 442.0)'
VIT_01s0137g00460	8.16453	1.35744	58.4468	2.13728	62.6151	2.11547	56.1275	2.36088	7.15862	0	7.66916	0	6.87455	0	1.57449	0.17	1.55843	0.18	1.73921	0.09	'19.2.2.1.5.3.2'	'Protein homeostasis.ubiquitin-proteasome system.ubiquitin-fold protein conjugation.ubiquitin conjugation (ubiquitylation).ubiquitin-ligase E3 activities.RING-domain E3 ligase activities.RING-HC-class E3 ligase'	'RING-HC-class E3 ligase (original description: pep chromosome:12X:1:6977522:6983072:-1 gene:VIT_01s0137g00460 transcript:VIT_01s0137g00460.t01 gene_biotype:protein_coding transcript_biotype:protein_coding) &'
VIT_01s0137g00510	3.50229	0.327407	4.10588	0.312108	9.1514	1.10569	7.58156	0.66313	1.17234	0.57	2.61298	0	2.16474	0	NA	1	1.58632	0.01	NA	1	'50.1.13'	'Enzyme classification.EC_1 oxidoreductases.EC_1.14 oxidoreductase acting on paired donor with incorporation or reduction of molecular oxygen'	'Enzyme classification.EC_1 oxidoreductases.EC_1.14 oxidoreductase acting on paired donor with incorporation or reduction of molecular oxygen(50.1.13 : 435.2) & Cytochrome P450 71B35 OS=Arabidopsis thaliana (sp|q9lip5|c71bw_arath : 389.0) (original description: pep chromosome:12X:1:6998059:7007581:-1 gene:VIT_01s0137g00510 transcript:VIT_01s0137g00510.t01 gene_biotype:protein_coding transcript_bi…
VIT_01s0137g00520	0.323501	33.7877	0.0167813	25.911	0.0322001	16.2361	0.0302016	11.5299	NA	1	NA	1	NA	1	-1.30399	0.12	-2.08102	0	-2.93044	0
VIT_01s0137g00540	0.346206	8.03585	0.0801719	4.03859	0.0598737	2.7706	0.0595859	2.80197	NA	1	NA	1	NA	1	-1.98977	0	-2.9004	0	-2.86793	0	'50.1.13'	'Enzyme classification.EC_1 oxidoreductases.EC_1.14 oxidoreductase acting on paired donor with incorporation or reduction of molecular oxygen'	'Cytochrome P450 71B34 OS=Arabidopsis thaliana (sp|q9lip6|c71bv_arath : 536.0) & Enzyme classification.EC_1 oxidoreductases.EC_1.14 oxidoreductase acting on paired donor with incorporation or reduction of molecular oxygen(50.1.13 : 403.4) (original description: pep chromosome:12X:1:7026716:7030205:-1 gene:VIT_01s0137g00540 transcript:VIT_01s0137g00540.t01 gene_biotype:protein_coding transcript_bi…
VIT_01s0137g00550	0.0962174	4.02213	0	2.81875	0.0526628	2.39424	0	1.05337	NA	1	NA	1	NA	1	-1.42692	0.22	-1.67992	0.07	-3.81834	0	'50.1.13'	'Enzyme classification.EC_1 oxidoreductases.EC_1.14 oxidoreductase acting on paired donor with incorporation or reduction of molecular oxygen'	'Cytochrome P450 71B34 OS=Arabidopsis thaliana (sp|q9lip6|c71bv_arath : 537.0) & Enzyme classification.EC_1 oxidoreductases.EC_1.14 oxidoreductase acting on paired donor with incorporation or reduction of molecular oxygen(50.1.13 : 399.1) (original description: pep chromosome:12X:1:7040703:7042753:-1 gene:VIT_01s0137g00550 transcript:VIT_01s0137g00550.t01 gene_biotype:protein_coding transcript_bi…
VIT_01s0137g00590	1.57521	1.157	1.29101	1.64604	0.658898	1.22716	1.25651	1.36912	-1.22014	0.61	-2.39067	0.02	-1.25364	0.55	1.42268	0.34	1.06064	0.9	1.18334	0.67	'35.1'	'not assigned.annotated'	' (original description: pep chromosome:12X:1:7079708:7086909:-1 gene:VIT_01s0137g00590 transcript:VIT_01s0137g00590.t01 gene_biotype:protein_coding transcript_biotype:protein_coding) & Pentatricopeptide repeat-containing protein At1g13040, mitochondrial OS=Arabidopsis thaliana (sp|q9sad9|ppr40_arath : 646.0)'
VIT_01s0137g00670	10.4107	5.88374	15.1446	5.5736	78.312	6.69861	18.1414	5.66422	1.45471	0.19	7.52226	0	1.74257	0.04	-1.05564	0.9	1.1385	0.74	-1.03876	0.93	'7.11.1.1.2.3'	'Coenzyme metabolism.iron-sulfur cluster assembly machinery.plastidial SUF system.assembly phase.SUF-SE sulfur transfer complex.component SUF-E2/-E3'	'component SUF-E2/-E3 of plastidial SUF system assembly phase (original description: pep chromosome:12X:1:7199625:7200344:1 gene:VIT_01s0137g00670 transcript:VIT_01s0137g00670.t01 gene_biotype:protein_coding transcript_biotype:protein_coding) &'
VIT_01s0137g00720	0	0	0.344873	0	2.38775	0.0526449	1.22292	0.100521	NA	1	3.38775	0	2.22292	0	NA	1	NA	1	NA	1	'35.1'	'not assigned.annotated'	' (original description: pep chromosome:12X:1:7237322:7240382:1 gene:VIT_01s0137g00720 transcript:VIT_01s0137g00720.t01 gene_biotype:protein_coding transcript_biotype:protein_coding) & GDSL esterase/lipase At3g26430 OS=Arabidopsis thaliana (sp|q9lin2|gdl53_arath : 509.0)'
VIT_01s0137g00730	2.72187	0.249741	1.60118	0.396874	1.31908	0.528985	1.68099	0.849266	-1.69992	0.09	-2.06346	0.03	-1.61921	0.12	NA	1	NA	1	NA	0.05	'35.1'	'not assigned.annotated'	' (original description: pep chromosome:12X:1:7240959:7245528:1 gene:VIT_01s0137g00730 transcript:VIT_01s0137g00730.t01 gene_biotype:protein_coding transcript_biotype:protein_coding) & GDSL esterase/lipase At3g26430 OS=Arabidopsis thaliana (sp|q9lin2|gdl53_arath : 550.0)'
VIT_01s0137g00740	12.9198	11.1926	6.21656	9.73131	7.52599	16.1131	14.8936	14.7621	-2.07829	0	-1.71669	0.02	1.15277	0.55	-1.15016	0.59	1.43962	0.1	1.31892	0.25	'35.2'	'not assigned.not annotated'	' no hits & (original description: pep chromosome:12X:1:7246123:7247193:-1 gene:VIT_01s0137g00740 transcript:VIT_01s0137g00740.t01 gene_biotype:protein_coding transcript_biotype:protein_coding)'
VIT_01s0137g00770	7.41739	10.0743	14.3356	10.6424	21.1768	10.1529	7.56067	10.0139	1.9327	0	2.85502	0	1.01932	0.95	1.05639	0.82	1.0078	0.98	-1.00603	0.98	'35.2'	'not assigned.not annotated'	' no hits & (original description: pep chromosome:12X:1:7268312:7277441:1 gene:VIT_01s0137g00770 transcript:VIT_01s0137g00770.t01 gene_biotype:protein_coding transcript_biotype:protein_coding)'
VIT_01s0137g00780	36.8657	1.91568	23.8143	4.68657	78.2411	5.83349	52.484	7.9134	-1.54805	0.02	2.12233	0	1.42365	0.04	2.44643	0.01	3.04513	0	4.13086	0	'35.2'	'not assigned.not annotated'	' no hits & (original description: pep chromosome:12X:1:7278734:7280232:1 gene:VIT_01s0137g00780 transcript:VIT_01s0137g00780.t01 gene_biotype:protein_coding transcript_biotype:protein_coding)'
VIT_01s0137g00790	63.0338	33.8233	27.407	125.973	6.14795	111.767	7.37622	122.439	-2.29992	0	-10.2528	0	-8.54554	0	3.72444	0	3.30444	0	3.61996	0	'35.2'	'not assigned.not annotated'	' no hits & (original description: pep chromosome:12X:1:7280482:7281045:-1 gene:VIT_01s0137g00790 transcript:VIT_01s0137g00790.t01 gene_biotype:protein_coding transcript_biotype:protein_coding)'
VIT_01s0137g00820	2.17872	0.328516	5.82267	0.170436	4.06741	0.129676	13.5943	0.336881	2.67252	0	1.86688	0.02	6.23958	0	NA	1	NA	1	NA	1	'35.1'	'not assigned.annotated'	' (original description: pep chromosome:12X:1:7324477:7327341:1 gene:VIT_01s0137g00820 transcript:VIT_01s0137g00820.t01 gene_biotype:protein_coding transcript_biotype:protein_coding) & BTB/POZ domain-containing protein At1g67900 OS=Arabidopsis thaliana (sp|q9c9v6|y1790_arath : 816.0)'
VIT_01s0146g00100	26.3556	48.0646	27.1165	33.2393	18.6684	26.9074	13.3751	23.4294	1.02887	0.9	-1.41178	0.06	-1.9705	0	-1.44602	0.02	-1.7863	0	-2.05147	0	'35.1'	'not assigned.annotated'	' (original description: pep chromosome:12X:1:21888267:21891295:1 gene:VIT_01s0146g00100 transcript:VIT_01s0146g00100.t01 gene_biotype:protein_coding transcript_biotype:protein_coding) & ACT domain-containing protein ACR4 OS=Arabidopsis thaliana (sp|q8ljw3|acr4_arath : 511.0)'
VIT_01s0146g00150	14.0612	2.08337	53.9164	2.27131	76.5924	3.9821	93.8846	3.17198	3.83441	0	5.44707	0	6.67686	0	1.09021	0.83	1.91137	0.03	1.52252	0.19	'35.2'	'not assigned.not annotated'	' no hits & (original description: pep chromosome:12X:1:21937512:21939274:-1 gene:VIT_01s0146g00150 transcript:VIT_01s0146g00150.t01 gene_biotype:protein_coding transcript_biotype:protein_coding)'
VIT_01s0146g00180	1.08821	0	1.28664	0	4.73788	0.112925	1.51102	0.0767958	1.18235	0.74	4.35383	0	1.38854	0.5	NA	1	NA	1	NA	1	'35.2'	'not assigned.not annotated'	' no hits & (original description: pep chromosome:12X:1:21966424:21967514:-1 gene:VIT_01s0146g00180 transcript:VIT_01s0146g00180.t01 gene_biotype:protein_coding transcript_biotype:protein_coding)'
VIT_01s0146g00240	1.62373	1.88942	0.687512	1.54428	0.777088	2.35868	0.72985	1.64291	-2.36175	0.02	-2.08951	0.04	-2.22474	0.03	-1.2235	0.56	1.24836	0.49	-1.15004	0.69	'16.12.5.4.1'	'RNA processing.organelle machinery.RNA editing.mitochondrial RNA editing factor activities (PPR-type).RNA editing factor (SLO2)'	'RNA editing factor (SLO2) (original description: pep chromosome:12X:1:22058282:22060381:1 gene:VIT_01s0146g00240 transcript:VIT_01s0146g00240.t01 gene_biotype:protein_coding transcript_biotype:protein_coding) &'
VIT_01s0146g00260	2.74068	758.486	0.0657113	511.878	0.954835	354.699	0.254658	264.787	-3.51003	0.36	-2.87032	0.03	-2.98143	0.02	-1.48177	0.03	-2.13839	0	-2.86451	0	'24.2.6.1'	'Solute transport.carrier-mediated transport.TOC superfamily.sugar efflux transporter (SWEET)'	'sugar efflux transporter (SWEET) (original description: pep chromosome:12X:1:22072459:22074114:-1 gene:VIT_01s0146g00260 transcript:VIT_01s0146g00260.t01 gene_biotype:protein_coding transcript_biotype:protein_coding description:Bidirectional sugar transporter SWEET [Source:UniProtKB/TrEMBL;Acc:F6I1N8]) &'
VIT_01s0146g00320	0	0	1.74244	0	4.14779	0	1.55137	0	2.74244	1	5.14779	0.04	2.55137	1	NA	1	NA	1	NA	1	'35.2'	'not assigned.not annotated'	' no hits & (original description: pep chromosome:12X:1:22164908:22165280:-1 gene:VIT_01s0146g00320 transcript:VIT_01s0146g00320.t01 gene_biotype:protein_coding transcript_biotype:protein_coding)'
VIT_01s0146g00360	5.20714	0.476475	8.90534	1.18677	16.4725	1.88849	11.3018	1.68794	1.71022	0.02	3.16344	0	2.17044	0	1.48107	0.05	1.95634	0	1.82051	0.01	'15.5.1.2'	'RNA biosynthesis.transcriptional regulation.C2C2 transcription factor superfamily.transcription factor (BBX-CO)'	'transcription factor (BBX-CO) (original description: pep chromosome:12X:1:22216431:22220032:-1 gene:VIT_01s0146g00360 transcript:VIT_01s0146g00360.t01 gene_biotype:protein_coding transcript_biotype:protein_coding) &'
VIT_01s0146g00410	78.9875	72.76	13.6285	79.4611	2.5037	53.1956	2.8706	60.5688	-5.79576	0	-31.5483	0	-27.516	0	1.0921	0.64	-1.36778	0.06	-1.20128	0.31	'35.1'	'not assigned.annotated'	' (original description: pep chromosome:12X:1:22277030:22278224:-1 gene:VIT_01s0146g00410 transcript:VIT_01s0146g00410.t01 gene_biotype:protein_coding transcript_biotype:protein_coding) & GEM-like protein 5 OS=Arabidopsis thaliana (sp|q9lyv6|geml5_arath : 331.0)'
VIT_01s0146g00420	1.42985	0.450555	0.0988399	1.01884	0	0.625032	1.067	0.645144	-2.21129	0.23	-2.42985	0	-1.34007	0.72	1.39177	0.41	NA	1	NA	1	'35.2'	'not assigned.not annotated'	' no hits & (original description: pep chromosome:12X:1:22279639:22280757:1 gene:VIT_01s0146g00420 transcript:VIT_01s0146g00420.t01 gene_biotype:protein_coding transcript_biotype:protein_coding)'
VIT_01s0146g00440	0.231254	3.53654	0.967223	14.1366	0.692267	5.97448	0.187341	6.86303	NA	0.02	NA	1	NA	1	3.9973	0	1.68936	0.03	1.94061	0.01	'35.2'	'not assigned.not annotated'	' no hits & (original description: pep chromosome:12X:1:22304942:22306920:-1 gene:VIT_01s0146g00440 transcript:VIT_01s0146g00440.t01 gene_biotype:protein_coding transcript_biotype:protein_coding)'
VIT_01s0146g00460	5.12865	12.9829	11.405	12.7763	8.18819	8.71702	8.20102	9.58571	2.22378	0	1.59656	0.08	1.59906	0.08	-1.01617	0.95	-1.48937	0.09	-1.3544	0.21	'35.2'	'not assigned.not annotated'	' no hits & (original description: pep chromosome:12X:1:22312868:22318077:-1 gene:VIT_01s0146g00460 transcript:VIT_01s0146g00460.t01 gene_biotype:protein_coding transcript_biotype:protein_coding)'
VIT_01s0146g00480	5.42446	0.875994	103.899	1.7402	428.978	1.5966	45.8167	1.09784	19.1538	0	79.0822	0	8.44632	0	1.98654	0.22	1.82262	0.29	1.25325	0.72	'15.5.45'	'RNA biosynthesis.transcriptional regulation.transcription factor (TIFY)'	'transcription factor (TIFY) (original description: pep chromosome:12X:1:22328007:22331011:1 gene:VIT_01s0146g00480 transcript:VIT_01s0146g00480.t01 gene_biotype:protein_coding transcript_biotype:protein_coding description:jasmonate-zim-domain protein 10 [Source:Projected from Arabidopsis thaliana (AT5G13220) TAIR;Acc:AT5G13220]) &'
VIT_01s0146g00520	59.5379	18.4631	21.0533	40.1472	18.2895	49.6109	29.6719	55.9786	-2.82796	0	-3.2553	0	-2.00654	0	2.17446	0	2.68703	0	3.03192	0	'35.2'	'not assigned.not annotated'	' no hits & (original description: pep chromosome:12X:1:22387939:22389253:-1 gene:VIT_01s0146g00520 transcript:VIT_01s0146g00520.t01 gene_biotype:protein_coding transcript_biotype:protein_coding)'
VIT_01s0146g00530	8.87866	2.84623	1.29565	4.34165	0.213472	10.9434	0	9.74151	-6.85267	0.14	-8.14082	0.21	-9.87866	0	1.5254	0.64	3.84488	0.1	3.4226	0.16	'35.2'	'not assigned.not annotated'	' no hits & (original description: pep chromosome:12X:1:22389705:22391241:1 gene:VIT_01s0146g00530 transcript:VIT_01s0146g00530.t01 gene_biotype:protein_coding transcript_biotype:protein_coding description:Uncharacterized protein (Fragment) [Source:UniProtKB/TrEMBL;Acc:F6I1Q1])'
VIT_01s0150g00020	0.778807	6.38599	2.33777	3.48991	0.576069	3.14473	1.41383	2.65916	3.00173	0.01	NA	0.54	1.81538	0.15	-1.82984	0.02	-2.0307	0.01	-2.40151	0	'50.2.7'	'Enzyme classification.EC_2 transferases.EC_2.7 transferase transferring phosphorus-containing group'	'Inactive leucine-rich repeat receptor-like protein kinase CORYNE OS=Arabidopsis thaliana (sp|q9lyu7|crn_arath : 493.0) & Enzyme classification.EC_2 transferases.EC_2.7 transferase transferring phosphorus-containing group(50.2.7 : 65.0) (original description: pep chromosome:12X:1:22414826:22416799:-1 gene:VIT_01s0150g00020 transcript:VIT_01s0150g00020.t01 gene_biotype:protein_coding transcript_bi…
VIT_01s0150g00050	70.226	50.5972	45.3861	67.0755	30.6611	51.7987	44.0482	56.3586	-1.5473	0.01	-2.29039	0	-1.5943	0	1.32568	0.09	1.02375	0.91	1.11387	0.56	'35.1'	'not assigned.annotated'	' (original description: pep chromosome:12X:1:22456611:22458947:-1 gene:VIT_01s0150g00050 transcript:VIT_01s0150g00050.t01 gene_biotype:protein_coding transcript_biotype:protein_coding description:Trihelix transcription factor ASR3 [Source:Projected from Arabidopsis thaliana (AT2G33550) UniProtKB/Swiss-Prot;Acc:Q8VZ20]) & Trihelix transcription factor ASR3 OS=Arabidopsis thaliana (sp|q8vz20|asr3_…
VIT_01s0150g00060	3.18103	5.42184	10.6149	9.24987	2.61989	2.87189	7.04806	6.68259	3.33694	0	-1.21418	0.65	2.21565	0.01	1.70604	0.06	-1.8879	0.06	1.23253	0.51	'35.2'	'not assigned.not annotated'	' no hits & (original description: pep chromosome:12X:1:22467218:22468319:1 gene:VIT_01s0150g00060 transcript:VIT_01s0150g00060.t01 gene_biotype:protein_coding transcript_biotype:protein_coding)'
VIT_01s0150g00120	12.5083	0.478891	2.31269	3.3308	3.42003	5.37762	2.44172	4.47395	-5.40855	0	-3.65737	0	-5.12274	0	2.92841	0	4.31243	0	3.70139	0	'15.5.7.1'	'RNA biosynthesis.transcriptional regulation.AP2/ERF transcription factor superfamily.transcription factor (ERF)'	'transcription factor (ERF) (original description: pep chromosome:12X:1:22567820:22570479:1 gene:VIT_01s0150g00120 transcript:VIT_01s0150g00120.t01 gene_biotype:protein_coding transcript_biotype:protein_coding description:Rap2.6L [Source:Projected from Arabidopsis thaliana (AT5G13330) UniProtKB/TrEMBL;Acc:A0A178UKL8]) &'
VIT_01s0150g00140	1.67352	1.80487	10.9205	4.05603	7.37159	4.68274	2.09682	3.58634	6.52547	0	4.40484	0	1.25294	0.43	2.24727	0	2.5945	0	1.98704	0.01	'35.1'	'not assigned.annotated'	' (original description: pep chromosome:12X:1:22586174:22593857:-1 gene:VIT_01s0150g00140 transcript:VIT_01s0150g00140.t01 gene_biotype:protein_coding transcript_biotype:protein_coding) & E3 ubiquitin-protein ligase ORTHRUS 2 OS=Arabidopsis thaliana (sp|q8vyz0|orth2_arath : 780.0)'
VIT_01s0150g00170	155.13	52.4302	51.3959	48.5552	49.5021	69.5729	99.9685	63.4856	-3.01833	0	-3.13381	0	-1.55179	0.01	-1.07981	0.7	1.32696	0.09	1.21086	0.28	'35.1'	'not assigned.annotated'	' (original description: pep chromosome:12X:1:22609300:22613650:-1 gene:VIT_01s0150g00170 transcript:VIT_01s0150g00170.t01 gene_biotype:protein_coding transcript_biotype:protein_coding) & Patellin-5 OS=Arabidopsis thaliana (sp|q9m0r2|patl5_arath : 84.3)'
VIT_01s0150g00210	17.8067	18.0993	70.1179	78.9118	54.6565	76.7614	43.4098	94.8316	3.93773	0	3.06943	0	2.43784	0	4.35994	0	4.24113	0	5.23952	0	'5.5.1.2'	'Lipid metabolism.phytosterol biosynthesis.campesterol.obtusifoliol 14-alpha demethylase'	'obtusifoliol 14-alpha demethylase (original description: pep chromosome:12X:1:22640380:22644429:-1 gene:VIT_01s0150g00210 transcript:VIT_01s0150g00210.t01 gene_biotype:protein_coding transcript_biotype:protein_coding) &'
VIT_01s0150g00250	141.637	26.2921	78.065	12.2368	53.3766	30.2135	129.29	30.8653	-1.81435	0	-2.65354	0	-1.0955	0.64	-2.14861	0	1.14915	0.45	1.17394	0.41	'24.2.2.9'	'Solute transport.carrier-mediated transport.MFS superfamily.anion transporter (NRT1/PTR)'	'anion transporter (NRT1/PTR) (original description: pep chromosome:12X:1:22670937:22673886:1 gene:VIT_01s0150g00250 transcript:VIT_01s0150g00250.t01 gene_biotype:protein_coding transcript_biotype:protein_coding description:Protein NRT1/ PTR FAMILY 6.1 [Source:Projected from Arabidopsis thaliana (AT5G13400) UniProtKB/Swiss-Prot;Acc:Q9LYR6]) &'
VIT_01s0150g00280	56.7672	21.5257	46.2116	22.9163	52.1977	49.8819	56.602	50.9616	-1.22842	0.31	-1.08754	0.69	-1.00292	0.99	1.0646	0.82	2.31732	0	2.36748	0	'35.1'	'not assigned.annotated'	' (original description: pep chromosome:12X:1:22688502:22689362:-1 gene:VIT_01s0150g00280 transcript:VIT_01s0150g00280.t01 gene_biotype:protein_coding transcript_biotype:protein_coding) & Uncharacterized protein At4g14100 OS=Arabidopsis thaliana (sp|q67yc9|y4141_arath : 252.0)'
VIT_01s0150g00300	1.74708	0.400591	3.26532	0.209735	1.64295	2.55514	4.20061	2.01472	1.86902	0.04	-1.06338	0.88	2.40436	0	NA	1	2.53831	0	2.15246	0	'35.1'	'not assigned.annotated'	' (original description: pep chromosome:12X:1:22706570:22709016:-1 gene:VIT_01s0150g00300 transcript:VIT_01s0150g00300.t01 gene_biotype:protein_coding transcript_biotype:protein_coding) & Indole-3-acetic acid-amido synthetase GH3.17 OS=Arabidopsis thaliana (sp|q9fz87|gh317_arath : 870.0)'
VIT_01s0150g00320	24.3514	13.9713	43.5793	16.0862	55.004	27.4197	86.5752	15.6065	1.7896	0	2.25876	0	3.55525	0	1.15137	0.51	1.96257	0	1.11704	0.62	'35.1'	'not assigned.annotated'	' (original description: pep chromosome:12X:1:22724696:22728701:1 gene:VIT_01s0150g00320 transcript:VIT_01s0150g00320.t01 gene_biotype:protein_coding transcript_biotype:protein_coding) & Nudix hydrolase 13, mitochondrial OS=Arabidopsis thaliana (sp|q52k88|nud13_arath : 200.0)'
VIT_01s0150g00350	36.1148	95.9515	17.1228	77.9145	11.5031	71.5954	17.0767	67.3116	-2.10916	0	-3.13957	0	-2.11486	0	-1.2315	0.22	-1.34019	0.07	-1.42548	0.03	'35.1'	'not assigned.annotated'	' (original description: pep chromosome:12X:1:22740945:22746385:-1 gene:VIT_01s0150g00350 transcript:VIT_01s0150g00350.t01 gene_biotype:protein_coding transcript_biotype:protein_coding description:S-acyltransferase [Source:UniProtKB/TrEMBL;Acc:F6HJ79]) & Probable protein S-acyltransferase 7 OS=Arabidopsis thaliana (sp|q0wqk2|zdhc9_arath : 450.0)'
VIT_01s0150g00360	0.74982	12.3724	1.32133	8.76481	0.357127	5.78716	0.599825	6.27423	1.7622	0.34	NA	1	NA	1	-1.4116	0.22	-2.13791	0.01	-1.97194	0.02	'35.2'	'not assigned.not annotated'	' no hits & (original description: pep chromosome:12X:1:22748045:22750163:1 gene:VIT_01s0150g00360 transcript:VIT_01s0150g00360.t01 gene_biotype:protein_coding transcript_biotype:protein_coding)'
VIT_01s0150g00380	0.311508	177.299	2.81122	32.2338	0	10.677	0.19541	13.9349	2.90598	0.02	NA	1	NA	1	-5.50041	0	-16.6057	0	-12.7234	0	'35.2'	'not assigned.not annotated'	' no hits & (original description: pep chromosome:12X:1:22754920:22755674:1 gene:VIT_01s0150g00380 transcript:VIT_01s0150g00380.t01 gene_biotype:protein_coding transcript_biotype:protein_coding)'
VIT_01s0150g00390	0.0315136	1.57078	1.16665	0.80148	1.45779	0.629541	0.831731	0.573975	2.10046	0.1	2.3827	0.1	NA	0.1	-1.95985	0.03	-2.49512	0	-2.73667	0.01	'13.2.1.2.1'	'Cell cycle organisation.DNA replication.preinitiation.MCM replicative DNA helicase complex.component MCM2'	'component MCM2 of MCM replicative DNA helicase complex (original description: pep chromosome:12X:1:22756417:22763125:1 gene:VIT_01s0150g00390 transcript:VIT_01s0150g00390.t01 gene_biotype:protein_coding transcript_biotype:protein_coding description:DNA helicase [Source:UniProtKB/TrEMBL;Acc:D7TFL2]) &'
VIT_01s0150g00410	25.7237	22.0997	17.412	17.5614	37.8951	15.2745	4.3902	21.2394	-1.47735	0.03	1.47316	0.02	-5.85935	0	-1.25842	0.23	-1.44684	0.05	-1.0405	0.86	'35.2'	'not assigned.not annotated'	' no hits & (original description: pep chromosome:12X:1:22777883:22779333:-1 gene:VIT_01s0150g00410 transcript:VIT_01s0150g00410.t01 gene_biotype:protein_coding transcript_biotype:protein_coding)'
VIT_01s0150g00440	0.761566	0.710904	4.35633	1.0044	4.48589	0.437362	0.425061	0.561498	5.72023	0	5.89035	0	NA	1	1.41285	0.34	NA	1	NA	1	'10.1.1'	'Redox homeostasis.reactive oxygen generation.NADPH-oxidase (Rboh)'	'NADPH-oxidase (Rboh) (original description: pep chromosome:12X:1:22798599:22802956:-1 gene:VIT_01s0150g00440 transcript:VIT_01s0150g00440.t01 gene_biotype:protein_coding transcript_biotype:protein_coding) &'
VIT_01s0150g00460	64.7407	152.795	14.567	60.9863	30.8102	65.109	20.6042	99.9728	-4.44434	0	-2.10127	0	-3.14211	0	-2.5054	0	-2.34676	0	-1.52837	0.01	'50.2.4'	'Enzyme classification.EC_2 transferases.EC_2.4 glycosyltransferase'	'Probable xyloglucan endotransglucosylase/hydrolase protein B OS=Phaseolus angularis (sp|q8lnz5|xthb_phaan : 517.0) & Enzyme classification.EC_2 transferases.EC_2.4 glycosyltransferase(50.2.4 : 407.9) (original description: pep chromosome:12X:1:22826415:22828725:1 gene:VIT_01s0150g00460 transcript:VIT_01s0150g00460.t01 gene_biotype:protein_coding transcript_biotype:protein_coding description:Xylo…
VIT_01s0150g00480	0.259548	0.427341	8.58614	0.293361	12.8245	0.445502	12.5647	0.716579	7.61078	0	10.9758	0	10.7695	0	NA	1	NA	1	NA	1	'35.2'	'not assigned.not annotated'	' no hits & (original description: pep chromosome:12X:1:22842566:22844292:1 gene:VIT_01s0150g00480 transcript:VIT_01s0150g00480.t01 gene_biotype:protein_coding transcript_biotype:protein_coding)'
VIT_01s0150g00510	0.583567	0.878848	7.16867	2.03149	7.34191	2.75603	14.2495	2.41486	12.2842	0	12.5811	0	24.4179	0	2.31154	0.01	3.13596	0	2.74776	0	'18.4.24.2.3'	'Protein modification.phosphorylation.serine/threonine protein phosphatase superfamily.PPM/PP2C Mn/Mg-dependent phosphatase families.clade C phosphatase'	'clade C phosphatase (original description: pep chromosome:12X:1:22854551:22859676:-1 gene:VIT_01s0150g00510 transcript:VIT_01s0150g00510.t01 gene_biotype:protein_coding transcript_biotype:protein_coding) &'
VIT_01s0150g00550	20.418	5.96931	13.8198	10.9747	8.60334	9.5535	10.7304	11.8883	-1.47745	0.04	-2.37326	0	-1.90282	0	1.83852	0.01	1.60044	0.04	1.99157	0	'35.1'	'not assigned.annotated'	' (original description: pep chromosome:12X:1:22873583:22877267:-1 gene:VIT_01s0150g00550 transcript:VIT_01s0150g00550.t01 gene_biotype:protein_coding transcript_biotype:protein_coding) & Histone-lysine N-methyltransferase ASHR2 OS=Arabidopsis thaliana (sp|q9zum9|ashr2_arath : 312.0)'
VIT_01s0150g00620	47.3195	25.2404	39.5175	31.208	23.0351	25.7567	28.7191	28.0217	-1.19743	0.31	-2.05423	0	-1.64767	0	1.23643	0.23	1.02046	0.93	1.11019	0.59	'35.2'	'not assigned.not annotated'	' no hits & (original description: pep chromosome:12X:1:22973501:22982680:-1 gene:VIT_01s0150g00620 transcript:VIT_01s0150g00620.t01 gene_biotype:protein_coding transcript_biotype:protein_coding)'
VIT_01s0182g00050	4.59908	4.98768	9.47758	7.24028	2.99354	4.03696	5.97565	5.40473	2.06076	0	-1.53633	0.1	1.29931	0.3	1.45163	0.11	-1.2355	0.43	1.08362	0.78	'1.2.1.3.1'	'Photosynthesis.calvin cycle.ribulose-1,5-bisphosphat carboxylase/oxygenase (RuBisCo) activity.RuBisCo regulation.lysine N-methyltransferase (RbcMT)'	'lysine N-methyltransferase involved in RuBisCo regulation (original description: pep chromosome:12X:1:14007469:14010547:-1 gene:VIT_01s0182g00050 transcript:VIT_01s0182g00050.t01 gene_biotype:protein_coding transcript_biotype:protein_coding) &'
VIT_01s0182g00130	5.89089	0.369111	13.0166	0.347548	7.77777	0.721294	10.1057	0.499211	2.20962	0	1.3203	0.18	1.71548	0	NA	1	NA	1	NA	1	'24.2.7.4'	'Solute transport.carrier-mediated transport.IT superfamily.phosphate transporter (PHO)'	'phosphate transporter (PHO) (original description: pep chromosome:12X:1:14162427:14167590:1 gene:VIT_01s0182g00130 transcript:VIT_01s0182g00130.t01 gene_biotype:protein_coding transcript_biotype:protein_coding) &'
VIT_01s0244g00010	246.05	270.779	129.166	344.367	27.1171	365.718	53.2245	356.167	-1.90491	0	-9.07361	0	-4.62287	0	1.27176	0.18	1.35061	0.09	1.31534	0.13	'15.5.32'	'RNA biosynthesis.transcriptional regulation.transcription factor (bHLH)'	'transcription factor (bHLH) (original description: pep chromosome:12X:1:21581454:21584390:-1 gene:VIT_01s0244g00010 transcript:VIT_01s0244g00010.t01 gene_biotype:protein_coding transcript_biotype:protein_coding) &'
VIT_01s0244g00030	59.3371	19.1839	108.023	12.6193	48.6012	8.41151	59.7935	14.3895	1.8205	0	-1.2209	0.32	1.00769	0.97	-1.5202	0.11	-2.28067	0	-1.33319	0.27	'5.1.4.1'	'Lipid metabolism.fatty acid biosynthesis.plastidial fatty acid synthase (ptFAS) system.acyl carrier protein (ptACP)'	'acyl carrier protein (ptACP) (original description: pep chromosome:12X:1:21612652:21615865:1 gene:VIT_01s0244g00030 transcript:VIT_01s0244g00030.t01 gene_biotype:protein_coding transcript_biotype:protein_coding description:Acyl carrier protein [Source:UniProtKB/TrEMBL;Acc:D7TYT3]) &'
VIT_01s0244g00060	6.58575	13.3599	9.8099	7.03576	8.32077	6.25458	8.15812	5.83401	1.48956	0.02	1.26345	0.19	1.23875	0.24	-1.89886	0	-2.13602	0	-2.29	0	'18.4.25.1.6'	'Protein modification.phosphorylation.aspartate-based protein phosphatase superfamily.FCP phosphatase families.subcluster H/CPL3-4 phosphatase'	'subcluster H/CPL3-4 phosphatase (original description: pep chromosome:12X:1:21627266:21633789:1 gene:VIT_01s0244g00060 transcript:VIT_01s0244g00060.t01 gene_biotype:protein_coding transcript_biotype:protein_coding description:RNA polymerase II C-terminal domain phosphatase-like 3 [Source:Projected from Arabidopsis thaliana (AT2G33540) UniProtKB/Swiss-Prot;Acc:Q8LL04]) &'
VIT_01s0244g00070	17.4278	15.0377	34.4793	16.8508	39.8597	16.0217	36.1888	16.9427	1.97841	0	2.28713	0	2.0765	0	1.12057	0.57	1.06544	0.77	1.12668	0.56	'22.5.7.1.2'	'Vesicle trafficking.endomembrane trafficking.post-Golgi trafficking.SCD complex.component SCD2'	'SCD2 component of post-Golgi trafficking SCD complex (original description: pep chromosome:12X:1:21636794:21647742:1 gene:VIT_01s0244g00070 transcript:VIT_01s0244g00070.t01 gene_biotype:protein_coding transcript_biotype:protein_coding) &'
VIT_01s0244g00090	7.58427	0.0192256	4.40596	0.0608395	17.2366	0.150679	7.44149	0.205923	-1.72137	0.02	2.27268	0	-1.01919	0.95	NA	1	NA	1	NA	1	'11.10.2.4.2'	'Phytohormone action.signalling peptides.CRP (cysteine-rich-peptide) category.RALF/RALFL-peptide activity.RALF-peptide receptor (CrRLK1L)'	'RALF-peptide receptor (CrRLK1L) (original description: pep chromosome:12X:1:21655224:21656968:-1 gene:VIT_01s0244g00090 transcript:VIT_01s0244g00090.t01 gene_biotype:protein_coding transcript_biotype:protein_coding) &'
VIT_01s0244g00130	0.0167265	0.417932	0.34692	1.6773	0.140223	1.54848	0.116946	2.91941	NA	1	NA	1	NA	1	1.88817	0.01	1.79732	0.01	2.76417	0	'15.5.32'	'RNA biosynthesis.transcriptional regulation.transcription factor (bHLH)'	'transcription factor (bHLH) (original description: pep chromosome:12X:1:21696243:21698959:1 gene:VIT_01s0244g00130 transcript:VIT_01s0244g00130.t01 gene_biotype:protein_coding transcript_biotype:protein_coding) &'
VIT_01s0244g00170	670.938	9.85846	365.644	28.2442	261.8	51.6886	401.431	57.5276	-1.83495	0	-2.56279	0	-1.67137	0	2.86497	0	5.24307	0	5.83535	0	'1.1.5.2.3'	'Photosynthesis.photophosphorylation.linear electron flow.ferredoxin-NADP reductase (FNR) activity.FNR-regulatory protein (LIR1)'	'LIR1 protein involved in ferredoxin-NADP oxidoreductase regulation (original description: pep chromosome:12X:1:21739859:21740641:-1 gene:VIT_01s0244g00170 transcript:VIT_01s0244g00170.t01 gene_biotype:protein_coding transcript_biotype:protein_coding) &'
VIT_02s0012g00090	42.7562	61.2669	66.5741	27.394	15.9776	38.8454	25.8988	32.1155	1.55706	0.01	-2.67601	0	-1.6509	0	-2.23651	0	-1.5772	0.01	-1.90771	0	'35.1'	'not assigned.annotated'	' (original description: pep chromosome:12X:2:5701866:5714393:1 gene:VIT_02s0012g00090 transcript:VIT_02s0012g00090.t01 gene_biotype:protein_coding transcript_biotype:protein_coding) & Phosphatidylinositol 4-phosphate 5-kinase 8 OS=Arabidopsis thaliana (sp|q8ry89|pi5k8_arath : 103.0)'
VIT_02s0012g00140	6.92076	18.8839	17.0686	20.8209	30.4301	19.3596	30.298	15.5605	2.46629	0	4.39693	0	4.37784	0	1.10257	0.63	1.02519	0.91	-1.21358	0.32	'13.4.2.3.2'	'Cell cycle organisation.cytokinesis.cell-plate formation.SNARE cell-plate vesicle fusion complex.Qb-SNARE component NPSN11'	'Qb-SNARE component NPSN11 of SNARE cell-plate vesicle fusion complex (original description: pep chromosome:12X:2:5757676:5775802:1 gene:VIT_02s0012g00140 transcript:VIT_02s0012g00140.t01 gene_biotype:protein_coding transcript_biotype:protein_coding) &'
VIT_02s0012g00150	110.593	98.8406	97.4084	55.3552	140.469	51.2674	123.863	46.8213	-1.13535	0.49	1.27014	0.15	1.11999	0.53	-1.78557	0	-1.92794	0	-2.11102	0	'18.4.1.37.1'	'Protein modification.phosphorylation.TKL protein kinase superfamily.RLCK-VII receptor-like protein kinase families.receptor-like protein kinase (RLCK-VIIa)'	'receptor-like protein kinase (RLCK-VIIa) (original description: pep chromosome:12X:2:5785719:5790810:1 gene:VIT_02s0012g00150 transcript:VIT_02s0012g00150.t01 gene_biotype:protein_coding transcript_biotype:protein_coding) &'
VIT_02s0012g00170	114.87	248.362	56.9045	185.673	18.085	177.41	24.4349	192.931	-2.01865	0	-6.35167	0	-4.70106	0	-1.33763	0.11	-1.39993	0.05	-1.28731	0.17	'3.2.3.3.1.2'	'Carbohydrate metabolism.starch metabolism.degradation.hydrolysis and phosphorolysis.amylase activities.beta amylase'	'beta amylase (original description: pep chromosome:12X:2:5804094:5806987:-1 gene:VIT_02s0012g00170 transcript:VIT_02s0012g00170.t01 gene_biotype:protein_coding transcript_biotype:protein_coding description:Beta-amylase [Source:UniProtKB/TrEMBL;Acc:F6HTE7]) &'
VIT_02s0012g00290	73.5668	40.8335	40.8347	41.7904	27.2865	42.875	36.7888	45.1714	-1.80158	0	-2.69609	0	-1.99971	0	1.02343	0.91	1.05	0.8	1.10623	0.59	'35.2'	'not assigned.not annotated'	' no hits & (original description: pep chromosome:12X:2:6021594:6023729:-1 gene:VIT_02s0012g00290 transcript:VIT_02s0012g00290.t01 gene_biotype:protein_coding transcript_biotype:protein_coding)'
VIT_02s0012g00310	24.4066	24.6018	85.9148	32.9098	135.566	41.1348	80.6526	34.8913	3.52015	0	5.55448	0	3.30454	0	1.3377	0.07	1.67202	0	1.41824	0.03	'19.4.2.4'	'Protein homeostasis.proteolysis.serine-type peptidase activities.S16-class protease (LON)'	'protease (LON) (original description: pep chromosome:12X:2:6092736:6111900:1 gene:VIT_02s0012g00310 transcript:VIT_02s0012g00310.t01 gene_biotype:protein_coding transcript_biotype:protein_coding description:Lon protease homolog 2, peroxisomal [Source:UniProtKB/TrEMBL;Acc:D7TTJ0]) &'
VIT_02s0012g00360	21.8187	6.19945	40.9872	6.216	71.0914	12.1016	53.9372	11.2571	1.87854	0	3.25828	0	2.47206	0	1.00267	0.99	1.95204	0.01	1.81582	0.01	'50.1.13'	'Enzyme classification.EC_1 oxidoreductases.EC_1.14 oxidoreductase acting on paired donor with incorporation or reduction of molecular oxygen'	'S-norcoclaurine synthase 1 OS=Coptis japonica (sp|a2a1a0|ncs1_copja : 363.0) & Enzyme classification.EC_1 oxidoreductases.EC_1.14 oxidoreductase acting on paired donor with incorporation or reduction of molecular oxygen(50.1.13 : 163.6) (original description: pep chromosome:12X:2:6126853:6130300:1 gene:VIT_02s0012g00360 transcript:VIT_02s0012g00360.t01 gene_biotype:protein_coding transcript_biot…
VIT_02s0012g00390	5.74267	0	0.0288081	0	39.4644	0.527341	8.40464	0.0333124	-6.55387	0.23	6.87213	0	1.46354	0.17	NA	1	NA	1	NA	1	'50.1.13'	'Enzyme classification.EC_1 oxidoreductases.EC_1.14 oxidoreductase acting on paired donor with incorporation or reduction of molecular oxygen'	'S-norcoclaurine synthase 1 OS=Coptis japonica (sp|a2a1a0|ncs1_copja : 384.0) & Enzyme classification.EC_1 oxidoreductases.EC_1.14 oxidoreductase acting on paired donor with incorporation or reduction of molecular oxygen(50.1.13 : 170.5) (original description: pep chromosome:12X:2:6174307:6176342:1 gene:VIT_02s0012g00390 transcript:VIT_02s0012g00390.t01 gene_biotype:protein_coding transcript_biot…
VIT_02s0012g00400	14.1297	1.75153	128.172	3.84307	160.539	4.96101	48.2255	2.85345	9.07111	0	11.3618	0	3.41306	0	2.19412	0.03	2.83239	0	1.62912	0.2	'50.1.13'	'Enzyme classification.EC_1 oxidoreductases.EC_1.14 oxidoreductase acting on paired donor with incorporation or reduction of molecular oxygen'	'S-norcoclaurine synthase 1 OS=Coptis japonica (sp|a2a1a0|ncs1_copja : 358.0) & Enzyme classification.EC_1 oxidoreductases.EC_1.14 oxidoreductase acting on paired donor with incorporation or reduction of molecular oxygen(50.1.13 : 165.7) (original description: pep chromosome:12X:2:6184190:6187378:1 gene:VIT_02s0012g00400 transcript:VIT_02s0012g00400.t01 gene_biotype:protein_coding transcript_biot…
VIT_02s0012g00410	10.4281	0.874437	12.8447	0.841848	38.0935	2.57584	16.4643	1.79199	1.23174	0.38	3.65297	0	1.57884	0.04	NA	0.95	2.94571	0.02	2.04931	0.1	'50.1.13'	'Enzyme classification.EC_1 oxidoreductases.EC_1.14 oxidoreductase acting on paired donor with incorporation or reduction of molecular oxygen'	'S-norcoclaurine synthase 1 OS=Coptis japonica (sp|a2a1a0|ncs1_copja : 298.0) & Enzyme classification.EC_1 oxidoreductases.EC_1.14 oxidoreductase acting on paired donor with incorporation or reduction of molecular oxygen(50.1.13 : 113.0) (original description: pep chromosome:12X:2:6193683:6198742:1 gene:VIT_02s0012g00410 transcript:VIT_02s0012g00410.t01 gene_biotype:protein_coding transcript_biot…
VIT_02s0012g00450	45.9803	2.40561	138.736	8.12141	171.583	12.8103	139.644	14.7901	3.01729	0	3.73166	0	3.03704	0	3.37603	0	5.32518	0	6.14817	0	'50.1.13'	'Enzyme classification.EC_1 oxidoreductases.EC_1.14 oxidoreductase acting on paired donor with incorporation or reduction of molecular oxygen'	'S-norcoclaurine synthase 1 OS=Coptis japonica (sp|a2a1a0|ncs1_copja : 402.0) & Enzyme classification.EC_1 oxidoreductases.EC_1.14 oxidoreductase acting on paired donor with incorporation or reduction of molecular oxygen(50.1.13 : 169.0) (original description: pep chromosome:12X:2:6211851:6213556:1 gene:VIT_02s0012g00450 transcript:VIT_02s0012g00450.t01 gene_biotype:protein_coding transcript_biot…
VIT_02s0012g00500	678.246	1215.54	3.26576	1230.42	3.95842	1979.07	1.75839	1377.07	-207.684	0	-171.343	0	-385.72	0	1.01224	0.96	1.62814	0	1.13289	0.51	'35.1'	'not assigned.annotated'	' (original description: pep chromosome:12X:2:6337815:6338361:1 gene:VIT_02s0012g00500 transcript:VIT_02s0012g00500.t01 gene_biotype:protein_coding transcript_biotype:protein_coding) & Putative invertase inhibitor OS=Platanus acerifolia (sp|q8gt41|pla1_plaac : 89.7)'
VIT_02s0012g00530	21.7521	51.7308	10.4811	42.5361	52.83	26.5397	8.19864	38.9951	-2.07536	0	2.42873	0	-2.65314	0	-1.21616	0.26	-1.94919	0	-1.3266	0.1	'50.2.7'	'Enzyme classification.EC_2 transferases.EC_2.7 transferase transferring phosphorus-containing group'	'Ribose-phosphate pyrophosphokinase 1, chloroplastic OS=Arabidopsis thaliana (sp|q42581|kprs1_arath : 647.0) & Enzyme classification.EC_2 transferases.EC_2.7 transferase transferring phosphorus-containing group(50.2.7 : 330.1) (original description: pep chromosome:12X:2:6378170:6384087:1 gene:VIT_02s0012g00530 transcript:VIT_02s0012g00530.t01 gene_biotype:protein_coding transcript_biotype:protein…
VIT_02s0012g00550	4.12318	24.9219	98.4467	20.8182	71.7089	13.9644	62.583	16.1868	23.8764	0	17.3916	0	15.1783	0	-1.19712	0.31	-1.78467	0	-1.53964	0.01	'27.5.4.1'	'Multi-process regulation.phosphoinositide lipid regulatory system.inositol polyphosphate 5-phosphatase activities.type-I inositol-polyphosphate 5-phosphatase'	'type-I inositol-polyphosphate 5-phosphatase (original description: pep chromosome:12X:2:6406912:6414734:-1 gene:VIT_02s0012g00550 transcript:VIT_02s0012g00550.t01 gene_biotype:protein_coding transcript_biotype:protein_coding) &'
VIT_02s0012g00570	3.77787	5.40757	30.9894	8.00111	25.0655	11.0838	28.6376	10.6052	8.20288	0	6.63482	0	7.58036	0	1.47961	0.06	2.04968	0	1.96118	0	'15.5.2.3'	'RNA biosynthesis.transcriptional regulation.MYB transcription factor superfamily.transcription factor (GARP)'	'G2-like GARP transcription factor (original description: pep chromosome:12X:2:6442242:6448260:-1 gene:VIT_02s0012g00570 transcript:VIT_02s0012g00570.t01 gene_biotype:protein_coding transcript_biotype:protein_coding) &'
VIT_02s0012g00590	2.48341	7.91005	8.8074	6.5799	6.06625	4.23809	5.78955	5.78231	3.54649	0	2.44271	0	2.33129	0	-1.20215	0.45	-1.86642	0.01	-1.36797	0.19	'35.2'	'not assigned.not annotated'	' no hits & (original description: pep chromosome:12X:2:6488612:6498282:-1 gene:VIT_02s0012g00590 transcript:VIT_02s0012g00590.t01 gene_biotype:protein_coding transcript_biotype:protein_coding)'
VIT_02s0012g00650	0	0	0.196986	0	1.78271	0	7.75765	0	NA	1	2.78271	0	8.75765	0	NA	1	NA	1	NA	1	'35.1'	'not assigned.annotated'	' (original description: pep chromosome:12X:2:6541659:6542224:-1 gene:VIT_02s0012g00650 transcript:VIT_02s0012g00650.t01 gene_biotype:protein_coding transcript_biotype:protein_coding) & Calcium-binding protein PBP1 OS=Arabidopsis thaliana (sp|q9lsq6|pbp1_arath : 112.0)'
VIT_02s0012g00690	3.13003	0	9.4155	0.808278	24.8147	0	6.28099	0.540159	3.00812	0.01	7.92794	0	2.00669	0.11	NA	1	NA	1	NA	1	'35.2'	'not assigned.not annotated'	' no hits & (original description: pep chromosome:12X:2:6595171:6595804:1 gene:VIT_02s0012g00690 transcript:VIT_02s0012g00690.t01 gene_biotype:protein_coding transcript_biotype:protein_coding)'
VIT_02s0012g00730	2.36995	0.623446	3.24759	3.18704	16.0916	5.60743	2.18055	3.43058	1.37032	0.38	6.78985	0	-1.08686	0.85	5.11197	0	8.99425	0	5.50261	0	'24.2.1.6'	'Solute transport.carrier-mediated transport.DMT superfamily.organic cation transporter (PUP)'	'organic cation transporter (PUP) (original description: pep chromosome:12X:2:6637468:6638866:1 gene:VIT_02s0012g00730 transcript:VIT_02s0012g00730.t01 gene_biotype:protein_coding transcript_biotype:protein_coding) &'
VIT_02s0012g00860	2.62262	6.27826	3.82608	1.87368	1.62733	3.72073	0	1.45453	1.45888	0.66	-1.61161	0.62	-3.62262	0.01	-3.35076	0.16	-1.68737	0.47	-4.31635	0.16	'35.2'	'not assigned.not annotated'	' no hits & (original description: pep chromosome:12X:2:6743161:6747172:1 gene:VIT_02s0012g00860 transcript:VIT_02s0012g00860.t01 gene_biotype:protein_coding transcript_biotype:protein_coding)'
VIT_02s0012g00890	157.8	18.5677	60.639	18.8512	122.425	29.6645	97.9852	33.5206	-2.60229	0	-1.28895	0.14	-1.61045	0	1.01527	0.96	1.59764	0.03	1.80532	0.01	'35.2'	'not assigned.not annotated'	' no hits & (original description: pep chromosome:12X:2:6802783:6803483:-1 gene:VIT_02s0012g00890 transcript:VIT_02s0012g00890.t01 gene_biotype:protein_coding transcript_biotype:protein_coding)'
VIT_02s0012g00930	221.921	135.959	103.176	143.589	76.3968	124.309	97.6274	137.388	-2.1509	0	-2.90485	0	-2.27314	0	1.05612	0.78	-1.09372	0.62	1.01051	0.96	'35.2'	'not assigned.not annotated'	' no hits & (original description: pep chromosome:12X:2:6860957:6867798:1 gene:VIT_02s0012g00930 transcript:VIT_02s0012g00930.t01 gene_biotype:protein_coding transcript_biotype:protein_coding)'
VIT_02s0012g00990	26.1173	0.16034	79.5247	0	17.6136	0.178459	22.0599	0.276895	3.04491	0	-1.48279	0.07	-1.18393	0.44	NA	1	NA	1	NA	1	'27.2.1'	'Multi-process regulation.Programmed Cell Death (PCD) system.PCD regulatory protein (LSD/LOL)'	'LSD/LOL programmed cell death regulator protein (original description: pep chromosome:12X:2:6931509:6934966:-1 gene:VIT_02s0012g00990 transcript:VIT_02s0012g00990.t01 gene_biotype:protein_coding transcript_biotype:protein_coding) &'
VIT_02s0012g01030	2.83822	0.43735	1.02507	0.219298	0.566194	0.255106	1.26799	0.228024	-2.76881	0	-5.0128	0	-2.23836	0.01	NA	1	NA	1	NA	1	'24.3.11'	'Solute transport.channels.anion channel (QUAC/ALMT)'	'anion channel (QUAC/ALMT) (original description: pep chromosome:12X:2:6988089:7006989:1 gene:VIT_02s0012g01030 transcript:VIT_02s0012g01030.t01 gene_biotype:protein_coding transcript_biotype:protein_coding) &'
VIT_02s0012g01040	1.43029	98.4718	0.925912	71.5867	0.565689	36.0755	0.256164	41.189	-1.54474	0.25	-2.5284	0.03	-1.93469	0.01	-1.37556	0.05	-2.7296	0	-2.39073	0	'15.5.17'	'RNA biosynthesis.transcriptional regulation.transcription factor (NAC)'	'transcription factor (NAC) (original description: pep chromosome:12X:2:7008119:7010682:-1 gene:VIT_02s0012g01040 transcript:VIT_02s0012g01040.t01 gene_biotype:protein_coding transcript_biotype:protein_coding) &'
VIT_02s0012g01050	30.5911	23.8601	47.1509	27.6894	43.228	29.903	62.2122	27.7839	1.54133	0.01	1.41309	0.05	2.03367	0	1.16049	0.47	1.25326	0.25	1.16445	0.46	'7.11.1.1.1.3'	'Coenzyme metabolism.iron-sulfur cluster assembly machinery.plastidial SUF system.assembly phase.SUF-BCD scaffold complex.component SUF-D'	'component SUF-D of plastidial SUF system assembly phase (original description: pep chromosome:12X:2:7019586:7021585:1 gene:VIT_02s0012g01050 transcript:VIT_02s0012g01050.t01 gene_biotype:protein_coding transcript_biotype:protein_coding description:At1g32500 [Source:Projected from Arabidopsis thaliana (AT1G32500) UniProtKB/TrEMBL;Acc:Q058Q9]) &'
VIT_02s0012g01090	27.2755	7.11707	19.047	11.0421	8.19488	17.2246	19.0111	16.4822	-1.43201	0.03	-3.32836	0	-1.43471	0.03	1.5515	0.02	2.42018	0	2.31587	0	'35.1'	'not assigned.annotated'	' (original description: pep chromosome:12X:2:7059966:7062413:1 gene:VIT_02s0012g01090 transcript:VIT_02s0012g01090.t01 gene_biotype:protein_coding transcript_biotype:protein_coding) & Pentatricopeptide repeat-containing protein At5g46580, chloroplastic OS=Arabidopsis thaliana (sp|q9ls25|pp420_arath : 983.0)'
VIT_02s0012g01120	76.8772	4.43394	265.292	5.63846	107.262	8.83407	151.945	11.0616	3.45085	0	1.39524	0.06	1.97646	0	1.27166	0.5	1.99237	0.03	2.49476	0	'1.3.4.4'	'Photosynthesis.photorespiration.glycine decarboxylase complex.lipoamide-containing component H-protein'	'lipoamide-containing component H-protein of glycine cleavage system (original description: pep chromosome:12X:2:7118141:7119745:1 gene:VIT_02s0012g01120 transcript:VIT_02s0012g01120.t01 gene_biotype:protein_coding transcript_biotype:protein_coding description:Glycine cleavage system H protein [Source:UniProtKB/TrEMBL;Acc:D7TTY4]) &'
VIT_02s0012g01320	104.006	41.2844	197.172	44.3621	243.851	42.064	181.098	47.7493	1.89578	0	2.34459	0	1.74123	0	1.07455	0.7	1.01888	0.93	1.15659	0.4	'15.5.32'	'RNA biosynthesis.transcriptional regulation.transcription factor (bHLH)'	'transcription factor (bHLH) (original description: pep chromosome:12X:2:7426524:7429017:-1 gene:VIT_02s0012g01320 transcript:VIT_02s0012g01320.t01 gene_biotype:protein_coding transcript_biotype:protein_coding) &'
VIT_02s0012g01380	731.601	62.6373	757.291	103.483	661.55	280.49	899.162	216.875	1.03511	0.87	-1.10589	0.62	1.22903	0.25	1.6521	0	4.478	0	3.46239	0	'35.2'	'not assigned.not annotated'	' no hits & (original description: pep chromosome:12X:2:7535790:7537192:1 gene:VIT_02s0012g01380 transcript:VIT_02s0012g01380.t01 gene_biotype:protein_coding transcript_biotype:protein_coding)'
VIT_02s0012g01390	314.969	52.1803	219.4	68.3305	312.792	103.395	299.368	107.059	-1.43559	0.02	-1.00696	0.97	-1.05211	0.8	1.30951	0.14	1.98149	0	2.05171	0	'35.2'	'not assigned.not annotated'	' no hits & (original description: pep chromosome:12X:2:7544356:7545179:-1 gene:VIT_02s0012g01390 transcript:VIT_02s0012g01390.t01 gene_biotype:protein_coding transcript_biotype:protein_coding)'
VIT_02s0012g01420	62.9864	7.33752	66.0003	11.8475	50.8943	14.846	57.9648	17.7947	1.04785	0.82	-1.23759	0.24	-1.08663	0.68	1.61465	0.09	2.0233	0.01	2.42517	0	'35.1'	'not assigned.annotated'	' (original description: pep chromosome:12X:2:7590236:7597949:1 gene:VIT_02s0012g01420 transcript:VIT_02s0012g01420.t01 gene_biotype:protein_coding transcript_biotype:protein_coding) & 28 kDa ribonucleoprotein, chloroplastic OS=Nicotiana sylvestris (sp|p19682|roc3_nicsy : 112.0)'
VIT_02s0012g01440	16.6571	24.494	7.47547	15.6157	2.48606	21.6155	8.88252	17.1831	-2.22823	0	-6.7002	0	-1.87527	0	-1.56855	0.01	-1.13317	0.52	-1.42547	0.04	'19.2.2.1.5.3.3'	'Protein homeostasis.ubiquitin-proteasome system.ubiquitin-fold protein conjugation.ubiquitin conjugation (ubiquitylation).ubiquitin-ligase E3 activities.RING-domain E3 ligase activities.RING-H2-class E3 ligase'	'RING-H2-class E3 ligase (original description: pep chromosome:12X:2:7633461:7635180:1 gene:VIT_02s0012g01440 transcript:VIT_02s0012g01440.t01 gene_biotype:protein_coding transcript_biotype:protein_coding) &'
VIT_02s0012g01450	2.39116	0.98188	8.28637	0.921685	1.32265	0.893171	1.43973	0.978254	3.46542	0	-1.80786	0.1	-1.66084	0.15	NA	0.9	NA	0.85	NA	0.98	'15.5.32'	'RNA biosynthesis.transcriptional regulation.transcription factor (bHLH)'	'transcription factor (bHLH) (original description: pep chromosome:12X:2:7638638:7641188:-1 gene:VIT_02s0012g01450 transcript:VIT_02s0012g01450.t01 gene_biotype:protein_coding transcript_biotype:protein_coding) &'
VIT_02s0012g01540	0	3.87138	6.26578	3.03928	1.69148	3.41009	5.06145	1.18645	7.26578	0	2.69148	0	6.06145	0	-1.27378	0.75	-1.13527	0.87	-3.26299	0.19	'35.2'	'not assigned.not annotated'	' no hits & (original description: pep chromosome:12X:2:7803572:7803937:-1 gene:VIT_02s0012g01540 transcript:VIT_02s0012g01540.t01 gene_biotype:protein_coding transcript_biotype:protein_coding)'
VIT_02s0012g01570	92.3152	53.6822	14.3154	60.7299	24.2913	79.7238	3.06391	97.9924	-6.44866	0	-3.80034	0	-30.1299	0	1.13129	0.5	1.48511	0.01	1.82542	0	'35.1'	'not assigned.annotated'	' (original description: pep chromosome:12X:2:7838291:7840467:-1 gene:VIT_02s0012g01570 transcript:VIT_02s0012g01570.t01 gene_biotype:protein_coding transcript_biotype:protein_coding) & Cinnamoyl-CoA reductase-like SNL6 OS=Oryza sativa subsp. japonica (sp|q0jkz0|snl6_orysj : 156.0)'
VIT_02s0012g01590	11.9966	1.29445	0.427715	0.935191	4.92746	4.21228	0.886733	3.06435	-9.10308	0.01	-2.43464	0.01	-13.529	0	-1.38416	0.61	3.25411	0.02	2.3673	0.08	'35.2'	'not assigned.not annotated'	' no hits & (original description: pep chromosome:12X:2:7864692:7865787:1 gene:VIT_02s0012g01590 transcript:VIT_02s0012g01590.t01 gene_biotype:protein_coding transcript_biotype:protein_coding)'
VIT_02s0012g01640	19.8811	15.1277	19.293	8.86778	20.021	7.22065	18.2504	8.39512	-1.03048	0.89	1.00704	0.98	-1.08935	0.69	-1.70592	0.01	-2.09506	0	-1.80196	0	'50.2.7'	'Enzyme classification.EC_2 transferases.EC_2.7 transferase transferring phosphorus-containing group'	'Inositol-tetrakisphosphate 1-kinase 5 OS=Oryza sativa subsp. indica (sp|a0jjz6|itpk5_orysi : 416.0) & Enzyme classification.EC_2 transferases.EC_2.7 transferase transferring phosphorus-containing group(50.2.7 : 367.6) (original description: pep chromosome:12X:2:7917860:7919406:1 gene:VIT_02s0012g01640 transcript:VIT_02s0012g01640.t01 gene_biotype:protein_coding transcript_biotype:protein_coding …
VIT_02s0012g01660	98.2908	24.2752	47.0366	17.6	51.8208	41.7338	99.4823	34.223	-2.08967	0	-1.89674	0	1.01212	0.96	-1.37927	0.05	1.71919	0	1.40979	0.04	'24.1.3.1.1'	'Solute transport.primary active transport.ABC superfamily.ABC1 family.subfamily ABCB transporter'	'subfamily ABCB transporter (original description: pep chromosome:12X:2:7963945:7972385:-1 gene:VIT_02s0012g01660 transcript:VIT_02s0012g01660.t01 gene_biotype:protein_coding transcript_biotype:protein_coding) &'
VIT_02s0012g01680	10.1439	29.9685	12.8622	19.4245	11.3954	13.6398	15.0514	15.5405	1.26797	0.2	1.12337	0.55	1.48379	0.02	-1.54282	0.01	-2.19714	0	-1.92841	0	'50.2.4'	'Enzyme classification.EC_2 transferases.EC_2.4 glycosyltransferase'	'Alpha,alpha-trehalose-phosphate synthase [UDP-forming] 5 OS=Arabidopsis thaliana (sp|o23617|tps5_arath : 1476.0) & Enzyme classification.EC_2 transferases.EC_2.4 glycosyltransferase(50.2.4 : 548.1) (original description: pep chromosome:12X:2:8014621:8022434:-1 gene:VIT_02s0012g01680 transcript:VIT_02s0012g01680.t01 gene_biotype:protein_coding transcript_biotype:protein_coding description:Alpha,a…
VIT_02s0012g01800	6.79667	2.17307	14.3425	2.74764	7.06853	2.54747	10.1521	2.7377	2.11022	0	1.04	0.9	1.49369	0.1	1.2644	0.55	1.17229	0.69	1.25983	0.56	'35.1'	'not assigned.annotated'	' (original description: pep chromosome:12X:2:8212643:8220356:-1 gene:VIT_02s0012g01800 transcript:VIT_02s0012g01800.t01 gene_biotype:protein_coding transcript_biotype:protein_coding description:Probable inactive shikimate kinase like 2, chloroplastic [Source:Projected from Arabidopsis thaliana (AT2G35500) UniProtKB/Swiss-Prot;Acc:O82290]) & Probable inactive shikimate kinase like 2, chloroplasti…
VIT_02s0012g01870	5.71618	5.38726	12.4759	4.02697	30.209	4.64384	30.9935	6.50856	2.18256	0.01	5.28482	0	5.42207	0	-1.33779	0.44	-1.16009	0.7	1.20814	0.6	'35.2'	'not assigned.not annotated'	' no hits & (original description: pep chromosome:12X:2:8336151:8337069:-1 gene:VIT_02s0012g01870 transcript:VIT_02s0012g01870.t01 gene_biotype:protein_coding transcript_biotype:protein_coding)'
VIT_02s0012g01880	44.4934	23.1728	19.7777	26.6301	22.7354	34.3881	21.4946	30.9336	-2.24968	0	-1.95701	0.01	-2.06998	0.01	1.1492	0.65	1.48399	0.15	1.33491	0.31	'35.2'	'not assigned.not annotated'	' no hits & (original description: pep chromosome:12X:2:8337782:8347506:-1 gene:VIT_02s0012g01880 transcript:VIT_02s0012g01880.t01 gene_biotype:protein_coding transcript_biotype:protein_coding)'
VIT_02s0012g01940	55.2611	25.5228	26.9487	33.9248	20.7437	38.4466	34.051	41.053	-2.0506	0	-2.66399	0	-1.62289	0	1.3292	0.1	1.50636	0.01	1.60848	0	'15.5.2.3'	'RNA biosynthesis.transcriptional regulation.MYB transcription factor superfamily.transcription factor (GARP)'	'G2-like GARP transcription factor (original description: pep chromosome:12X:2:8527810:8532530:-1 gene:VIT_02s0012g01940 transcript:VIT_02s0012g01940.t01 gene_biotype:protein_coding transcript_biotype:protein_coding) &'
VIT_02s0012g01960	6.71447	2.50118	4.5419	2.08511	20.3991	1.43878	2.76023	1.56405	-1.47834	0.05	3.03808	0	-2.43258	0	-1.19954	0.52	-1.7384	0.04	-1.59917	0.07	'12.3.3.9.5'	'Chromatin organisation.histone modifications.histone lysine methylation.JmjC group histone demethylase activities.histone demethylase (PKDM8)'	'histone demethylase (PKDM8) (original description: pep chromosome:12X:2:8573633:8582338:-1 gene:VIT_02s0012g01960 transcript:VIT_02s0012g01960.t01 gene_biotype:protein_coding transcript_biotype:protein_coding) &'
VIT_02s0012g02090	46.7339	65.7097	20.0487	56.2936	26.4007	48.8364	23.4109	52.5092	-2.33102	0	-1.77018	0	-1.99625	0	-1.16727	0.4	-1.34551	0.08	-1.25139	0.21	'35.2'	'not assigned.not annotated'	' no hits & (original description: pep chromosome:12X:2:8806571:8811075:-1 gene:VIT_02s0012g02090 transcript:VIT_02s0012g02090.t01 gene_biotype:protein_coding transcript_biotype:protein_coding)'
VIT_02s0012g02190	51.1819	22.6084	47.2327	12.6983	104.862	10.0832	58.8763	11.5582	-1.08361	0.68	2.04881	0	1.15033	0.44	-1.78043	0	-2.24219	0	-1.95605	0	'21.2.3.1.1.2'	'Cell wall organisation.hemicellulose.heteromannan.biosynthesis.mannan synthase activities.mannan synthase (CSLD)'	'mannan synthase (CSLD) (original description: pep chromosome:12X:2:9012134:9017246:1 gene:VIT_02s0012g02190 transcript:VIT_02s0012g02190.t01 gene_biotype:protein_coding transcript_biotype:protein_coding) &'
VIT_02s0012g02220	277.256	245.992	35.304	242.878	66.4879	268.59	87.7012	240.563	-7.85339	0	-4.17002	0	-3.16137	0	-1.01282	0.95	1.09186	0.65	-1.02257	0.92	'50.2.4'	'Enzyme classification.EC_2 transferases.EC_2.4 glycosyltransferase'	'Probable xyloglucan endotransglucosylase/hydrolase protein 30 OS=Arabidopsis thaliana (sp|q38908|xth30_arath : 463.0) & Enzyme classification.EC_2 transferases.EC_2.4 glycosyltransferase(50.2.4 : 215.2) (original description: pep chromosome:12X:2:9053548:9055638:-1 gene:VIT_02s0012g02220 transcript:VIT_02s0012g02220.t01 gene_biotype:protein_coding transcript_biotype:protein_coding description:Xy…
VIT_02s0012g02340	8.24935	1.62065	11.1816	3.29603	6.19112	6.34598	3.58936	5.06518	1.35545	0.16	-1.33245	0.23	-2.29828	0	2.03377	0.02	3.9157	0	3.1254	0	'50.1.13'	'Enzyme classification.EC_1 oxidoreductases.EC_1.14 oxidoreductase acting on paired donor with incorporation or reduction of molecular oxygen'	'Geraniol 8-hydroxylase OS=Catharanthus roseus (sp|q8vwz7|c76b6_catro : 545.0) & Enzyme classification.EC_1 oxidoreductases.EC_1.14 oxidoreductase acting on paired donor with incorporation or reduction of molecular oxygen(50.1.13 : 408.5) (original description: pep chromosome:12X:2:9295170:9300215:1 gene:VIT_02s0012g02340 transcript:VIT_02s0012g02340.t01 gene_biotype:protein_coding transcript_bio…
VIT_02s0012g02790	32.0661	118.262	105.53	98.953	103.965	97.8906	115.728	96.8193	3.29101	0	3.24221	0	3.60905	0	-1.19513	0.3	-1.2081	0.26	-1.22147	0.24	'35.1'	'not assigned.annotated'	' (original description: pep chromosome:12X:2:10652351:10716601:-1 gene:VIT_02s0012g02790 transcript:VIT_02s0012g02790.t01 gene_biotype:protein_coding transcript_biotype:protein_coding description:Secretory carrier-associated membrane protein [Source:UniProtKB/TrEMBL;Acc:D7TTM3]) & Secretory carrier-associated membrane protein 4 OS=Arabidopsis thaliana (sp|q9c6x2|scam4_arath : 372.0)'
VIT_02s0012g02810	24.1678	47.4138	0.958446	21.8168	1.81093	42.0096	0.831521	25.3888	-25.2156	0	-13.3455	0	-29.0646	0	-2.17327	0	-1.12864	0.52	-1.86751	0	'50.1.13'	'Enzyme classification.EC_1 oxidoreductases.EC_1.14 oxidoreductase acting on paired donor with incorporation or reduction of molecular oxygen'	'Geraniol 8-hydroxylase OS=Swertia mussotii (sp|d1mi46|c76ba_swemu : 432.0) & Enzyme classification.EC_1 oxidoreductases.EC_1.14 oxidoreductase acting on paired donor with incorporation or reduction of molecular oxygen(50.1.13 : 375.0) (original description: pep chromosome:12X:2:10784957:10786852:-1 gene:VIT_02s0012g02810 transcript:VIT_02s0012g02810.t01 gene_biotype:protein_coding transcript_bio…
VIT_02s0012g02920	2.49984	6.65596	4.89468	5.7348	0	2.2372	0	3.51199	1.958	0.06	-3.49984	0	-3.49984	0	-1.16063	0.67	-2.97513	0.02	-1.89521	0.05	'35.2'	'not assigned.not annotated'	' no hits & (original description: pep chromosome:12X:2:11021985:11024348:1 gene:VIT_02s0012g02920 transcript:VIT_02s0012g02920.t01 gene_biotype:protein_coding transcript_biotype:protein_coding)'
VIT_02s0025g00080	22.5263	22.6671	47.722	10.3111	37.1969	13.6502	58.288	15.6347	2.1185	0	1.65127	0.01	2.58755	0	-2.19832	0	-1.66057	0.01	-1.44979	0.08	'12.3.2.4.4'	'Chromatin organisation.histone modifications.histone deacetylation.SNL-HDA19 histone deacetylase complex.associated component SAP30'	'associated component SAP30 of histone deacetylase machineries (original description: pep chromosome:12X:2:243992:246235:-1 gene:VIT_02s0025g00080 transcript:VIT_02s0025g00080.t01 gene_biotype:protein_coding transcript_biotype:protein_coding) &'
VIT_02s0025g00140	51.3295	47.0695	11.4609	27.135	10.9463	40.7482	10.4438	44.9238	-4.47866	0	-4.68921	0	-4.91483	0	-1.73464	0	-1.15513	0.49	-1.04776	0.84	'35.1'	'not assigned.annotated'	' (original description: pep chromosome:12X:2:291046:291759:-1 gene:VIT_02s0025g00140 transcript:VIT_02s0025g00140.t01 gene_biotype:protein_coding transcript_biotype:protein_coding) & E3 ubiquitin-protein ligase RHA1B OS=Arabidopsis thaliana (sp|q9sus5|rha1b_arath : 98.2)'
VIT_02s0025g00180	0.388791	0.0437372	6.41913	0.107617	4.21892	0.0216506	3.56436	0.025695	5.34215	0	3.75789	0	3.28657	0	NA	1	NA	1	NA	1	'2.1.1.6'	'Cellular respiration.glycolysis.cytosolic glycolysis.phosphoglycerate mutase'	'phosphoglycerate mutase (original description: pep chromosome:12X:2:317023:320952:-1 gene:VIT_02s0025g00180 transcript:VIT_02s0025g00180.t01 gene_biotype:protein_coding transcript_biotype:protein_coding) &'
VIT_02s0025g00190	17.711	5.7602	15.8347	7.86661	20.7494	6.46128	44.5481	5.90954	-1.11849	0.8	1.17155	0.69	2.51528	0	1.36568	0.58	1.12171	0.86	1.02593	0.97	'35.2'	'not assigned.not annotated'	' no hits & (original description: pep chromosome:12X:2:330562:331138:-1 gene:VIT_02s0025g00190 transcript:VIT_02s0025g00190.t01 gene_biotype:protein_coding transcript_biotype:protein_coding)'
VIT_02s0025g00210	9.1974	7.27882	30.3376	6.74889	44.1065	9.06605	64.0058	8.07059	3.2985	0	4.79554	0	6.95912	0	-1.07852	0.77	1.24554	0.32	1.10878	0.68	'35.2'	'not assigned.not annotated'	' no hits & (original description: pep chromosome:12X:2:343063:345980:-1 gene:VIT_02s0025g00210 transcript:VIT_02s0025g00210.t01 gene_biotype:protein_coding transcript_biotype:protein_coding)'
VIT_02s0025g00220	1.00911	4.33794	1.94606	3.05025	1.29017	2.59034	1.57931	2.15514	1.92849	0.03	1.27852	0.49	1.56505	0.17	-1.42216	0.13	-1.67466	0.03	-2.01283	0.01	'35.1'	'not assigned.annotated'	' (original description: pep chromosome:12X:2:349466:351910:1 gene:VIT_02s0025g00220 transcript:VIT_02s0025g00220.t01 gene_biotype:protein_coding transcript_biotype:protein_coding) & Pentatricopeptide repeat-containing protein At3g09040, mitochondrial OS=Arabidopsis thaliana (sp|q9ss83|pp220_arath : 404.0)'
VIT_02s0025g00230	136.54	7.33252	230.091	9.68897	141.173	20.2289	93.9749	23.1421	1.68515	0	1.03393	0.87	-1.45294	0.02	1.32137	0.38	2.75879	0	3.15609	0	'35.2'	'not assigned.not annotated'	' no hits & (original description: pep chromosome:12X:2:357147:358700:-1 gene:VIT_02s0025g00230 transcript:VIT_02s0025g00230.t01 gene_biotype:protein_coding transcript_biotype:protein_coding)'
VIT_02s0025g00240	0.932036	0.448551	3.72968	1.37041	2.28004	7.50369	0.350725	4.57504	4.00165	0	2.4463	0.03	NA	0.14	1.6364	0.03	5.87048	0	3.8487	0	'9.1.6.2.1.1'	'Secondary metabolism.terpenoids.carotenoid biosynthesis.xanthophylls.carotenoid hydroxylase activities.carotenoid beta-ring hydroxylase (BCH)'	'carotenoid beta ring hydroxylase (original description: pep chromosome:12X:2:360083:362037:-1 gene:VIT_02s0025g00240 transcript:VIT_02s0025g00240.t01 gene_biotype:protein_coding transcript_biotype:protein_coding) &'
VIT_02s0025g00280	2.04377	3.07944	10.2651	13.3471	29.348	6.27447	17.3595	34.5467	5.02263	0	14.3597	0	8.49386	0	4.33426	0	2.03754	0	11.2185	0	'19.1.6.1'	'Protein homeostasis.protein quality control.Hsp90 chaperone system.chaperone (Hsp90)'	'chaperone (Hsp90) (original description: pep chromosome:12X:2:412621:415596:1 gene:VIT_02s0025g00280 transcript:VIT_02s0025g00280.t01 gene_biotype:protein_coding transcript_biotype:protein_coding) &'
VIT_02s0025g00290	1.57596	0.907324	0.493684	1.28404	0.715103	1.63386	0.723163	1.50258	-1.72457	0	-2.20382	0.02	-2.17926	0.03	1.41519	0.34	1.80075	0.08	1.65606	0.14	'35.1'	'not assigned.annotated'	' (original description: pep chromosome:12X:2:422317:424657:1 gene:VIT_02s0025g00290 transcript:VIT_02s0025g00290.t01 gene_biotype:protein_coding transcript_biotype:protein_coding) & Pentatricopeptide repeat-containing protein At4g21300 OS=Arabidopsis thaliana (sp|q9ste1|pp333_arath : 397.0)'
VIT_02s0025g00330	13.7081	3.92949	13.3522	3.17035	27.9188	7.29472	15.8305	6.78333	-1.02665	0.91	2.03666	0	1.15483	0.5	-1.23945	0.49	1.8564	0.02	1.72626	0.04	'35.2'	'not assigned.not annotated'	' no hits & (original description: pep chromosome:12X:2:447132:448652:1 gene:VIT_02s0025g00330 transcript:VIT_02s0025g00330.t01 gene_biotype:protein_coding transcript_biotype:protein_coding)'
VIT_02s0025g00350	8.50581	0.263414	12.8067	1.70554	20.4667	2.06268	25.6991	1.13477	1.50564	0.17	2.4062	0	3.02136	0	2.14145	0.09	2.42413	0.08	1.68968	0.14	'35.1'	'not assigned.annotated'	' (original description: pep chromosome:12X:2:459808:461019:1 gene:VIT_02s0025g00350 transcript:VIT_02s0025g00350.t01 gene_biotype:protein_coding transcript_biotype:protein_coding) & Heavy metal-associated isoprenylated plant protein 39 OS=Arabidopsis thaliana (sp|o03982|hip39_arath : 99.8)'
VIT_02s0025g00360	37.9631	0.415769	146.353	0.491042	251.069	0.878396	164.101	0.950452	3.85514	0	6.6135	0	4.32264	0	NA	1	NA	0.11	NA	0.09	'11.5.1.1'	'Phytohormone action.ethylene.biosynthesis.1-aminocyclopropane-1-carboxylate (ACC) synthase'	'1-aminocyclopropane-1-carboxylate (ACC) synthase (original description: pep chromosome:12X:2:472140:475170:-1 gene:VIT_02s0025g00360 transcript:VIT_02s0025g00360.t01 gene_biotype:protein_coding transcript_biotype:protein_coding) &'
VIT_02s0025g00400	38.5861	49.932	66.9419	30.0877	97.8862	34.4505	80.0248	28.508	1.73487	0	2.53683	0	2.07393	0	-1.65955	0	-1.44938	0.02	-1.75151	0	'17.1.2.2.3.7'	'Protein biosynthesis.ribosome biogenesis.large ribosomal subunit (LSU).LSU processome.60S ribosomal subunit cytoplasmic maturation.maturation factor (GDP1)'	'GDP1 LSU processome maturation factor (original description: pep chromosome:12X:2:495333:504855:1 gene:VIT_02s0025g00400 transcript:VIT_02s0025g00400.t01 gene_biotype:protein_coding transcript_biotype:protein_coding) &'
VIT_02s0025g00420	63.7945	14.5049	47.3278	13.2106	241.178	10.378	93.826	14.8701	-1.34793	0.09	3.78055	0	1.47075	0.02	-1.09797	0.71	-1.39766	0.14	1.02518	0.92	'15.5.22'	'RNA biosynthesis.transcriptional regulation.transcription factor (WRKY)'	'transcription factor (WRKY) (original description: pep chromosome:12X:2:512179:513535:1 gene:VIT_02s0025g00420 transcript:VIT_02s0025g00420.t01 gene_biotype:protein_coding transcript_biotype:protein_coding) &'
VIT_02s0025g00500	18.941	52.8278	8.35275	91.8745	12.0144	102.483	10.5383	134.33	-2.26764	0	-1.57652	0.04	-1.79735	0.01	1.73913	0	1.93994	0	2.54279	0	'35.1'	'not assigned.annotated'	' (original description: pep chromosome:12X:2:596206:597759:-1 gene:VIT_02s0025g00500 transcript:VIT_02s0025g00500.t01 gene_biotype:protein_coding transcript_biotype:protein_coding) & Protein LURP-one-related 17 OS=Arabidopsis thaliana (sp|a0mfl4|lor17_arath : 207.0)'
VIT_02s0025g00510	0.944477	2.03792	3.01853	4.76574	2.77983	5.56684	0.807708	4.82373	3.19598	0	2.94325	0	NA	0.67	2.33853	0	2.73163	0	2.36699	0	'10.1.1'	'Redox homeostasis.reactive oxygen generation.NADPH-oxidase (Rboh)'	'NADPH-oxidase (Rboh) (original description: pep chromosome:12X:2:621826:631583:1 gene:VIT_02s0025g00510 transcript:VIT_02s0025g00510.t01 gene_biotype:protein_coding transcript_biotype:protein_coding) &'
VIT_02s0025g00530	18.4582	0.215486	23.2479	0.861548	52.616	2.24273	13.5471	1.44015	1.25949	0.32	2.85055	0	-1.36252	0.21	NA	0.2	2.66785	0.08	2.00755	0.1	'35.1'	'not assigned.annotated'	' (original description: pep chromosome:12X:2:641176:641930:1 gene:VIT_02s0025g00530 transcript:VIT_02s0025g00530.t01 gene_biotype:protein_coding transcript_biotype:protein_coding) & Late embryogenesis abundant protein At1g64065 OS=Arabidopsis thaliana (sp|q6dst1|y1465_arath : 99.4)'
VIT_02s0025g00550	5.95377	2.39691	11.0624	1.90963	36.962	4.1818	19.4087	2.48674	1.85805	0	6.20817	0	3.2599	0	-1.25517	0.5	1.74466	0.04	1.03748	0.92	'35.1'	'not assigned.annotated'	' (original description: pep chromosome:12X:2:659763:661550:1 gene:VIT_02s0025g00550 transcript:VIT_02s0025g00550.t01 gene_biotype:protein_coding transcript_biotype:protein_coding) & Probable membrane-associated kinase regulator 2 OS=Arabidopsis thaliana (sp|q9sh58|makr2_arath : 157.0)'
VIT_02s0025g00620	3.51115	4.71997	3.67975	2.66048	8.71876	5.42344	6.88777	2.76465	1.04802	0.9	2.48316	0	1.96168	0.01	-1.7741	0.06	1.14904	0.67	-1.70726	0.09	'35.2'	'not assigned.not annotated'	' no hits & (original description: pep chromosome:12X:2:684959:688061:-1 gene:VIT_02s0025g00620 transcript:VIT_02s0025g00620.t01 gene_biotype:protein_coding transcript_biotype:protein_coding)'
VIT_02s0025g00680	0.0967875	4.36776	0.0439625	2.8772	0.0363368	1.71678	0	2.61443	NA	1	NA	1	NA	1	-1.51806	0.1	-2.54416	0	-1.67064	0.05	'24.2.3.11'	'Solute transport.carrier-mediated transport.APC superfamily.potassium cation transporter (HAK/KUP/KT)'	'potassium cation transporter (HAK/KUP/KT) (original description: pep chromosome:12X:2:727475:734334:-1 gene:VIT_02s0025g00680 transcript:VIT_02s0025g00680.t01 gene_biotype:protein_coding transcript_biotype:protein_coding description:Potassium transporter [Source:UniProtKB/TrEMBL;Acc:D7TV89]) &'
VIT_02s0025g00690	27.8174	51.5219	43.8564	44.6527	62.5099	38.9402	43.0668	38.3383	1.57658	0	2.24715	0	1.5482	0.01	-1.15384	0.42	-1.3231	0.09	-1.34388	0.07	'18.4.5.4'	'Protein modification.phosphorylation.CAMK protein kinase superfamily.protein kinase (CDPK)'	'protein kinase (CDPK) (original description: pep chromosome:12X:2:734407:743496:-1 gene:VIT_02s0025g00690 transcript:VIT_02s0025g00690.t01 gene_biotype:protein_coding transcript_biotype:protein_coding) &'
VIT_02s0025g00720	12.1649	2.29241	10.827	4.19679	5.59527	4.88372	9.89095	5.27639	-1.12357	0.62	-2.17414	0	-1.2299	0.36	1.83073	0.04	2.13039	0.01	2.30168	0	'24.2.21'	'Solute transport.carrier-mediated transport.manganese/calcium cation transporter (BICAT)'	'manganese/calcium cation transporter (BICAT) (original description: pep chromosome:12X:2:765633:773258:-1 gene:VIT_02s0025g00720 transcript:VIT_02s0025g00720.t01 gene_biotype:protein_coding transcript_biotype:protein_coding) &'
VIT_02s0025g00810	0	6.73283	0.0100654	2.09055	0.0537258	0.759818	0.00855732	1.13604	NA	1	NA	1	NA	1	-3.2206	0	-8.86111	0	-5.92658	0	'24.2.8.2.1'	'Solute transport.carrier-mediated transport.CPA superfamily.CPA-2 family.proton:monovalent cation antiporter (CHX)'	'proton:monovalent cation antiporter (CHX) (original description: pep chromosome:12X:2:809083:813431:-1 gene:VIT_02s0025g00810 transcript:VIT_02s0025g00810.t01 gene_biotype:protein_coding transcript_biotype:protein_coding) &'
VIT_02s0025g00820	44.3654	66.7934	6.57971	37.4052	21.9152	37.0546	12.0665	29.3938	-6.74276	0	-2.02441	0	-3.67674	0	-1.78567	0	-1.80257	0	-2.27236	0	'24.2.8.2.1'	'Solute transport.carrier-mediated transport.CPA superfamily.CPA-2 family.proton:monovalent cation antiporter (CHX)'	'proton:monovalent cation antiporter (CHX) (original description: pep chromosome:12X:2:814661:818141:-1 gene:VIT_02s0025g00820 transcript:VIT_02s0025g00820.t01 gene_biotype:protein_coding transcript_biotype:protein_coding) &'
VIT_02s0025g00840	9.74194	22.7348	19.9747	12.5504	13.0282	11.2979	15.2034	11.2602	2.05038	0	1.33733	0.11	1.56061	0.01	-1.81148	0	-2.0123	0	-2.01904	0	'35.1'	'not assigned.annotated'	' (original description: pep chromosome:12X:2:839782:844943:1 gene:VIT_02s0025g00840 transcript:VIT_02s0025g00840.t01 gene_biotype:protein_coding transcript_biotype:protein_coding) & Uncharacterized protein At5g41620 OS=Arabidopsis thaliana (sp|q66gq2|y5162_arath : 366.0)'
VIT_02s0025g00880	40.4153	26.6614	26.2521	35.7511	16.8677	30.0817	25.5462	30.5488	-1.53951	0.01	-2.39602	0	-1.58205	0.01	1.34093	0.08	1.12829	0.51	1.14581	0.45	'19.2.2.8.2.2.2'	'Protein homeostasis.ubiquitin-proteasome system.ubiquitin-fold protein conjugation.Cullin-based ubiquitylation complexes.CUL3-BTB E3 ligase complexes.BTB/POZ substrate adaptor components.component LRB'	'component LRB of CUL3-BTB E3 ubiquitin ligase complex (original description: pep chromosome:12X:2:863651:867838:1 gene:VIT_02s0025g00880 transcript:VIT_02s0025g00880.t01 gene_biotype:protein_coding transcript_biotype:protein_coding) &'
VIT_02s0025g00900	157.18	202.444	116.209	234.892	76.5692	174.332	84.4991	188.344	-1.35256	0.08	-2.05278	0	-1.86014	0	1.16028	0.43	-1.16126	0.42	-1.07486	0.72	'3.9.1.3'	'Carbohydrate metabolism.oxidative pentose phosphate pathway.oxidative phase.6-phosphogluconate dehydrogenase'	'6-phosphogluconate dehydrogenase (original description: pep chromosome:12X:2:871157:872977:-1 gene:VIT_02s0025g00900 transcript:VIT_02s0025g00900.t01 gene_biotype:protein_coding transcript_biotype:protein_coding description:6-phosphogluconate dehydrogenase, decarboxylating [Source:UniProtKB/TrEMBL;Acc:F6HUQ8]) &'
VIT_02s0025g01020	3.69117	14.4557	10.2793	9.75632	6.41833	4.50496	3.75546	4.79089	2.78484	0	1.73883	0.02	1.01742	0.96	-1.48168	0.04	-3.20884	0	-3.01733	0	'15.5.4.1'	'RNA biosynthesis.transcriptional regulation.bZIP transcription factor superfamily.transcription factor (bZIP)'	'transcription factor (bZIP) (original description: pep chromosome:12X:2:989255:996186:1 gene:VIT_02s0025g01020 transcript:VIT_02s0025g01020.t01 gene_biotype:protein_coding transcript_biotype:protein_coding) &'
VIT_02s0025g01030	0.333819	2.05744	2.15197	0.883169	0.512935	0.533367	1.09523	0.441603	2.36312	0.02	NA	1	1.57085	0.1	-2.32961	0.07	-3.85746	0.02	-2.12086	0.02	'35.1'	'not assigned.annotated'	' (original description: pep chromosome:12X:2:1000278:1003017:1 gene:VIT_02s0025g01030 transcript:VIT_02s0025g01030.t01 gene_biotype:protein_coding transcript_biotype:protein_coding description:Glucose-6-phosphate 1-epimerase [Source:UniProtKB/TrEMBL;Acc:D7TVC0]) & Putative glucose-6-phosphate 1-epimerase OS=Cenchrus ciliaris (sp|q40784|aapc_cenci : 399.0)'
VIT_02s0025g01040	1.29983	0.0958776	1.96244	0.0930771	2.06288	0.504288	2.86675	0.168829	1.50977	0.2	1.58704	0.14	2.20548	0.01	NA	1	NA	1	NA	1	'18.4.1.3'	'Protein modification.phosphorylation.TKL protein kinase superfamily.protein kinase (LRR-III)'	'protein kinase (LRR-III) (original description: pep chromosome:12X:2:1010822:1015037:1 gene:VIT_02s0025g01040 transcript:VIT_02s0025g01040.t01 gene_biotype:protein_coding transcript_biotype:protein_coding) &'
VIT_02s0025g01090	343.643	0.638855	7.30409	0.904727	153.963	11.1342	307.957	12.4801	-47.048	0	-2.23198	0	-1.11588	0.57	NA	0.69	17.4284	0.01	19.5351	0.01	'35.2'	'not assigned.not annotated'	' no hits & (original description: pep chromosome:12X:2:1058843:1059401:-1 gene:VIT_02s0025g01090 transcript:VIT_02s0025g01090.t01 gene_biotype:protein_coding transcript_biotype:protein_coding)'
VIT_02s0025g01130	7.32222	12.7397	16.5918	9.75564	10.1558	8.04231	10.6944	7.24609	2.26595	0	1.38698	0.08	1.46054	0.04	-1.30588	0.14	-1.58408	0.01	-1.75815	0	'18.4.16'	'Protein modification.phosphorylation.protein kinase (PEK)'	'protein kinase (PEK) (original description: pep chromosome:12X:2:1079914:1092313:-1 gene:VIT_02s0025g01130 transcript:VIT_02s0025g01130.t01 gene_biotype:protein_coding transcript_biotype:protein_coding) &'
VIT_02s0025g01140	1.2359	0.517709	0.728293	0.801285	2.04413	1.2024	0.769553	1.31768	-1.69698	0.18	1.65396	0.15	-1.606	0.23	NA	1	2.32254	0.04	2.54521	0.02	'35.2'	'not assigned.not annotated'	' no hits & (original description: pep chromosome:12X:2:1093737:1097114:-1 gene:VIT_02s0025g01140 transcript:VIT_02s0025g01140.t01 gene_biotype:protein_coding transcript_biotype:protein_coding)'
VIT_02s0025g01150	1.9757	2.50901	1.54664	6.05511	2.0266	6.08309	1.48067	9.64797	-1.27741	0.46	1.02576	0.95	-1.33433	0.38	2.41335	0	2.4245	0	3.84533	0	'35.2'	'not assigned.not annotated'	' no hits & (original description: pep chromosome:12X:2:1098731:1102520:-1 gene:VIT_02s0025g01150 transcript:VIT_02s0025g01150.t01 gene_biotype:protein_coding transcript_biotype:protein_coding)'
VIT_02s0025g01200	41.9763	17.846	58.1836	25.4595	100.978	40.1599	76.6103	35.8141	1.38611	0.05	2.4056	0	1.82508	0	1.42662	0.04	2.25036	0	2.00684	0	'21.2.3.2.1'	'Cell wall organisation.hemicellulose.heteromannan.modification and degradation.mannan O-acetyltransferase (MOAT)'	'mannan O-acetyltransferase (MOAT) (original description: pep chromosome:12X:2:1164955:1168929:1 gene:VIT_02s0025g01200 transcript:VIT_02s0025g01200.t01 gene_biotype:protein_coding transcript_biotype:protein_coding) &'
VIT_02s0025g01230	5.78154	8.20277	0.51957	13.056	0.812137	17.6375	1.12834	15.3719	-11.1275	0	-7.11892	0	-5.12393	0	1.59166	0.03	2.15019	0	1.87399	0	'24.2.3.4.6'	'Solute transport.carrier-mediated transport.APC superfamily.AAAP family.gamma-aminobutyric acid transporter (GAT)'	'gamma-aminobutyric acid transporter (GAT) (original description: pep chromosome:12X:2:1193830:1198556:1 gene:VIT_02s0025g01230 transcript:VIT_02s0025g01230.t01 gene_biotype:protein_coding transcript_biotype:protein_coding) &'
VIT_02s0025g01240	88.9604	1.5006	67.6219	2.07212	207.668	2.90289	164.43	3.40009	-1.31556	0.1	2.33439	0	1.84835	0	1.38086	0.38	1.93449	0.05	2.26582	0.01	'50.2.4'	'Enzyme classification.EC_2 transferases.EC_2.4 glycosyltransferase'	'Hydroquinone glucosyltransferase OS=Rauvolfia serpentina (sp|q9ar73|hqgt_rause : 608.0) & Enzyme classification.EC_2 transferases.EC_2.4 glycosyltransferase(50.2.4 : 515.8) (original description: pep chromosome:12X:2:1208153:1209672:1 gene:VIT_02s0025g01240 transcript:VIT_02s0025g01240.t01 gene_biotype:protein_coding transcript_biotype:protein_coding description:Glycosyltransferase [Source:UniPr…
VIT_02s0025g01260	10.0377	0.186179	5.94438	0.433376	4.01382	1.31761	10.4053	3.84036	-1.6886	0.02	-2.50078	0	1.03662	0.89	NA	1	1.95385	0.02	4.08063	0.01	'35.1'	'not assigned.annotated'	' (original description: pep chromosome:12X:2:1222077:1223797:1 gene:VIT_02s0025g01260 transcript:VIT_02s0025g01260.t01 gene_biotype:protein_coding transcript_biotype:protein_coding) & Anthocyanidin reductase ((2S)-flavan-3-ol-forming) OS=Vitis vinifera (sp|q7pcc4|anrch_vitvi : 215.0)'
VIT_02s0025g01270	25.2744	3.97573	22.331	8.10434	10.7426	9.41121	14.4918	10.99	-1.13181	0.57	-2.35273	0	-1.74405	0.01	2.03845	0.02	2.36717	0	2.76427	0	'35.2'	'not assigned.not annotated'	' no hits & (original description: pep chromosome:12X:2:1225293:1227979:1 gene:VIT_02s0025g01270 transcript:VIT_02s0025g01270.t01 gene_biotype:protein_coding transcript_biotype:protein_coding)'
VIT_02s0025g01280	205.705	1.94271	207.509	1.79988	612.522	3.17508	324.57	7.48844	1.00877	0.97	2.97767	0	1.57784	0.01	-1.07936	0.86	1.63436	0.14	3.85464	0	'15.5.22'	'RNA biosynthesis.transcriptional regulation.transcription factor (WRKY)'	'transcription factor (WRKY) (original description: pep chromosome:12X:2:1228115:1229951:-1 gene:VIT_02s0025g01280 transcript:VIT_02s0025g01280.t01 gene_biotype:protein_coding transcript_biotype:protein_coding) &'
VIT_02s0025g01290	1.86808	1.73982	3.23858	1.56287	10.3914	1.29332	4.22369	1.01803	1.73364	0.16	5.56261	0	2.26098	0.03	-1.11322	0.83	-1.34524	0.54	-1.70901	0.26	'35.2'	'not assigned.not annotated'	' no hits & (original description: pep chromosome:12X:2:1230458:1235761:-1 gene:VIT_02s0025g01290 transcript:VIT_02s0025g01290.t01 gene_biotype:protein_coding transcript_biotype:protein_coding)'
VIT_02s0025g01300	3.65292	0.0924845	20.6053	0	49.6653	0	65.5414	0	5.64078	0	13.5961	0	17.9422	0	NA	1	NA	1	NA	1	'35.2'	'not assigned.not annotated'	' no hits & (original description: pep chromosome:12X:2:1239647:1240413:-1 gene:VIT_02s0025g01300 transcript:VIT_02s0025g01300.t01 gene_biotype:protein_coding transcript_biotype:protein_coding)'
VIT_02s0025g01320	1555.91	637.98	685.238	1154.52	1313.52	1964.12	806.059	1276.97	-2.27061	0	-1.18453	0.43	-1.93027	0	1.80965	0	3.07865	0	2.00158	0	'35.2'	'not assigned.not annotated'	' no hits & (original description: pep chromosome:12X:2:1248951:1249956:1 gene:VIT_02s0025g01320 transcript:VIT_02s0025g01320.t01 gene_biotype:protein_coding transcript_biotype:protein_coding)'
VIT_02s0025g01350	0.0175372	1.69866	0.860741	0.812014	0.838838	0.572695	0.187831	0.408775	NA	0.22	NA	0.22	NA	1	-2.09191	0.06	-2.96608	0.02	-1.91561	0.01	'13.2.3.1.4'	'Cell cycle organisation.DNA replication.elongation.DNA polymerase alpha complex.primase component POLA4'	'primase component POLA4 of DNA polymerase alpha complex (original description: pep chromosome:12X:2:1267450:1273671:1 gene:VIT_02s0025g01350 transcript:VIT_02s0025g01350.t01 gene_biotype:protein_coding transcript_biotype:protein_coding description:DNA primase [Source:UniProtKB/TrEMBL;Acc:D7TVE8]) &'
VIT_02s0025g01380	93.5986	54.1635	30.1444	64.2401	15.7289	88.7392	15.8145	105.128	-3.10501	0	-5.95074	0	-5.91853	0	1.18604	0.34	1.63836	0	1.94094	0	'35.1'	'not assigned.annotated'	' (original description: pep chromosome:12X:2:1331381:1335909:1 gene:VIT_02s0025g01380 transcript:VIT_02s0025g01380.t01 gene_biotype:protein_coding transcript_biotype:protein_coding description:Endoglucanase [Source:UniProtKB/TrEMBL;Acc:A5BTQ3]) & Endoglucanase 6 OS=Arabidopsis thaliana (sp|q42059|gun6_arath : 951.0)'
VIT_02s0025g01400	31.5252	24.9616	8.64943	32.2121	11.3073	32.1555	10.7773	31.2912	-3.64477	0	-2.78804	0	-2.92515	0	1.29047	0.13	1.2882	0.13	1.25357	0.2	'35.2'	'not assigned.not annotated'	' no hits & (original description: pep chromosome:12X:2:1340717:1348463:1 gene:VIT_02s0025g01400 transcript:VIT_02s0025g01400.t01 gene_biotype:protein_coding transcript_biotype:protein_coding)'
VIT_02s0025g01410	32.3713	133.432	93.7802	128.477	84.6367	110.562	90.8917	100.924	2.89702	0	2.61456	0	2.80779	0	-1.03857	0.85	-1.20685	0.3	-1.3221	0.11	'50.6.2'	'Enzyme classification.EC_6 ligases.EC_6.2 ligase forming carbon-sulfur bond'	'Long chain acyl-CoA synthetase 4 OS=Arabidopsis thaliana (sp|q9t0a0|lacs4_arath : 1096.0) & Enzyme classification.EC_6 ligases.EC_6.2 ligase forming carbon-sulfur bond(50.6.2 : 447.1) (original description: pep chromosome:12X:2:1349835:1359227:-1 gene:VIT_02s0025g01410 transcript:VIT_02s0025g01410.t01 gene_biotype:protein_coding transcript_biotype:protein_coding) &'
VIT_02s0025g01430	27.8022	23.9742	32.2135	36.9044	58.0336	22.2926	12.1089	21.5609	1.15867	0.48	2.08737	0	-2.29601	0	1.53934	0.01	-1.07543	0.73	-1.11193	0.61	'35.1'	'not assigned.annotated'	' (original description: pep chromosome:12X:2:1379376:1383064:-1 gene:VIT_02s0025g01430 transcript:VIT_02s0025g01430.t01 gene_biotype:protein_coding transcript_biotype:protein_coding) & Putative RING-H2 finger protein ATL21A OS=Arabidopsis thaliana (sp|p0ch01|at21a_arath : 160.0)'
VIT_02s0025g01450	135.542	257.103	20.7959	330.901	48.1385	336.394	45.392	284.752	-6.51773	0	-2.81567	0	-2.98603	0	1.28704	0.14	1.3084	0.11	1.10754	0.59	'35.2'	'not assigned.not annotated'	' no hits & (original description: pep chromosome:12X:2:1404158:1404844:1 gene:VIT_02s0025g01450 transcript:VIT_02s0025g01450.t01 gene_biotype:protein_coding transcript_biotype:protein_coding)'
VIT_02s0025g01470	38.6073	15.2868	100.298	8.26508	24.9298	6.88018	55.3984	11.42	2.5979	0	-1.54864	0.03	1.43492	0.04	-1.84956	0.01	-2.22186	0	-1.3386	0.25	'1.1.8.1.5.1'	'Photosynthesis.photophosphorylation.chlororespiration.NADH dehydrogenase-like (NDH) complex.electron donor-binding subcomplex E.component NdhS'	'component NdhS of NDH electron donor-binding subcomplex E (original description: pep chromosome:12X:2:1423534:1424411:-1 gene:VIT_02s0025g01470 transcript:VIT_02s0025g01470.t01 gene_biotype:protein_coding transcript_biotype:protein_coding description:NAD(P)H-quinone oxidoreductase subunit S, chloroplastic [Source:Projected from Arabidopsis thaliana (AT4G23890) UniProtKB/Swiss-Prot;Acc:Q9T0A4]) &'
VIT_02s0025g01490	8.7935	20.2231	62.8055	15.6643	74.9935	16.6856	60.8927	16.2313	7.14226	0	8.52829	0	6.92474	0	-1.29103	0.22	-1.21201	0.36	-1.24593	0.29	'19.2.6.2.2.7'	'Protein homeostasis.ubiquitin-proteasome system.26S proteasome.19S regulatory particle.non-ATPase components.regulatory component RPN8'	'regulatory component RPN8 of 26S proteasome (original description: pep chromosome:12X:2:1446671:1451478:1 gene:VIT_02s0025g01490 transcript:VIT_02s0025g01490.t01 gene_biotype:protein_coding transcript_biotype:protein_coding) &'
VIT_02s0025g01500	31.6781	32.5462	52.6629	34.8045	70.1415	45.4718	70.1428	47.5947	1.66244	0	2.2142	0	2.21424	0	1.06939	0.75	1.39715	0.07	1.46237	0.03	'6.3.2.4'	'Nucleotide metabolism.deoxynucleotides.salvage pathway.nucleoside diphosphate kinase'	'nucleoside diphosphate kinase (original description: pep chromosome:12X:2:1453930:1457883:1 gene:VIT_02s0025g01500 transcript:VIT_02s0025g01500.t01 gene_biotype:protein_coding transcript_biotype:protein_coding description:Nucleoside diphosphate kinase [Source:UniProtKB/TrEMBL;Acc:A5BVN4]) &'
VIT_02s0025g01510	127.074	101.365	97.3523	109.649	121.882	97.7446	57.1025	85.8866	-1.3053	0.11	-1.0426	0.84	-2.22537	0	1.08172	0.68	-1.03704	0.85	-1.18022	0.35	'16.11.1.4'	'RNA processing.messenger ribonucleoparticle (mRNP) export.TREX/THO mRNP trafficking complex.UAP56-associated component UIEF'	'UAP56-associated component UIEF of TREX/THO mRNP trafficking complex (original description: pep chromosome:12X:2:1459583:1463823:1 gene:VIT_02s0025g01510 transcript:VIT_02s0025g01510.t01 gene_biotype:protein_coding transcript_biotype:protein_coding) &'
VIT_02s0025g01580	119.353	349.591	115.921	252.44	52.4476	196.645	94.2209	227.2	-1.02961	0.88	-2.27566	0	-1.26674	0.16	-1.38485	0.06	-1.77778	0	-1.53869	0.01	'3.13.8'	'Carbohydrate metabolism.nucleotide sugar biosynthesis.UDP-D-glucose 4-epimerase'	'UDP-D-glucose 4-epimerase (original description: pep chromosome:12X:2:1521946:1527565:-1 gene:VIT_02s0025g01580 transcript:VIT_02s0025g01580.t01 gene_biotype:protein_coding transcript_biotype:protein_coding) &'
VIT_02s0025g01610	22.4076	121.141	10.1899	112.43	11.585	74.7649	10.0344	70.7469	-2.199	0	-1.93419	0	-2.23308	0	-1.07748	0.71	-1.62029	0	-1.71232	0	'27.5.2.3'	'Multi-process regulation.phosphoinositide lipid regulatory system.phosphatidylinositol 4/5-phosphate.phosphatidylinositol 4-kinase (PI4K-gamma)'	'phosphatidylinositol 4-kinase (PI4K-gamma) (original description: pep chromosome:12X:2:1560083:1563233:-1 gene:VIT_02s0025g01610 transcript:VIT_02s0025g01610.t01 gene_biotype:protein_coding transcript_biotype:protein_coding) &'
VIT_02s0025g01650	3.14819	14.6818	7.12781	12.7499	5.61911	9.29685	5.56614	8.19997	2.2641	0	1.78487	0	1.76804	0	-1.15152	0.44	-1.57922	0.01	-1.79047	0	'35.1'	'not assigned.annotated'	' (original description: pep chromosome:12X:2:1585840:1594580:1 gene:VIT_02s0025g01650 transcript:VIT_02s0025g01650.t01 gene_biotype:protein_coding transcript_biotype:protein_coding) & Uncharacterized protein At4g10930 OS=Arabidopsis thaliana (sp|q8l7i1|y4193_arath : 552.0)'
VIT_02s0025g01670	9.08765	10.3334	5.12633	6.34853	11.5757	5.34281	3.23203	3.05589	-1.77274	0.02	1.27378	0.27	-2.81175	0	-1.62768	0.03	-1.93408	0	-3.38147	0	'20.4.3.4'	'Cytoskeleton organisation.nuclear dynamics.nuclear shape determination.regulatory factor (SUN3/4/5)'	'regulatory factor (SUN3/4/5) nuclear shape determination (original description: pep chromosome:12X:2:1606441:1609494:1 gene:VIT_02s0025g01670 transcript:VIT_02s0025g01670.t01 gene_biotype:protein_coding transcript_biotype:protein_coding) &'
VIT_02s0025g01690	55.2157	9.2734	45.2199	13.9676	22.0353	17.9087	36.5208	16.1562	-1.22105	0.3	-2.50578	0	-1.5119	0.02	1.5062	0.14	1.93119	0.01	1.74221	0.03	'35.2'	'not assigned.not annotated'	' no hits & (original description: pep chromosome:12X:2:1617957:1623913:1 gene:VIT_02s0025g01690 transcript:VIT_02s0025g01690.t01 gene_biotype:protein_coding transcript_biotype:protein_coding)'
VIT_02s0025g01710	2.63336	32.2475	20.0708	38.6474	8.75792	17.7061	24.7734	38.4435	7.62175	0	3.32576	0	9.40752	0	1.19846	0.34	-1.82126	0	1.19214	0.37	'20.5.4'	'Cytoskeleton organisation.plastid movement.actin filament-bundling factor (THRUMIN)'	'actin filament-bundling factor (THRUMIN) (original description: pep chromosome:12X:2:1628584:1630021:1 gene:VIT_02s0025g01710 transcript:VIT_02s0025g01710.t01 gene_biotype:protein_coding transcript_biotype:protein_coding) &'
VIT_02s0025g01740	5.066	4.47026	29.752	5.15604	34.1124	3.96933	37.2104	3.47677	5.87288	0	6.7336	0	7.34512	0	1.15341	0.55	-1.1262	0.64	-1.28575	0.29	'15.5.5.1'	'RNA biosynthesis.transcriptional regulation.B3 transcription factor superfamily.transcription factor (ARF)'	'transcription factor (ARF) (original description: pep chromosome:12X:2:1653577:1657782:1 gene:VIT_02s0025g01740 transcript:VIT_02s0025g01740.t01 gene_biotype:protein_coding transcript_biotype:protein_coding description:Auxin response factor [Source:UniProtKB/TrEMBL;Acc:D7TVI5]) &'
VIT_02s0025g01750	6.77783	0.167719	2.53447	1.02979	11.4735	0.507861	15.6162	0.389112	-2.67426	0	1.6928	0.01	2.30401	0	1.73825	0	NA	1	NA	1	'35.1'	'not assigned.annotated'	' (original description: pep chromosome:12X:2:1662917:1667067:1 gene:VIT_02s0025g01750 transcript:VIT_02s0025g01750.t01 gene_biotype:protein_coding transcript_biotype:protein_coding) & Cellulose synthase-like protein G3 OS=Arabidopsis thaliana (sp|q0wvn5|cslg3_arath : 870.0)'
VIT_02s0025g01780	0.885492	5.27218	2.40773	17.3275	0.37192	20.3616	1.10301	15.4506	2.71909	0.06	NA	0.22	1.24565	0.75	3.28659	0	3.86208	0	2.93059	0	'35.1'	'not assigned.annotated'	' (original description: pep chromosome:12X:2:1682357:1686260:1 gene:VIT_02s0025g01780 transcript:VIT_02s0025g01780.t01 gene_biotype:protein_coding transcript_biotype:protein_coding) & Cellulose synthase-like protein G1 OS=Arabidopsis thaliana (sp|q570s7|cslg1_arath : 219.0)'
VIT_02s0025g01790	1.10178	3.43241	2.40657	13.304	0.392656	17.7008	0.735275	13.5404	2.18426	0.05	-1.50919	0.06	-1.49846	0.42	3.87599	0	5.15696	0	3.94487	0	'35.1'	'not assigned.annotated'	' (original description: pep chromosome:12X:2:1686388:1688345:1 gene:VIT_02s0025g01790 transcript:VIT_02s0025g01790.t01 gene_biotype:protein_coding transcript_biotype:protein_coding) & Cellulose synthase-like protein G3 OS=Arabidopsis thaliana (sp|q0wvn5|cslg3_arath : 539.0)'
VIT_02s0025g01820	0	0	0	0	1.72663	0.129657	2.76063	0	NA	1	2.72663	0	3.76063	0	NA	1	NA	1	NA	1	'35.1'	'not assigned.annotated'	' (original description: pep chromosome:12X:2:1700730:1702798:1 gene:VIT_02s0025g01820 transcript:VIT_02s0025g01820.t01 gene_biotype:protein_coding transcript_biotype:protein_coding) & Cellulose synthase-like protein G3 OS=Arabidopsis thaliana (sp|q0wvn5|cslg3_arath : 353.0)'
VIT_02s0025g01840	0	0	0.230355	0	0	0	1.80197	0	NA	1	NA	1	2.80197	0	NA	1	NA	1	NA	1	'35.1'	'not assigned.annotated'	' (original description: pep chromosome:12X:2:1706216:1710474:1 gene:VIT_02s0025g01840 transcript:VIT_02s0025g01840.t01 gene_biotype:protein_coding transcript_biotype:protein_coding) & Cellulose synthase-like protein G3 OS=Arabidopsis thaliana (sp|q0wvn5|cslg3_arath : 157.0)'
VIT_02s0025g01850	0.790688	0.068983	1.3661	0	0.935433	0.0321696	3.46407	0.0717176	1.72774	0.15	NA	0.71	4.38108	0	NA	1	NA	1	NA	1	'35.1'	'not assigned.annotated'	' (original description: pep chromosome:12X:2:1711749:1714927:1 gene:VIT_02s0025g01850 transcript:VIT_02s0025g01850.t01 gene_biotype:protein_coding transcript_biotype:protein_coding) & Cellulose synthase-like protein G3 OS=Arabidopsis thaliana (sp|q0wvn5|cslg3_arath : 754.0)'
VIT_02s0025g01910	0.112703	0.152211	0.136604	0.017575	2.88706	0.210971	4.46484	0.345632	NA	1	3.49335	0	4.91132	0	NA	1	NA	1	NA	1	'35.1'	'not assigned.annotated'	' (original description: pep chromosome:12X:2:1780217:1783200:1 gene:VIT_02s0025g01910 transcript:VIT_02s0025g01910.t01 gene_biotype:protein_coding transcript_biotype:protein_coding) & Cellulose synthase-like protein G3 OS=Arabidopsis thaliana (sp|q0wvn5|cslg3_arath : 775.0)'
VIT_02s0025g01960	2.77815	3.43935	5.2765	0.664633	6.69397	2.54426	19.7104	1.18498	1.89929	0.15	2.40951	0.05	7.09479	0	-5.17481	0.04	-1.35181	0.57	-2.90245	0.07	'35.2'	'not assigned.not annotated'	' no hits & (original description: pep chromosome:12X:2:1803177:1803848:-1 gene:VIT_02s0025g01960 transcript:VIT_02s0025g01960.t01 gene_biotype:protein_coding transcript_biotype:protein_coding)'
VIT_02s0025g01980	1.16862	2.37994	0.963845	0.944753	0.33635	0.568728	0.402049	0.251707	-1.21246	0.6	-1.62279	0.01	-1.54675	0.01	-2.51911	0	-4.18467	0	-2.70026	0	'35.1'	'not assigned.annotated'	' (original description: pep chromosome:12X:2:1809005:1812541:1 gene:VIT_02s0025g01980 transcript:VIT_02s0025g01980.t01 gene_biotype:protein_coding transcript_biotype:protein_coding) & Cellulose synthase-like protein G3 OS=Arabidopsis thaliana (sp|q0wvn5|cslg3_arath : 785.0)'
VIT_02s0025g01990	10.4496	26.9035	9.16384	11.1142	0.566272	7.98954	3.16607	4.71951	-1.14031	0.79	-18.4533	0.24	-3.3005	0.03	-2.42064	0.02	-3.36734	0.01	-5.70049	0	'35.2'	'not assigned.not annotated'	' no hits & (original description: pep chromosome:12X:2:1813641:1814163:-1 gene:VIT_02s0025g01990 transcript:VIT_02s0025g01990.t01 gene_biotype:protein_coding transcript_biotype:protein_coding)'
VIT_02s0025g02020	8.43574	14.9556	71.4614	4.32265	65.2306	3.72592	74.0735	3.17242	8.47127	0	7.73265	0	8.78091	0	-3.45982	0	-4.01393	0	-4.71426	0	'20.2.2.2.5'	'Cytoskeleton organisation.microfilament network.actin polymerisation.SCAR/WAVE ARP2/3-activating complex.component ABIL'	'component ABIL of SCAR/WAVE ARP2/3-activating complex (original description: pep chromosome:12X:2:1827664:1830348:1 gene:VIT_02s0025g02020 transcript:VIT_02s0025g02020.t01 gene_biotype:protein_coding transcript_biotype:protein_coding description:ABL interactor-like protein 4 [Source:Projected from Arabidopsis thaliana (AT5G42030) TAIR;Acc:AT5G42030]) &'
VIT_02s0025g02140	76.583	250.398	141.941	245.101	214.796	208.24	198.657	200.032	1.85343	0	2.80475	0	2.59401	0	-1.02161	0.93	-1.20245	0.34	-1.25179	0.24	'35.1'	'not assigned.annotated'	' (original description: pep chromosome:12X:2:1900784:1904806:1 gene:VIT_02s0025g02140 transcript:VIT_02s0025g02140.t01 gene_biotype:protein_coding transcript_biotype:protein_coding) & Luminal-binding protein 5 OS=Nicotiana tabacum (sp|q03685|bip5_tobac : 1110.0)'
VIT_02s0025g02170	12.7521	40.7208	11.8755	23.8522	12.6718	15.713	13.4132	19.8373	-1.07382	0.75	-1.00634	0.98	1.05184	0.82	-1.70721	0	-2.59154	0	-2.05274	0	'3.3.3'	'Carbohydrate metabolism.trehalose metabolism.trehalase'	'trehalase (original description: pep chromosome:12X:2:1935459:1939642:1 gene:VIT_02s0025g02170 transcript:VIT_02s0025g02170.t01 gene_biotype:protein_coding transcript_biotype:protein_coding description:Trehalase [Source:UniProtKB/TrEMBL;Acc:F6HU56]) &'
VIT_02s0025g02190	0.682259	2.80194	7.9354	1.50804	2.91167	0.545371	3.08368	0.450168	11.6311	0	4.26769	0.01	4.51981	0.01	-1.858	0.1	-5.13768	0.01	-2.62172	0	'35.1'	'not assigned.annotated'	' (original description: pep chromosome:12X:2:1944134:1946279:1 gene:VIT_02s0025g02190 transcript:VIT_02s0025g02190.t01 gene_biotype:protein_coding transcript_biotype:protein_coding) & Short-chain dehydrogenase TIC 32, chloroplastic OS=Arabidopsis thaliana (sp|a2rvm0|tic32_arath : 263.0)'
VIT_02s0025g02200	1.53879	8.38128	6.20216	7.59993	6.07821	4.74175	4.80019	6.05422	4.03054	0	3.94999	0	3.11946	0	-1.10281	0.69	-1.76755	0.01	-1.38437	0.15	'35.2'	'not assigned.not annotated'	' no hits & (original description: pep chromosome:12X:2:1947974:1953786:1 gene:VIT_02s0025g02200 transcript:VIT_02s0025g02200.t01 gene_biotype:protein_coding transcript_biotype:protein_coding)'
VIT_02s0025g02210	0	0	3.70511	0	7.55631	0	1.06238	0	4.70511	0	8.55631	0	2.06238	0	NA	1	NA	1	NA	1	'35.2'	'not assigned.not annotated'	' no hits & (original description: pep chromosome:12X:2:1964782:1965840:1 gene:VIT_02s0025g02210 transcript:VIT_02s0025g02210.t01 gene_biotype:protein_coding transcript_biotype:protein_coding)'
VIT_02s0025g02240	21.2226	13.8489	26.3715	11.4042	46.6439	11.4983	21.8369	11.1327	1.24261	0.21	2.19784	0	1.02895	0.89	-1.21437	0.31	-1.20443	0.33	-1.24398	0.25	'35.1'	'not assigned.annotated'	' (original description: pep chromosome:12X:2:1999117:2003715:-1 gene:VIT_02s0025g02240 transcript:VIT_02s0025g02240.t01 gene_biotype:protein_coding transcript_biotype:protein_coding) & COMPASS-like H3K4 histone methylase component WDR5A OS=Arabidopsis thaliana (sp|q9m2z2|wdr5a_arath : 95.9)'
VIT_02s0025g02250	7.72171	44.9279	25.6864	28.8278	4.98734	28.359	4.25011	27.1837	3.32652	0	-1.54826	0.07	-1.81683	0.02	-1.55849	0.01	-1.58426	0	-1.65275	0	'15.5.1.5'	'RNA biosynthesis.transcriptional regulation.C2C2 transcription factor superfamily.transcription factor (DOF)'	'transcription factor (DOF) (original description: pep chromosome:12X:2:2012768:2014765:1 gene:VIT_02s0025g02250 transcript:VIT_02s0025g02250.t01 gene_biotype:protein_coding transcript_biotype:protein_coding) &'
VIT_02s0025g02260	46.7736	49.6035	61.9176	43.6605	100.162	49.437	64.4632	48.6986	1.32377	0.12	2.14142	0	1.3782	0.07	-1.13612	0.54	-1.00337	0.99	-1.01858	0.94	'35.2'	'not assigned.not annotated'	' no hits & (original description: pep chromosome:12X:2:2016500:2019075:-1 gene:VIT_02s0025g02260 transcript:VIT_02s0025g02260.t01 gene_biotype:protein_coding transcript_biotype:protein_coding)'
VIT_02s0025g02270	16.4351	17.9904	34.5215	15.6386	28.7299	16.5992	29.2098	15.5957	2.10047	0	1.74808	0	1.77728	0	-1.15038	0.48	-1.08381	0.7	-1.15355	0.48	'35.1'	'not assigned.annotated'	' (original description: pep chromosome:12X:2:2020538:2023478:-1 gene:VIT_02s0025g02270 transcript:VIT_02s0025g02270.t01 gene_biotype:protein_coding transcript_biotype:protein_coding) & BTB/POZ domain-containing protein At3g05675 OS=Arabidopsis thaliana (sp|q8rx01|y3567_arath : 352.0)'
VIT_02s0025g02310	0.690662	6.39514	1.07267	3.87102	0.349563	2.10619	0.90793	1.76282	1.5531	0.22	NA	1	NA	0.47	-1.65206	0.02	-3.03635	0	-3.62779	0	'35.1'	'not assigned.annotated'	' (original description: pep chromosome:12X:2:2064381:2069941:1 gene:VIT_02s0025g02310 transcript:VIT_02s0025g02310.t01 gene_biotype:protein_coding transcript_biotype:protein_coding) & Transcription factor LHW OS=Arabidopsis thaliana (sp|q9xin0|lhw_arath : 248.0)'
VIT_02s0025g02390	5.53917	3.7106	2.08642	5.81799	4.52402	12.4405	4.76744	8.71482	-2.65487	0	-1.22439	0.4	-1.16188	0.55	1.56794	0.05	3.35269	0	2.34863	0	'24.2.10.2'	'Solute transport.carrier-mediated transport.OPT family.oligopeptide transporter (OPT)'	'oligopeptide transporter (OPT) (original description: pep chromosome:12X:2:2105007:2109002:1 gene:VIT_02s0025g02390 transcript:VIT_02s0025g02390.t01 gene_biotype:protein_coding transcript_biotype:protein_coding) &'
VIT_02s0025g02410	124.602	51.7126	35.6361	42.7989	63.4794	51.6411	82.2831	55.736	-3.49651	0	-1.96287	0	-1.51431	0.01	-1.20827	0.33	-1.00138	0.99	1.0778	0.72	'35.1'	'not assigned.annotated'	' (original description: pep chromosome:12X:2:2122091:2123011:-1 gene:VIT_02s0025g02410 transcript:VIT_02s0025g02410.t01 gene_biotype:protein_coding transcript_biotype:protein_coding) & Early nodulin-like protein 1 OS=Arabidopsis thaliana (sp|q9sk27|enl1_arath : 86.3)'
VIT_02s0025g02420	59.7972	92.4654	22.8164	96.3153	29.4699	87.8128	34.2396	97.1341	-2.6208	0	-2.02909	0	-1.74643	0	1.04164	0.84	-1.05298	0.79	1.05049	0.8	'24.2.2.15'	'Solute transport.carrier-mediated transport.MFS superfamily.molybdate anion transporter (MOT2)'	'molybdate anion transporter (MOT2) (original description: pep chromosome:12X:2:2123942:2128405:-1 gene:VIT_02s0025g02420 transcript:VIT_02s0025g02420.t01 gene_biotype:protein_coding transcript_biotype:protein_coding) &'
VIT_02s0025g02450	42.7448	7.40129	33.7093	11.1902	16.5445	12.5277	34.1749	18.0451	-1.26804	0.18	-2.58363	0	-1.25077	0.21	1.51193	0.07	1.69264	0.02	2.4381	0	'35.2'	'not assigned.not annotated'	' no hits & (original description: pep chromosome:12X:2:2138692:2140549:1 gene:VIT_02s0025g02450 transcript:VIT_02s0025g02450.t01 gene_biotype:protein_coding transcript_biotype:protein_coding)'
VIT_02s0025g02470	89.9657	102.945	65.1011	106.029	42.0041	89.7351	55.4598	97.9739	-1.38194	0.05	-2.14183	0	-1.62218	0	1.02996	0.88	-1.14721	0.44	-1.05074	0.8	'35.2'	'not assigned.not annotated'	' no hits & (original description: pep chromosome:12X:2:2145317:2149130:-1 gene:VIT_02s0025g02470 transcript:VIT_02s0025g02470.t01 gene_biotype:protein_coding transcript_biotype:protein_coding)'
VIT_02s0025g02490	264.81	18.4608	299.885	93.2706	344.948	60.0284	257.276	106.489	1.13245	0.49	1.30262	0.12	-1.02928	0.89	5.05236	0	3.25167	0	5.76838	0	'35.2'	'not assigned.not annotated'	' no hits & (original description: pep chromosome:12X:2:2165120:2166005:-1 gene:VIT_02s0025g02490 transcript:VIT_02s0025g02490.t01 gene_biotype:protein_coding transcript_biotype:protein_coding)'
VIT_02s0025g02500	147.874	40.3048	130.822	86.7578	124.466	106.667	95.7844	124.655	-1.13035	0.53	-1.18807	0.34	-1.54382	0.01	2.15254	0	2.64651	0	3.09281	0	'24.2.10.1'	'Solute transport.carrier-mediated transport.OPT family.iron chelator transporter (YSL)'	'iron chelator transporter (YSL) (original description: pep chromosome:12X:2:2172161:2175394:1 gene:VIT_02s0025g02500 transcript:VIT_02s0025g02500.t01 gene_biotype:protein_coding transcript_biotype:protein_coding) &'
VIT_02s0025g02550	12.9767	8.76814	37.2511	6.22677	26.973	5.45715	29.3754	9.36381	2.87061	0	2.07857	0	2.2637	0	-1.40814	0.15	-1.60673	0.04	1.06794	0.8	'35.1'	'not assigned.annotated'	' (original description: pep chromosome:12X:2:2206325:2212219:1 gene:VIT_02s0025g02550 transcript:VIT_02s0025g02550.t01 gene_biotype:protein_coding transcript_biotype:protein_coding) & Embryogenesis-associated protein EMB8 OS=Picea glauca (sp|q40863|emb8_picgl : 468.0)'
VIT_02s0025g02560	169.166	6.30116	70.6172	12.8652	180.811	25.3822	68.3179	25.1871	-2.39554	0	1.06884	0.75	-2.47616	0	2.04172	0	4.02818	0	3.99722	0	'4.1.2.2.8.2'	'Amino acid metabolism.biosynthesis.aspartate family.aspartate-derived amino acids.isoleucine.methionine gamma-lyase'	'methionine gamma-lyase (original description: pep chromosome:12X:2:2223138:2225115:1 gene:VIT_02s0025g02560 transcript:VIT_02s0025g02560.t01 gene_biotype:protein_coding transcript_biotype:protein_coding) &'
VIT_02s0025g02590	528.405	5.46646	250.876	24.9788	281.281	48.0552	402.001	76.8167	-2.10624	0	-1.87857	0	-1.31444	0.11	4.56947	0	8.79092	0	14.0524	0	'15.5.3.1'	'RNA biosynthesis.transcriptional regulation.Homeobox transcription factor superfamily.transcription factor (HD-ZIP I/II)'	'transcription factor (HD-ZIP I/II) (original description: pep chromosome:12X:2:2249111:2250024:-1 gene:VIT_02s0025g02590 transcript:VIT_02s0025g02590.t01 gene_biotype:protein_coding transcript_biotype:protein_coding) &'
VIT_02s0025g02600	1.74649	8.01014	12.1894	0.523337	13.6715	0.438829	6.90168	0.673471	6.97937	0	7.82799	0	3.95174	0	-15.3059	0	-6.26213	0	-11.8938	0	'35.1'	'not assigned.annotated'	' (original description: pep chromosome:12X:2:2265423:2267206:1 gene:VIT_02s0025g02600 transcript:VIT_02s0025g02600.t01 gene_biotype:protein_coding transcript_biotype:protein_coding) & Aldehyde oxidase GLOX1 OS=Arabidopsis thaliana (sp|q9fyg4|glox1_arath : 410.0)'
VIT_02s0025g02640	0.826629	5.42311	21.5712	5.29647	6.7768	2.09892	12.5291	2.61657	26.0954	0	8.19812	0	15.1569	0	-1.02391	0.94	-2.58376	0	-2.0726	0.02	'35.1'	'not assigned.annotated'	' (original description: pep chromosome:12X:2:2309835:2311836:1 gene:VIT_02s0025g02640 transcript:VIT_02s0025g02640.t01 gene_biotype:protein_coding transcript_biotype:protein_coding) & Beta-carotene isomerase D27, chloroplastic OS=Arabidopsis thaliana (sp|q7xa78|d27_arath : 171.0)'
VIT_02s0025g02790	60.0174	263.798	98.1921	208.23	88.6454	171.251	127.558	182.972	1.63606	0	1.477	0.02	2.12535	0	-1.26686	0.22	-1.54042	0.02	-1.44174	0.04	'3.2.2.4.5'	'Carbohydrate metabolism.starch metabolism.biosynthesis.starch synthase activities.granule-bound starch (amylose) synthase'	'granule-bound starch (amylose) synthase (original description: pep chromosome:12X:2:2418048:2426185:-1 gene:VIT_02s0025g02790 transcript:VIT_02s0025g02790.t01 gene_biotype:protein_coding transcript_biotype:protein_coding description:Starch synthase, chloroplastic/amyloplastic [Source:UniProtKB/TrEMBL;Acc:F6HU86]) &'
VIT_02s0025g02800	207.919	144.965	281.529	214.051	427.48	218.93	417.934	250.665	1.35403	0.1	2.05599	0	2.01008	0	1.47657	0.04	1.51023	0.03	1.72914	0	'35.2'	'not assigned.not annotated'	' no hits & (original description: pep chromosome:12X:2:2426186:2426996:-1 gene:VIT_02s0025g02800 transcript:VIT_02s0025g02800.t01 gene_biotype:protein_coding transcript_biotype:protein_coding)'
VIT_02s0025g02820	57.6228	35.6718	95.3718	30.9582	124.512	35.0556	71.7209	33.0269	1.65511	0	2.16081	0	1.24466	0.2	-1.15226	0.43	-1.01758	0.94	-1.08008	0.69	'35.2'	'not assigned.not annotated'	' no hits & (original description: pep chromosome:12X:2:2435546:2438852:-1 gene:VIT_02s0025g02820 transcript:VIT_02s0025g02820.t01 gene_biotype:protein_coding transcript_biotype:protein_coding)'
VIT_02s0025g02840	34.0399	2.83032	25.2526	6.32872	27.5123	12.5579	14.5482	9.36906	-1.34798	0.07	-1.23726	0.22	-2.3398	0	2.23604	0	4.43692	0	3.31025	0	'35.2'	'not assigned.not annotated'	' no hits & (original description: pep chromosome:12X:2:2451946:2456109:1 gene:VIT_02s0025g02840 transcript:VIT_02s0025g02840.t01 gene_biotype:protein_coding transcript_biotype:protein_coding)'
VIT_02s0025g02850	0.340995	0.582003	1.27524	0.66029	3.54203	1.22666	2.02208	0.941399	1.69668	0	3.38706	0	2.25361	0	NA	1	2.10765	0.04	NA	0.2	'19.4.2.1.3'	'Protein homeostasis.proteolysis.serine-type peptidase activities.S8-class protease (subtilisin) families.protease (SBT3)'	'protease (SBT3) (original description: pep chromosome:12X:2:2458605:2463994:1 gene:VIT_02s0025g02850 transcript:VIT_02s0025g02850.t01 gene_biotype:protein_coding transcript_biotype:protein_coding) &'
VIT_02s0025g02880	0.343486	0.606543	2.2539	0.641043	1.58997	0.490446	1.03346	0.382365	2.42198	0	1.9278	0	1.51357	0.01	NA	1	NA	1	NA	1	'19.4.2.1.3'	'Protein homeostasis.proteolysis.serine-type peptidase activities.S8-class protease (subtilisin) families.protease (SBT3)'	'protease (SBT3) (original description: pep chromosome:12X:2:2470496:2473511:1 gene:VIT_02s0025g02880 transcript:VIT_02s0025g02880.t01 gene_biotype:protein_coding transcript_biotype:protein_coding) &'
VIT_02s0025g02890	43.3193	10.168	68.1398	15.5098	45.5894	16.5015	53.617	20.839	1.57297	0.01	1.0524	0.82	1.23772	0.25	1.52535	0.08	1.62289	0.04	2.04947	0	'17.7.2.1.9'	'Protein biosynthesis.organelle machinery.plastidial ribosome.large ribosomal subunit proteome.component psRPL11'	'component psRPL11 of large ribosomal subunit proteome (original description: pep chromosome:12X:2:2479859:2482813:1 gene:VIT_02s0025g02890 transcript:VIT_02s0025g02890.t01 gene_biotype:protein_coding transcript_biotype:protein_coding) &'
VIT_02s0025g02900	7.78814	25.4283	18.7039	23.1488	15.1013	14.9357	6.93709	18.4621	2.40159	0	1.93901	0	-1.12268	0.67	-1.09847	0.64	-1.70252	0	-1.37732	0.08	'24.2.9.2.3'	'Solute transport.carrier-mediated transport.CDF superfamily.CDF family.zinc cation transporter (Zn-CDF)'	'zinc cation transporter (Zn-CDF) (original description: pep chromosome:12X:2:2485471:2489632:1 gene:VIT_02s0025g02900 transcript:VIT_02s0025g02900.t01 gene_biotype:protein_coding transcript_biotype:protein_coding description:Metal tolerance protein A2 [Source:Projected from Arabidopsis thaliana (AT3G58810) UniProtKB/TrEMBL;Acc:Q3EAH9]) &'
VIT_02s0025g02920	31.2853	13.4105	5.32204	19.6421	10.3123	15.2617	2.11715	16.6207	-5.87844	0	-3.03378	0	-14.7771	0	1.46468	0.05	1.13804	0.55	1.23938	0.29	'50.2.1'	'Enzyme classification.EC_2 transferases.EC_2.1 transferase transferring one-carbon group'	'Enzyme classification.EC_2 transferases.EC_2.1 transferase transferring one-carbon group(50.2.1 : 484.5) & Caffeic acid 3-O-methyltransferase OS=Prunus dulcis (sp|q43609|comt1_prudu : 440.0) (original description: pep chromosome:12X:2:2496168:2498001:-1 gene:VIT_02s0025g02920 transcript:VIT_02s0025g02920.t01 gene_biotype:protein_coding transcript_biotype:protein_coding) &'
VIT_02s0025g02960	65.6787	9.00409	69.2194	1.75873	148.402	2.29476	13.446	2.80736	1.05391	0.82	2.25951	0	-4.88463	0	-5.11965	0	-3.92376	0	-3.20732	0	'11.8.3.4'	'Phytohormone action.salicylic acid.conjugation and degradation.salicylic acid 3-hydroxylase'	'salicylic acid 3-hydroxylase (original description: pep chromosome:12X:2:2525364:2527107:-1 gene:VIT_02s0025g02960 transcript:VIT_02s0025g02960.t01 gene_biotype:protein_coding transcript_biotype:protein_coding) &'
VIT_02s0025g03010	0.892263	4.89918	0.659146	10.068	0.170576	7.25604	0.599256	5.21989	NA	0.7	NA	0.16	NA	0.62	2.05504	0.03	1.48107	0.28	1.06546	0.89	'35.1'	'not assigned.annotated'	' (original description: pep chromosome:12X:2:2559773:2561348:-1 gene:VIT_02s0025g03010 transcript:VIT_02s0025g03010.t01 gene_biotype:protein_coding transcript_biotype:protein_coding) & Heavy metal-associated isoprenylated plant protein 30 OS=Arabidopsis thaliana (sp|f4iqg4|hip30_arath : 234.0)'
VIT_02s0025g03020	75.6311	45.8145	80.6652	38.7829	103.639	30.5858	159.682	31.0533	1.06656	0.74	1.37032	0.06	2.11133	0	-1.18131	0.33	-1.4979	0.01	-1.47535	0.02	'15.5.17'	'RNA biosynthesis.transcriptional regulation.transcription factor (NAC)'	'transcription factor (NAC) (original description: pep chromosome:12X:2:2570930:2576016:-1 gene:VIT_02s0025g03020 transcript:VIT_02s0025g03020.t01 gene_biotype:protein_coding transcript_biotype:protein_coding) &'
VIT_02s0025g03030	0.654469	0.520719	2.31362	0.136413	5.54696	0.158896	4.96887	0.246045	3.53511	0.01	8.47551	0	7.59222	0	NA	1	NA	1	NA	1	'35.2'	'not assigned.not annotated'	' no hits & (original description: pep chromosome:12X:2:2577443:2582737:-1 gene:VIT_02s0025g03030 transcript:VIT_02s0025g03030.t01 gene_biotype:protein_coding transcript_biotype:protein_coding)'
VIT_02s0025g03100	50.8219	20.2468	41.511	42.7086	33.528	43.1458	41.5467	47.1238	-1.2243	0.25	-1.5158	0.01	-1.22325	0.26	2.1094	0	2.13099	0	2.32747	0	'50.1.1'	'Enzyme classification.EC_1 oxidoreductases.EC_1.1 oxidoreductase acting on CH-OH group of donor'	'Probable cinnamyl alcohol dehydrogenase 1 OS=Arabidopsis thaliana (sp|q9cai3|cadh1_arath : 535.0) & Enzyme classification.EC_1 oxidoreductases.EC_1.1 oxidoreductase acting on CH-OH group of donor(50.1.1 : 461.2) (original description: pep chromosome:12X:2:2634309:2636722:1 gene:VIT_02s0025g03100 transcript:VIT_02s0025g03100.t01 gene_biotype:protein_coding transcript_biotype:protein_coding) &'
VIT_02s0025g03140	0.842953	0.474174	2.00632	1.41936	0.201933	1.84715	0.115083	1.61823	2.38011	0.04	NA	0.05	NA	0.1	1.64116	0.03	1.93135	0.01	1.77607	0.02	'24.2.1.5'	'Solute transport.carrier-mediated transport.DMT superfamily.solute transporter (UmamiT)'	'solute transporter (UmamiT) (original description: pep chromosome:12X:2:2660189:2662100:-1 gene:VIT_02s0025g03140 transcript:VIT_02s0025g03140.t01 gene_biotype:protein_coding transcript_biotype:protein_coding description:WAT1-related protein [Source:UniProtKB/TrEMBL;Acc:D7TVW3]) &'
VIT_02s0025g03170	3.08821	0.267424	4.26687	0.410891	1.57376	0.911524	0.994795	0.983791	1.38166	0.34	-1.96231	0.08	-3.10437	0.01	NA	1	NA	0.09	NA	0.07	'15.5.7.1'	'RNA biosynthesis.transcriptional regulation.AP2/ERF transcription factor superfamily.transcription factor (ERF)'	'transcription factor (ERF) (original description: pep chromosome:12X:2:2711929:2712908:1 gene:VIT_02s0025g03170 transcript:VIT_02s0025g03170.t01 gene_biotype:protein_coding transcript_biotype:protein_coding) &'
VIT_02s0025g03220	89.4763	60.9073	60.8884	33.5119	54.482	35.6226	41.4005	41.4304	-1.46951	0.02	-1.64231	0	-2.16124	0	-1.81748	0	-1.70979	0	-1.47011	0.02	'15.5.20'	'RNA biosynthesis.transcriptional regulation.transcription factor (Trihelix)'	'transcription factor (Trihelix) (original description: pep chromosome:12X:2:2746446:2750881:-1 gene:VIT_02s0025g03220 transcript:VIT_02s0025g03220.t01 gene_biotype:protein_coding transcript_biotype:protein_coding) &'
VIT_02s0025g03230	6.46485	11.7548	14.8188	7.34416	26.1096	7.44282	10.9573	8.50437	2.29221	0	4.0387	0	1.6949	0.01	-1.60056	0.01	-1.57935	0.01	-1.38221	0.09	'35.2'	'not assigned.not annotated'	' no hits & (original description: pep chromosome:12X:2:2761204:2768852:-1 gene:VIT_02s0025g03230 transcript:VIT_02s0025g03230.t01 gene_biotype:protein_coding transcript_biotype:protein_coding)'
VIT_02s0025g03240	13.0316	3.34488	30.0204	4.63121	43.6842	7.58588	33.9063	7.07714	2.30366	0	3.35217	0	2.60185	0	1.38457	0.25	2.26791	0	2.11581	0	'18.4.1.43'	'Protein modification.phosphorylation.TKL protein kinase superfamily.receptor-like protein kinase (RLCK-XIII)'	'receptor-like protein kinase (RLCK-XIII) (original description: pep chromosome:12X:2:2774698:2776500:1 gene:VIT_02s0025g03240 transcript:VIT_02s0025g03240.t01 gene_biotype:protein_coding transcript_biotype:protein_coding) &'
VIT_02s0025g03250	43.1842	5.87005	36.8997	10.9619	44.4184	11.624	50.8267	17.734	-1.17031	0.45	1.02858	0.9	1.17697	0.42	1.86743	0.03	1.98022	0.02	3.0211	0	'35.1'	'not assigned.annotated'	' (original description: pep chromosome:12X:2:2779571:2782967:1 gene:VIT_02s0025g03250 transcript:VIT_02s0025g03250.t01 gene_biotype:protein_coding transcript_biotype:protein_coding) & Protein FATTY ACID EXPORT 4, chloroplastic OS=Arabidopsis thaliana (sp|q8lpg1|fax4_arath : 117.0)'
VIT_02s0025g03290	49.6061	36.174	21.0191	42.1109	35.1676	54.8735	24.8592	50.4968	-2.36005	0	-1.41056	0.04	-1.99548	0	1.16412	0.39	1.51693	0.01	1.39594	0.04	'35.1'	'not assigned.annotated'	' (original description: pep chromosome:12X:2:2809918:2813519:1 gene:VIT_02s0025g03290 transcript:VIT_02s0025g03290.t01 gene_biotype:protein_coding transcript_biotype:protein_coding) & Uncharacterized protein At1g76660 OS=Arabidopsis thaliana (sp|q9sre5|y1666_arath : 125.0)'
VIT_02s0025g03300	65.0305	14.4287	121.204	15.6173	282.863	12.5167	115.32	14.1889	1.8638	0	4.3497	0	1.77332	0	1.08238	0.72	-1.15276	0.51	-1.0169	0.94	'35.1'	'not assigned.annotated'	' (original description: pep chromosome:12X:2:2814414:2816027:1 gene:VIT_02s0025g03300 transcript:VIT_02s0025g03300.t01 gene_biotype:protein_coding transcript_biotype:protein_coding) & BTB/POZ domain-containing protein At5g41330 OS=Arabidopsis thaliana (sp|q9fn67|y5133_arath : 532.0)'
VIT_02s0025g03310	2.73905	5.27582	0.297633	4.6694	0.832317	14.7467	1.06552	7.15239	-2.88144	0	-3.29087	0	-2.57062	0.01	-1.12987	0.66	2.79515	0	1.35569	0.19	'24.2.7.2'	'Solute transport.carrier-mediated transport.IT superfamily.putative silicon efflux transporter (LSI2)'	'putative silicon efflux transporter (LSI2) (original description: pep chromosome:12X:2:2821498:2823906:1 gene:VIT_02s0025g03310 transcript:VIT_02s0025g03310.t01 gene_biotype:protein_coding transcript_biotype:protein_coding) &'
VIT_02s0025g03320	1.11984	1.54473	5.08143	0.407822	11.7412	2.47258	14.8825	1.84348	4.53764	0	10.4847	0	13.2898	0	-1.80757	0.01	1.60066	0.15	1.1934	0.65	'21.9.1.1'	'Cell wall organisation.cutin and suberin.cuticular lipid formation.fatty acyl omega-hydroxylase'	'fatty acyl omega-hydroxylase (original description: pep chromosome:12X:2:2829143:2833459:1 gene:VIT_02s0025g03320 transcript:VIT_02s0025g03320.t01 gene_biotype:protein_coding transcript_biotype:protein_coding) &'
VIT_02s0025g03380	54.3707	36.2941	52.4514	17.2235	37.4958	12.1763	36.8879	18.3632	-1.03659	0.86	-1.45005	0.03	-1.47394	0.02	-2.10724	0	-2.98072	0	-1.97646	0	'23.1.3.5.1'	'Protein translocation.chloroplast.inner envelope TIC translocation system.redox regulon complex.component Tic32'	'component Tic32 of inner envelope TIC translocation system (original description: pep chromosome:12X:2:2883782:2889055:-1 gene:VIT_02s0025g03380 transcript:VIT_02s0025g03380.t01 gene_biotype:protein_coding transcript_biotype:protein_coding) &'
VIT_02s0025g03390	3584.84	2076.9	2464.49	2480.4	1614.86	2833.97	2096.63	3370.35	-1.4546	0.16	-2.21991	0	-1.70981	0.03	1.19428	0.48	1.36452	0.21	1.62278	0.06	'24.3.1.2'	'Solute transport.channels.MIP family.plasma membrane intrinsic protein (PIP)'	'plasma membrane intrinsic protein (PIP) (original description: pep chromosome:12X:2:2890636:2893718:-1 gene:VIT_02s0025g03390 transcript:VIT_02s0025g03390.t01 gene_biotype:protein_coding transcript_biotype:protein_coding description:Putative aquaporin [Source:UniProtKB/TrEMBL;Acc:Q0MX16]) &'
VIT_02s0025g03480	2.66491	7.49244	6.26673	6.13902	7.57357	5.14771	7.19615	4.70733	2.35157	0	2.84196	0	2.70034	0	-1.22046	0.29	-1.45549	0.04	-1.59165	0.01	'20.1.3.12'	'Cytoskeleton organisation.microtubular network.Kinesin microtubule-based motor protein activities.motor protein (Kinesin-14)'	'motor protein (Kinesin-14) (original description: pep chromosome:12X:2:2978816:2988005:1 gene:VIT_02s0025g03480 transcript:VIT_02s0025g03480.t01 gene_biotype:protein_coding transcript_biotype:protein_coding) &'
VIT_02s0025g03500	1.22961	18.4743	0.519104	13.3106	0.178619	10.9754	0.124512	14.2803	-2.36872	0.03	-1.89171	0	-1.98274	0.01	-1.38794	0.06	-1.68325	0	-1.29369	0.15	'35.2'	'not assigned.not annotated'	' no hits & (original description: pep chromosome:12X:2:2997436:3000351:-1 gene:VIT_02s0025g03500 transcript:VIT_02s0025g03500.t01 gene_biotype:protein_coding transcript_biotype:protein_coding)'
VIT_02s0025g03530	89.4581	161.941	71.7259	148.161	48.0023	152.195	40.9783	149.756	-1.24722	0.19	-1.86362	0	-2.18306	0	-1.09301	0.65	-1.06404	0.76	-1.08137	0.69	'10.3.3.1.1'	'Redox homeostasis.low-molecular-weight scavengers.glutathione metabolism.glutathione biosynthesis.gamma-glutamyl:cysteine ligase'	'gamma-glutamyl:cysteine ligase (original description: pep chromosome:12X:2:3026104:3044492:1 gene:VIT_02s0025g03530 transcript:VIT_02s0025g03530.t01 gene_biotype:protein_coding transcript_biotype:protein_coding) &'
VIT_02s0025g03540	1.12319	28.341	35.8747	11.8161	22.3318	10.262	22.1693	9.79746	31.94	0	19.8825	0	19.7378	0	-2.39851	0	-2.76174	0	-2.89269	0	'20.1.1.2'	'Cytoskeleton organisation.microtubular network.alpha-beta-Tubulin heterodimer.component beta-Tubulin'	'component beta-Tubulin of alpha-beta-Tubulin heterodimer (original description: pep chromosome:12X:2:3047613:3049237:1 gene:VIT_02s0025g03540 transcript:VIT_02s0025g03540.t01 gene_biotype:protein_coding transcript_biotype:protein_coding description:Tubulin beta chain [Source:UniProtKB/TrEMBL;Acc:F6HUC8]) &'
VIT_02s0025g03550	7.19658	9.7284	22.5808	7.72904	29.0278	11.8248	23.6658	9.25258	3.13771	0	4.03355	0	3.28848	0	-1.25868	0.25	1.21549	0.32	-1.05143	0.82	'11.3.2.1.5'	'Phytohormone action.brassinosteroid.perception and signal transduction.receptor complex.signalling protein kinase (BSK)'	'BSK-type brassinosteroid signalling protein kinase (original description: pep chromosome:12X:2:3050024:3064344:-1 gene:VIT_02s0025g03550 transcript:VIT_02s0025g03550.t01 gene_biotype:protein_coding transcript_biotype:protein_coding) &'
VIT_02s0025g03570	20.374	34.4417	9.78738	25.891	6.05834	15.0086	7.04138	17.8133	-2.08166	0	-3.36297	0	-2.89347	0	-1.33026	0.15	-2.2948	0	-1.93348	0	'35.2'	'not assigned.not annotated'	' no hits & (original description: pep chromosome:12X:2:3120418:3123640:1 gene:VIT_02s0025g03570 transcript:VIT_02s0025g03570.t01 gene_biotype:protein_coding transcript_biotype:protein_coding)'
VIT_02s0025g03590	13.7339	1.39687	44.2534	0.917325	47.2191	2.25408	45.202	2.87322	3.2222	0	3.43814	0	3.29127	0	-1.52276	0.42	1.61366	0.27	2.0569	0.08	'10.4.2'	'Redox homeostasis.hydrogen peroxide removal.glutathione peroxidase'	'glutathione peroxidase (original description: pep chromosome:12X:2:3137900:3140766:-1 gene:VIT_02s0025g03590 transcript:VIT_02s0025g03590.t01 gene_biotype:protein_coding transcript_biotype:protein_coding description:Glutathione peroxidase [Source:UniProtKB/TrEMBL;Acc:D7TW03]) &'
VIT_02s0025g03600	607.829	1715.28	197.277	2326.42	190	1805.98	138.746	2159.25	-3.08109	0	-3.1991	0	-4.38088	0	1.35629	0.15	1.05288	0.84	1.25883	0.3	'10.4.2'	'Redox homeostasis.hydrogen peroxide removal.glutathione peroxidase'	'glutathione peroxidase (original description: pep chromosome:12X:2:3141213:3144014:-1 gene:VIT_02s0025g03600 transcript:VIT_02s0025g03600.t01 gene_biotype:protein_coding transcript_biotype:protein_coding description:Glutathione peroxidase [Source:UniProtKB/TrEMBL;Acc:F6HUD1]) &'
VIT_02s0025g03660	86.1665	32.8012	135.209	34.2036	349.853	26.3258	116.684	27.4514	1.56916	0	4.0602	0	1.35417	0.06	1.04275	0.84	-1.24597	0.22	-1.19488	0.34	'35.1'	'not assigned.annotated'	' (original description: pep chromosome:12X:2:3194248:3196392:1 gene:VIT_02s0025g03660 transcript:VIT_02s0025g03660.t01 gene_biotype:protein_coding transcript_biotype:protein_coding) & Oxalate--CoA ligase OS=Arabidopsis thaliana (sp|q9smt7|4clla_arath : 756.0)'
VIT_02s0025g03680	0.492113	3.87695	1.78473	5.69029	3.39048	6.34067	2.48483	4.81723	1.8663	0	2.94246	0	2.3355	0	1.46772	0.13	1.63548	0.04	1.24253	0.44	'20.1.1.2'	'Cytoskeleton organisation.microtubular network.alpha-beta-Tubulin heterodimer.component beta-Tubulin'	'component beta-Tubulin of alpha-beta-Tubulin heterodimer (original description: pep chromosome:12X:2:3205205:3208677:-1 gene:VIT_02s0025g03680 transcript:VIT_02s0025g03680.t01 gene_biotype:protein_coding transcript_biotype:protein_coding description:Tubulin beta chain [Source:UniProtKB/TrEMBL;Acc:F6HUD5]) &'
VIT_02s0025g03700	16.9584	15.396	26.6046	13.345	25.0676	13.6049	39.6662	13.0886	1.56882	0.01	1.47818	0.02	2.33903	0	-1.15369	0.46	-1.13165	0.52	-1.17629	0.4	'18.4.1.6.2'	'Protein modification.phosphorylation.TKL protein kinase superfamily.LRR-VI protein kinase families.protein kinase (LRR-VI-2)'	'protein kinase (LRR-VI-2) (original description: pep chromosome:12X:2:3216347:3221679:-1 gene:VIT_02s0025g03700 transcript:VIT_02s0025g03700.t01 gene_biotype:protein_coding transcript_biotype:protein_coding) &'
VIT_02s0025g03710	1.15209	0.0435911	0.777779	1.32087	4.72382	1.18861	4.58903	1.11865	-1.48126	0.51	4.10022	0.01	3.98322	0.01	2.22393	0.23	2.09719	0.23	2.03015	0.23	'35.2'	'not assigned.not annotated'	' no hits & (original description: pep chromosome:12X:2:3227601:3228708:-1 gene:VIT_02s0025g03710 transcript:VIT_02s0025g03710.t01 gene_biotype:protein_coding transcript_biotype:protein_coding)'
VIT_02s0025g03720	1.21675	0.261521	1.21799	0.505326	4.24229	1.04255	3.23553	1.56668	1.00102	0.97	3.48657	0.02	2.65916	0.06	NA	1	1.61912	0.16	2.03459	0.09	'35.2'	'not assigned.not annotated'	' no hits & (original description: pep chromosome:12X:2:3230756:3231545:-1 gene:VIT_02s0025g03720 transcript:VIT_02s0025g03720.t01 gene_biotype:protein_coding transcript_biotype:protein_coding)'
VIT_02s0025g03730	5.91121	33.5113	2.7052	20.0155	1.38374	12.8126	0.361186	20.675	-2.18513	0.04	-4.27191	0.01	-5.07734	0.01	-1.67427	0.01	-2.6155	0	-1.62086	0.02	'35.1'	'not assigned.annotated'	' (original description: pep chromosome:12X:2:3236091:3236911:1 gene:VIT_02s0025g03730 transcript:VIT_02s0025g03730.t01 gene_biotype:protein_coding transcript_biotype:protein_coding) & Protein LURP-one-related 4 OS=Arabidopsis thaliana (sp|q9sh27|lor4_arath : 142.0)'
VIT_02s0025g03760	3.22596	3.98321	6.62637	6.82011	7.95922	6.74101	9.43294	6.87484	2.05408	0	2.46724	0	2.92407	0	1.71221	0	1.69236	0	1.72595	0	'35.2'	'not assigned.not annotated'	' no hits & (original description: pep chromosome:12X:2:3250302:3255459:-1 gene:VIT_02s0025g03760 transcript:VIT_02s0025g03760.t01 gene_biotype:protein_coding transcript_biotype:protein_coding)'
VIT_02s0025g03850	3.73599	0.926886	0.548125	0.9462	0.448796	0.813857	0.295952	0.891453	-6.81595	0.01	-3.26891	0.01	-3.65445	0.02	NA	0.97	NA	0.86	NA	0.97	'50.2.7'	'Enzyme classification.EC_2 transferases.EC_2.7 transferase transferring phosphorus-containing group'	'Mitogen-activated protein kinase kinase kinase YODA OS=Arabidopsis thaliana (sp|q9cad5|yoda_arath : 349.0) & Enzyme classification.EC_2 transferases.EC_2.7 transferase transferring phosphorus-containing group(50.2.7 : 101.5) (original description: pep chromosome:12X:2:3382880:3384672:1 gene:VIT_02s0025g03850 transcript:VIT_02s0025g03850.t01 gene_biotype:protein_coding transcript_biotype:protein_…
VIT_02s0025g03950	1.27539	6.672	3.83076	6.41562	4.48047	4.06477	3.49479	4.7227	3.0036	0	3.51302	0	2.74017	0	-1.03996	0.87	-1.64142	0.01	-1.41275	0.1	'35.1'	'not assigned.annotated'	' (original description: pep chromosome:12X:2:3470403:3475501:-1 gene:VIT_02s0025g03950 transcript:VIT_02s0025g03950.t01 gene_biotype:protein_coding transcript_biotype:protein_coding) & DEAD-box ATP-dependent RNA helicase 48 OS=Oryza sativa subsp. japonica (sp|q6k7r9|rh48_orysj : 716.0)'
VIT_02s0025g03960	11.984	34.8166	8.89505	19.6481	11.3037	16.4404	8.42761	18.6872	-1.34727	0.17	-1.06018	0.81	-1.42199	0.1	-1.77201	0	-2.11775	0	-1.86313	0	'35.1'	'not assigned.annotated'	' (original description: pep chromosome:12X:2:3482068:3487044:-1 gene:VIT_02s0025g03960 transcript:VIT_02s0025g03960.t01 gene_biotype:protein_coding transcript_biotype:protein_coding description:Tetraspanin-10 [Source:Projected from Arabidopsis thaliana (AT1G63260) UniProtKB/Swiss-Prot;Acc:F4I214]) & Tetraspanin-10 OS=Arabidopsis thaliana (sp|f4i214|tet10_arath : 386.0)'
VIT_02s0025g04060	74.3527	5.26341	35.8196	9.44876	42.5868	13.5318	45.1889	20.4512	-2.07575	0	-1.74591	0	-1.64538	0	1.79518	0.05	2.57092	0	3.88554	0	'35.1'	'not assigned.annotated'	' (original description: pep chromosome:12X:2:3566601:3568188:-1 gene:VIT_02s0025g04060 transcript:VIT_02s0025g04060.t01 gene_biotype:protein_coding transcript_biotype:protein_coding) & Plant UBX domain-containing protein 8 OS=Arabidopsis thaliana (sp|f4jpr7|pux8_arath : 119.0)'
VIT_02s0025g04120	4.82712	10.6104	33.5442	10.9525	52.1909	11.5304	24.9362	10.8197	6.94911	0	10.812	0	5.16585	0	1.03224	0.89	1.08671	0.72	1.01973	0.94	'35.2'	'not assigned.not annotated'	' no hits & (original description: pep chromosome:12X:2:3644671:3649056:1 gene:VIT_02s0025g04120 transcript:VIT_02s0025g04120.t01 gene_biotype:protein_coding transcript_biotype:protein_coding)'
VIT_02s0025g04130	245.577	44.9358	158.791	23.1771	417.902	22.6475	286.725	15.9003	-1.54654	0.02	1.70171	0	1.16756	0.41	-1.9388	0	-1.98414	0	-2.8261	0	'19.4.2.6'	'Protein homeostasis.proteolysis.serine-type peptidase activities.S54-class protease (RBL))'	'protease (RBL) (original description: pep chromosome:12X:2:3652019:3655701:-1 gene:VIT_02s0025g04130 transcript:VIT_02s0025g04130.t01 gene_biotype:protein_coding transcript_biotype:protein_coding description:Rhomboid-like protein [Source:UniProtKB/TrEMBL;Acc:D7TW49]) &'
VIT_02s0025g04180	38.4514	5.52696	30.5675	11.9075	43.7642	22.0544	40.3448	18.1512	-1.25792	0.27	1.13817	0.53	1.04924	0.83	2.15444	0.01	3.99033	0	3.28412	0	'35.2'	'not assigned.not annotated'	' no hits & (original description: pep chromosome:12X:2:3722111:3723098:-1 gene:VIT_02s0025g04180 transcript:VIT_02s0025g04180.t01 gene_biotype:protein_coding transcript_biotype:protein_coding)'
VIT_02s0025g04200	32.1358	3.49666	22.2537	6.41377	25.7419	18.1367	27.9677	12.028	-1.44407	0.07	-1.24838	0.3	-1.14903	0.53	1.83426	0.07	5.18686	0	3.43985	0	'35.1'	'not assigned.annotated'	' (original description: pep chromosome:12X:2:3727245:3728781:-1 gene:VIT_02s0025g04200 transcript:VIT_02s0025g04200.t01 gene_biotype:protein_coding transcript_biotype:protein_coding description:CASP-like protein [Source:UniProtKB/TrEMBL;Acc:D7TW55]) & CASP-like protein 4A4 OS=Arabidopsis thaliana (sp|q3ea54|cspll_arath : 117.0)'
VIT_02s0025g04210	124.367	23.9113	17.5369	19.8199	19.7402	22.2422	15.7246	22.1928	-7.09173	0	-6.30019	0	-7.90907	0	-1.20643	0.34	-1.07504	0.74	-1.07744	0.74	'3.13.8'	'Carbohydrate metabolism.nucleotide sugar biosynthesis.UDP-D-glucose 4-epimerase'	'UDP-D-glucose 4-epimerase (original description: pep chromosome:12X:2:3729322:3733010:-1 gene:VIT_02s0025g04210 transcript:VIT_02s0025g04210.t01 gene_biotype:protein_coding transcript_biotype:protein_coding) &'
VIT_02s0025g04270	0	0	0.178537	0.161391	11.5101	0.056446	0.0386893	0.0510222	NA	1	12.5101	0	NA	1	NA	1	NA	1	NA	1	'35.1'	'not assigned.annotated'	' (original description: pep chromosome:12X:2:3796859:3797681:1 gene:VIT_02s0025g04270 transcript:VIT_02s0025g04270.t01 gene_biotype:protein_coding transcript_biotype:protein_coding) & Thaumatin-like protein OS=Actinidia deliciosa (sp|p81370|tlp_actde : 316.0)'
VIT_02s0025g04280	66.0453	2.71994	18.8049	25.932	14.1566	10.2711	4.74316	24.7517	-3.51213	0	-4.66534	0	-13.9243	0	9.53403	0	3.77622	0	9.10009	0	'35.1'	'not assigned.annotated'	' (original description: pep chromosome:12X:2:3799827:3800550:1 gene:VIT_02s0025g04280 transcript:VIT_02s0025g04280.t01 gene_biotype:protein_coding transcript_biotype:protein_coding) & Thaumatin-like protein OS=Actinidia deliciosa (sp|p81370|tlp_actde : 291.0)'
VIT_02s0025g04290	35.0674	23.8257	7.94852	181.082	15.8516	91.4907	5.64314	191.271	-4.41182	0	-2.21223	0	-6.21416	0	7.60028	0	3.84	0	8.02793	0	'35.1'	'not assigned.annotated'	' (original description: pep chromosome:12X:2:3804712:3808936:1 gene:VIT_02s0025g04290 transcript:VIT_02s0025g04290.t01 gene_biotype:protein_coding transcript_biotype:protein_coding) & Thaumatin-like protein OS=Actinidia deliciosa (sp|p81370|tlp_actde : 282.0)'
VIT_02s0025g04300	733.67	22.2301	29.1879	461.941	95.8759	5122.9	14.2767	3043.19	-25.1361	0	-7.65229	0	-51.3893	0	20.78	0	230.449	0	136.895	0	'35.1'	'not assigned.annotated'	' (original description: pep chromosome:12X:2:3808937:3809791:1 gene:VIT_02s0025g04300 transcript:VIT_02s0025g04300.t01 gene_biotype:protein_coding transcript_biotype:protein_coding) & Thaumatin-like protein OS=Actinidia deliciosa (sp|p81370|tlp_actde : 295.0)'
VIT_02s0025g04310	1747.13	71.8892	113.36	1214.18	253.626	6771.86	50.3615	2943.79	-15.4122	0	-6.88861	0	-34.6918	0	16.8896	0	94.1986	0	40.949	0	'35.1'	'not assigned.annotated'	' (original description: pep chromosome:12X:2:3809792:3812825:1 gene:VIT_02s0025g04310 transcript:VIT_02s0025g04310.t01 gene_biotype:protein_coding transcript_biotype:protein_coding) & Thaumatin-like protein OS=Actinidia deliciosa (sp|p81370|tlp_actde : 310.0)'
VIT_02s0025g04320	25.5321	0.382083	10.0542	0.234765	26.5796	7.41767	9.78838	4.50159	-2.53945	0.01	1.04103	0.91	-2.60841	0.02	NA	1	6.09057	0.35	3.98065	0.35	'35.1'	'not assigned.annotated'	' (original description: pep chromosome:12X:2:3816872:3817375:1 gene:VIT_02s0025g04320 transcript:VIT_02s0025g04320.t01 gene_biotype:protein_coding transcript_biotype:protein_coding) & Thaumatin-like protein OS=Actinidia deliciosa (sp|p81370|tlp_actde : 136.0)'
VIT_02s0025g04330	4317.67	431.506	25.5994	3562.31	98.6283	21942.3	22.1364	16943.3	-168.663	0	-43.7772	0	-195.048	0	8.25553	0	50.8505	0	39.2655	0	'35.1'	'not assigned.annotated'	' (original description: pep chromosome:12X:2:3821899:3822797:1 gene:VIT_02s0025g04330 transcript:VIT_02s0025g04330.t01 gene_biotype:protein_coding transcript_biotype:protein_coding) & Thaumatin-like protein OS=Olea europaea (sp|e3su11|all13_oleeu : 320.0)'
VIT_02s0025g04340	719.378	38.7336	56.2386	236.944	94.7138	1414.08	50.4046	558.237	-12.7915	0	-7.59528	0	-14.2721	0	6.11727	0	36.5078	0	14.4122	0	'35.1'	'not assigned.annotated'	' (original description: pep chromosome:12X:2:3824931:3825899:1 gene:VIT_02s0025g04340 transcript:VIT_02s0025g04340.t01 gene_biotype:protein_coding transcript_biotype:protein_coding description:OSM34 [Source:Projected from Arabidopsis thaliana (AT4G11650) UniProtKB/TrEMBL;Acc:A0A178V0T2]) & Osmotin-like protein OSM34 OS=Arabidopsis thaliana (sp|p50700|osl3_arath : 300.0)'
VIT_02s0025g04350	571.805	111.12	215.355	179.698	730.131	476.514	606.178	339.185	-2.65517	0	1.27689	0.16	1.06011	0.77	1.61715	0	4.28828	0	3.05242	0	'35.1'	'not assigned.annotated'	' (original description: pep chromosome:12X:2:3829838:3832437:1 gene:VIT_02s0025g04350 transcript:VIT_02s0025g04350.t01 gene_biotype:protein_coding transcript_biotype:protein_coding) & Elicitor-responsive protein 3 OS=Oryza sativa subsp. japonica (sp|q0jbh9|erg3_orysj : 186.0)'
VIT_02s0025g04360	9.93896	0.0191025	8.81066	0.231449	24.5363	3.02493	50.6572	2.53954	-1.12806	0.61	2.4687	0	5.09683	0	NA	1	3.94948	0.25	3.47319	0.25	'50.1.13'	'Enzyme classification.EC_1 oxidoreductases.EC_1.14 oxidoreductase acting on paired donor with incorporation or reduction of molecular oxygen'	'(S)-N-methylcoclaurine 3'-hydroxylase isozyme 1 (Fragment) OS=Papaver somniferum (sp|q9sp06|c80b3_papso : 437.0) & Enzyme classification.EC_1 oxidoreductases.EC_1.14 oxidoreductase acting on paired donor with incorporation or reduction of molecular oxygen(50.1.13 : 324.5) (original description: pep chromosome:12X:2:3833681:3835686:-1 gene:VIT_02s0025g04360 transcript:VIT_02s0025g04360.t01 gene_b…
VIT_02s0025g04380	25.9623	26.4444	44.4412	28.8726	43.1351	24.3649	70.5426	27.7462	1.71176	0	1.66145	0	2.71712	0	1.09182	0.69	-1.08535	0.72	1.04923	0.83	'19.2.2.8.1.4.6'	'Protein homeostasis.ubiquitin-proteasome system.ubiquitin-fold protein conjugation.Cullin-based ubiquitylation complexes.SKP1-CUL1-FBX (SCF) E3 ligase complexes.F-BOX substrate adaptor components.component FBX'	'component FBX of SCF E3 ubiquitin ligase complex (original description: pep chromosome:12X:2:3852855:3856475:1 gene:VIT_02s0025g04380 transcript:VIT_02s0025g04380.t01 gene_biotype:protein_coding transcript_biotype:protein_coding) &'
VIT_02s0025g04420	8.38314	0.424599	37.8355	0.190944	133.115	0.0366573	23.6519	0.0400629	4.51328	0	15.8789	0	2.82137	0	NA	1	NA	1	NA	1	'24.2.4.1.1'	'Solute transport.carrier-mediated transport.MOP superfamily.MATE family.metabolite transporter (DTX)'	'metabolite transporter (DTX) (original description: pep chromosome:12X:2:3893849:3895803:-1 gene:VIT_02s0025g04420 transcript:VIT_02s0025g04420.t01 gene_biotype:protein_coding transcript_biotype:protein_coding description:Protein DETOXIFICATION [Source:UniProtKB/TrEMBL;Acc:F6HUH6]) &'
VIT_02s0025g04440	10.6379	0.0953324	9.09674	0.147149	32.9291	0	6.45201	0.224715	-1.16942	0.6	3.09545	0	-1.64877	0.08	NA	1	NA	1	NA	1	'15.5.7.2'	'RNA biosynthesis.transcriptional regulation.AP2/ERF transcription factor superfamily.transcription factor (DREB)'	'transcription factor (DREB) (original description: pep chromosome:12X:2:3903010:3903835:1 gene:VIT_02s0025g04440 transcript:VIT_02s0025g04440.t01 gene_biotype:protein_coding transcript_biotype:protein_coding) &'
VIT_02s0025g04460	766.125	16.2928	460.493	12.8487	1050.31	7.72935	1206.21	28.1645	-1.66371	0	1.37094	0.09	1.57443	0.01	-1.26805	0.35	-2.10791	0	1.72865	0.02	'15.5.7.2'	'RNA biosynthesis.transcriptional regulation.AP2/ERF transcription factor superfamily.transcription factor (DREB)'	'transcription factor (DREB) (original description: pep chromosome:12X:2:3928473:3929345:1 gene:VIT_02s0025g04460 transcript:VIT_02s0025g04460.t01 gene_biotype:protein_coding transcript_biotype:protein_coding) &'
VIT_02s0025g04470	3.51137	1.6029	2.23135	2.62769	3.5324	3.32615	1.06949	2.23787	-1.57365	0.31	1.00599	0.98	-3.28322	0.03	1.63933	0.29	2.07508	0.1	1.39614	0.5	'35.2'	'not assigned.not annotated'	' no hits & (original description: pep chromosome:12X:2:3929656:3930580:-1 gene:VIT_02s0025g04470 transcript:VIT_02s0025g04470.t01 gene_biotype:protein_coding transcript_biotype:protein_coding)'
VIT_02s0025g04490	5.59041	11.7751	7.8304	5.12603	8.09777	5.69975	3.03348	4.94716	1.40068	0.18	1.44851	0.13	-1.8429	0.02	-2.29712	0	-2.0659	0	-2.38017	0	'24.2.1.1.5'	'Solute transport.carrier-mediated transport.DMT superfamily.NST-TPT group.nucleotide sugar transporter (UTR1|5)'	'nucleotide sugar transporter (UTR1|5) (original description: pep chromosome:12X:2:3979699:3982866:1 gene:VIT_02s0025g04490 transcript:VIT_02s0025g04490.t01 gene_biotype:protein_coding transcript_biotype:protein_coding) &'
VIT_02s0025g04540	107.761	56.3319	49.4815	43.5614	86.8969	35.251	41.0726	36.5488	-2.1778	0	-1.2401	0.23	-2.62367	0	-1.29316	0.13	-1.59802	0	-1.54128	0.01	'24.2.2.2.3'	'Solute transport.carrier-mediated transport.MFS superfamily.DHA-1 family.phosphate transporter (PHT5)'	'phosphate transporter (PHT5) (original description: pep chromosome:12X:2:4082153:4093292:1 gene:VIT_02s0025g04540 transcript:VIT_02s0025g04540.t01 gene_biotype:protein_coding transcript_biotype:protein_coding) &'
VIT_02s0025g04550	79.5197	46.9325	38.0941	18.3835	35.8977	48.5414	91.6999	40.1261	-2.08745	0	-2.21518	0	1.15317	0.41	-2.55297	0	1.03428	0.87	-1.16963	0.38	'35.1'	'not assigned.annotated'	' (original description: pep chromosome:12X:2:4097019:4100411:1 gene:VIT_02s0025g04550 transcript:VIT_02s0025g04550.t01 gene_biotype:protein_coding transcript_biotype:protein_coding) & Protein HOTHEAD OS=Arabidopsis thaliana (sp|q9s746|hth_arath : 606.0)'
VIT_02s0025g04570	9.45855	3.85131	6.91741	1.71646	4.56667	2.82779	8.275	2.74472	-1.36735	0.12	-2.07121	0	-1.14303	0.54	-2.24375	0	-1.36195	0.27	-1.40317	0.22	'35.1'	'not assigned.annotated'	' (original description: pep chromosome:12X:2:4120627:4122703:1 gene:VIT_02s0025g04570 transcript:VIT_02s0025g04570.t01 gene_biotype:protein_coding transcript_biotype:protein_coding) & Molybdenum cofactor sulfurase OS=Solanum lycopersicum (sp|q8lgm7|mocos_sollc : 95.9)'
VIT_02s0025g04590	15.2334	12.0884	20.6021	10.7509	18.7078	11.6626	34.676	11.5914	1.35243	0.11	1.22808	0.3	2.27631	0	-1.12441	0.62	-1.03651	0.89	-1.04288	0.87	'15.5.19'	'RNA biosynthesis.transcriptional regulation.transcription factor (TCP)'	'transcription factor (TCP) (original description: pep chromosome:12X:2:4139943:4141512:1 gene:VIT_02s0025g04590 transcript:VIT_02s0025g04590.t01 gene_biotype:protein_coding transcript_biotype:protein_coding) &'
VIT_02s0025g04610	108.666	292.444	210.991	232.148	387.123	219.778	270.264	220.695	1.94165	0	3.5625	0	2.48711	0	-1.25973	0.18	-1.33063	0.09	-1.3251	0.1	'3.13.6.1'	'Carbohydrate metabolism.nucleotide sugar biosynthesis.UDP-L-rhamnose biosynthesis.UDP-L-rhamnose synthase'	'UDP-L-rhamnose synthase (original description: pep chromosome:12X:2:4150397:4152204:-1 gene:VIT_02s0025g04610 transcript:VIT_02s0025g04610.t01 gene_biotype:protein_coding transcript_biotype:protein_coding) &'
VIT_02s0025g04630	44.1262	52.8959	75.2596	64.0636	79.4442	64.8328	98.4331	60.1961	1.70555	0	1.80039	0	2.23072	0	1.21113	0.27	1.22567	0.24	1.13801	0.47	'15.5.3.4'	'RNA biosynthesis.transcriptional regulation.Homeobox transcription factor superfamily.transcription factor (KNOX)'	'transcription factor (KNOX) (original description: pep chromosome:12X:2:4164370:4172128:-1 gene:VIT_02s0025g04630 transcript:VIT_02s0025g04630.t01 gene_biotype:protein_coding transcript_biotype:protein_coding) &'
VIT_02s0025g04650	1.51056	1.89496	5.0641	1.14473	5.82218	0.787447	9.5814	0.93841	3.35247	0	3.85432	0	6.34295	0	-1.65538	0.21	-2.40646	0.04	-2.01933	0.08	'15.5.14'	'RNA biosynthesis.transcriptional regulation.transcription factor (MADS/AGL)'	'transcription factor (MADS/AGL) (original description: pep chromosome:12X:2:4197382:4208969:1 gene:VIT_02s0025g04650 transcript:VIT_02s0025g04650.t01 gene_biotype:protein_coding transcript_biotype:protein_coding) &'
VIT_02s0025g04670	0.352121	0.0744197	0.378833	0	7.31247	0.42059	1.84519	0.362158	NA	1	6.14773	0	2.10424	0.02	NA	1	NA	1	NA	1	'7.12.6.7.3'	'Coenzyme metabolism.tetrapyrrol biosynthesis.chlorophyll metabolism.chlorophyll breakdown.magnesium dechelatase'	'magnesium dechelatase (original description: pep chromosome:12X:2:4231236:4232794:1 gene:VIT_02s0025g04670 transcript:VIT_02s0025g04670.t01 gene_biotype:protein_coding transcript_biotype:protein_coding) &'
VIT_02s0025g04720	1551.24	244.534	79.5706	534.51	156.195	1389.76	118.294	1333.41	-19.4951	0	-9.93143	0	-13.1134	0	2.18583	0	5.6833	0	5.45286	0	'9.2.2.9.2'	'Secondary metabolism.phenolics.flavonoid biosynthesis.anthocyanidins.anthocyanidin synthase'	'anthocyanidin synthase (original description: pep chromosome:12X:2:4282479:4283947:1 gene:VIT_02s0025g04720 transcript:VIT_02s0025g04720.t01 gene_biotype:protein_coding transcript_biotype:protein_coding description:Anthocyanidin synthase [Source:UniProtKB/TrEMBL;Acc:A2ICC9]) &'
VIT_02s0025g04730	93.8204	28.6508	52.2619	43.0853	26.2221	85.6465	34.4193	90.1887	-1.7952	0	-3.57791	0	-2.72581	0	1.50381	0.02	2.98932	0	3.14786	0	'50.1.1'	'Enzyme classification.EC_1 oxidoreductases.EC_1.1 oxidoreductase acting on CH-OH group of donor'	'Enzyme classification.EC_1 oxidoreductases.EC_1.1 oxidoreductase acting on CH-OH group of donor(50.1.1 : 365.2) & Glyoxylate/hydroxypyruvate reductase HPR3 OS=Arabidopsis thaliana (sp|q9le33|hpr3_arath : 338.0) (original description: pep chromosome:12X:2:4287650:4290679:1 gene:VIT_02s0025g04730 transcript:VIT_02s0025g04730.t01 gene_biotype:protein_coding transcript_biotype:protein_coding) &'
VIT_02s0025g04750	1.95805	4.56081	4.90503	4.09904	1.62748	2.71433	1.32566	3.06538	2.50506	0.01	-1.20312	0.69	-1.47704	0.36	-1.11265	0.77	-1.68027	0.13	-1.48784	0.23	'35.1'	'not assigned.annotated'	' (original description: pep chromosome:12X:2:4296489:4298753:-1 gene:VIT_02s0025g04750 transcript:VIT_02s0025g04750.t01 gene_biotype:protein_coding transcript_biotype:protein_coding) & Glyoxylate/hydroxypyruvate reductase HPR3 OS=Arabidopsis thaliana (sp|q9le33|hpr3_arath : 303.0)'
VIT_02s0025g04770	32.9895	22.741	37.8603	11.6994	60.4068	12.2631	36.4552	10.0511	1.14765	0.48	1.83109	0	1.10505	0.62	-1.94377	0	-1.85443	0	-2.26254	0	'35.2'	'not assigned.not annotated'	' no hits & (original description: pep chromosome:12X:2:4323518:4327495:1 gene:VIT_02s0025g04770 transcript:VIT_02s0025g04770.t01 gene_biotype:protein_coding transcript_biotype:protein_coding)'
VIT_02s0025g04780	0.541881	2.31386	1.37154	2.19536	0.760805	2.09295	0.318834	2.08128	2.53107	0.01	NA	1	NA	1	-1.05398	0.87	-1.10555	0.74	-1.11175	0.73	'35.1'	'not assigned.annotated'	' (original description: pep chromosome:12X:2:4329210:4332033:-1 gene:VIT_02s0025g04780 transcript:VIT_02s0025g04780.t01 gene_biotype:protein_coding transcript_biotype:protein_coding) & Subtilisin-like protease SBT1.2 OS=Arabidopsis thaliana (sp|o64495|sbt12_arath : 532.0)'
VIT_02s0025g04840	58.4794	16.2273	29.8321	22.7954	27.8368	22.777	28.0646	26.6592	-1.96028	0	-2.10079	0	-2.08374	0	1.40476	0.08	1.40362	0.08	1.64286	0.01	'35.1'	'not assigned.annotated'	' (original description: pep chromosome:12X:2:4365048:4369537:-1 gene:VIT_02s0025g04840 transcript:VIT_02s0025g04840.t01 gene_biotype:protein_coding transcript_biotype:protein_coding) & Nudix hydrolase 14, chloroplastic OS=Arabidopsis thaliana (sp|q9sz63|nud14_arath : 390.0)'
VIT_02s0025g04850	17.3014	106.377	18.3318	89.3965	8.4317	43.4804	13.6148	80.9156	1.05956	0.81	-2.05195	0	-1.27078	0.26	-1.18995	0.31	-2.44655	0	-1.31467	0.1	'50.1.13'	'Enzyme classification.EC_1 oxidoreductases.EC_1.14 oxidoreductase acting on paired donor with incorporation or reduction of molecular oxygen'	'no description available(sp|w8jmv1|cyt24_catro : 261.0) & Enzyme classification.EC_1 oxidoreductases.EC_1.14 oxidoreductase acting on paired donor with incorporation or reduction of molecular oxygen(50.1.13 : 249.3) (original description: pep chromosome:12X:2:4379483:4380730:-1 gene:VIT_02s0025g04850 transcript:VIT_02s0025g04850.t01 gene_biotype:protein_coding transcript_biotype:protein_coding) …
VIT_02s0025g04860	16.7614	103.411	19.8564	94.7408	7.88086	40.2786	12.4751	88.4829	1.18465	0.52	-2.12685	0.01	-1.34359	0.26	-1.09151	0.65	-2.56739	0	-1.16871	0.41	'35.2'	'not assigned.not annotated'	' no hits & (original description: pep chromosome:12X:2:4380823:4382166:-1 gene:VIT_02s0025g04860 transcript:VIT_02s0025g04860.t01 gene_biotype:protein_coding transcript_biotype:protein_coding)'
VIT_02s0025g04870	0.79815	4.9043	0.185492	10.4497	1.72144	18.5811	0.57336	22.4568	NA	1	2.15679	0.4	NA	1	2.13072	0.1	3.78874	0	4.579	0	'35.2'	'not assigned.not annotated'	' no hits & (original description: pep chromosome:12X:2:4398446:4399306:1 gene:VIT_02s0025g04870 transcript:VIT_02s0025g04870.t01 gene_biotype:protein_coding transcript_biotype:protein_coding)'
VIT_02s0025g04880	71.7582	47.2215	42.2913	108.217	35.5938	155.821	21.5459	141.117	-1.69676	0	-2.01603	0	-3.33048	0	2.29169	0	3.29979	0	2.98841	0	'50.1.13'	'Enzyme classification.EC_1 oxidoreductases.EC_1.14 oxidoreductase acting on paired donor with incorporation or reduction of molecular oxygen'	'Geraniol 8-hydroxylase OS=Swertia mussotii (sp|d1mi46|c76ba_swemu : 522.0) & Enzyme classification.EC_1 oxidoreductases.EC_1.14 oxidoreductase acting on paired donor with incorporation or reduction of molecular oxygen(50.1.13 : 399.6) (original description: pep chromosome:12X:2:4399667:4401305:1 gene:VIT_02s0025g04880 transcript:VIT_02s0025g04880.t01 gene_biotype:protein_coding transcript_biotyp…
VIT_02s0025g04890	2.83827	1.22844	1.48524	3.90745	2.09296	3.51544	0.33533	4.43914	-1.91098	0.14	-1.3561	0.48	-2.8744	0.01	3.18082	0.01	2.86171	0.02	3.61364	0.01	'50.1.13'	'Enzyme classification.EC_1 oxidoreductases.EC_1.14 oxidoreductase acting on paired donor with incorporation or reduction of molecular oxygen'	'Geraniol 8-hydroxylase OS=Swertia mussotii (sp|d1mi46|c76ba_swemu : 263.0) & Enzyme classification.EC_1 oxidoreductases.EC_1.14 oxidoreductase acting on paired donor with incorporation or reduction of molecular oxygen(50.1.13 : 214.8) (original description: pep chromosome:12X:2:4403949:4404958:1 gene:VIT_02s0025g04890 transcript:VIT_02s0025g04890.t01 gene_biotype:protein_coding transcript_biotyp…
VIT_02s0025g04920	158.47	80.2393	62.0386	57.5585	86.7784	57.5012	72.2759	71.2169	-2.55438	0	-1.82615	0	-2.19257	0	-1.39405	0.04	-1.39544	0.04	-1.12669	0.52	'35.1'	'not assigned.annotated'	' (original description: pep chromosome:12X:2:4424552:4426022:1 gene:VIT_02s0025g04920 transcript:VIT_02s0025g04920.t01 gene_biotype:protein_coding transcript_biotype:protein_coding) & Probable sugar phosphate/phosphate translocator At1g12500 OS=Arabidopsis thaliana (sp|q9ldh3|pt112_arath : 441.0)'
VIT_02s0025g04980	3.46464	2.54331	2.78153	3.15643	1.4417	3.64371	3.03012	3.17681	-1.24559	0.32	-2.40316	0	-1.1434	0.56	1.24107	0.32	1.43266	0.08	1.24908	0.31	'50.4.4'	'Enzyme classification.EC_4 lyases.EC_4.4 carbon-sulfur lyase'	'Probable aminotransferase ACS10 OS=Arabidopsis thaliana (sp|q9lq10|1a110_arath : 295.0) & Enzyme classification.EC_4 lyases.EC_4.4 carbon-sulfur lyase(50.4.4 : 223.9) (original description: pep chromosome:12X:2:4461926:4468028:1 gene:VIT_02s0025g04980 transcript:VIT_02s0025g04980.t01 gene_biotype:protein_coding transcript_biotype:protein_coding) &'
VIT_02s0025g05060	1.04494	0.558235	1.0826	1.08649	3.59677	2.07049	3.61448	1.97046	1.03604	0.93	3.44208	0	3.45903	0	1.9463	0.07	3.70899	0	3.5298	0	'20.1.3.13'	'Cytoskeleton organisation.microtubular network.Kinesin microtubule-based motor protein activities.motor protein (Kinesin-U)'	'motor protein (Kinesin-U) (original description: pep chromosome:12X:2:4511891:4534246:1 gene:VIT_02s0025g05060 transcript:VIT_02s0025g05060.t01 gene_biotype:protein_coding transcript_biotype:protein_coding description:Kinesin-like protein [Source:UniProtKB/TrEMBL;Acc:D7TWD4]) &'
VIT_02s0025g05080	99.4748	48.5462	37.5897	38.0147	105.584	54.9702	80.7598	44.779	-2.64633	0	1.06141	0.78	-1.23174	0.29	-1.27704	0.28	1.13233	0.6	-1.08413	0.75	'35.1'	'not assigned.annotated'	' (original description: pep chromosome:12X:2:4535846:4538891:1 gene:VIT_02s0025g05080 transcript:VIT_02s0025g05080.t01 gene_biotype:protein_coding transcript_biotype:protein_coding) & Zinc finger A20 and AN1 domain-containing stress-associated protein 7 OS=Arabidopsis thaliana (sp|q9sz69|sap7_arath : 111.0)'
VIT_02s0025g05110	0.236201	2.55082	0.401663	2.73949	0.0515066	0.910624	0.265388	0.58858	NA	1	NA	1	NA	1	1.07396	0.84	-2.80118	0.02	-4.33385	0	'24.2.4.1.1'	'Solute transport.carrier-mediated transport.MOP superfamily.MATE family.metabolite transporter (DTX)'	'metabolite transporter (DTX) (original description: pep chromosome:12X:2:4578071:4580062:1 gene:VIT_02s0025g05110 transcript:VIT_02s0025g05110.t01 gene_biotype:protein_coding transcript_biotype:protein_coding description:Protein DETOXIFICATION [Source:UniProtKB/TrEMBL;Acc:F6HUL2]) &'
VIT_02s0033g00010	9.56548	3.45594	10.6207	4.45998	20.8777	6.30983	9.68749	5.4555	1.11032	0.79	2.18261	0.01	1.01276	0.97	1.29053	0.58	1.82579	0.15	1.57859	0.29	'35.2'	'not assigned.not annotated'	' no hits & (original description: pep chromosome:12X:2:13345766:13348163:1 gene:VIT_02s0033g00010 transcript:VIT_02s0033g00010.t01 gene_biotype:protein_coding transcript_biotype:protein_coding)'
VIT_02s0033g00190	1.09831	0.883851	1.99029	0.923665	3.10029	1.76825	1.78342	1.61914	1.81214	0.11	2.82278	0	1.62379	0.19	NA	0.93	2.00062	0.08	1.83192	0.14	'13.2.2.2.2'	'Cell cycle organisation.DNA replication.initiation.MCM8-9 auxiliary complex.component MCM9'	'component MCM9 of MCM8-9 cell cycle auxiliary complex (original description: pep chromosome:12X:2:13772201:13821647:-1 gene:VIT_02s0033g00190 transcript:VIT_02s0033g00190.t01 gene_biotype:protein_coding transcript_biotype:protein_coding description:minichromosome maintenance 9 [Source:Projected from Arabidopsis thaliana (AT2G14050) TAIR;Acc:AT2G14050]) &'
VIT_02s0033g00230	3.47902	1.69886	3.89137	1.5534	1.37965	1.72357	1.90808	1.94369	1.11852	0.74	-2.52167	0.01	-1.82331	0.06	-1.09364	0.84	1.01455	0.97	1.14411	0.74	'35.2'	'not assigned.not annotated'	' no hits & (original description: pep chromosome:12X:2:13886725:13895203:1 gene:VIT_02s0033g00230 transcript:VIT_02s0033g00230.t01 gene_biotype:protein_coding transcript_biotype:protein_coding)'
VIT_02s0033g00240	8.42617	3.42995	6.17849	4.9704	6.01732	7.91465	8.97504	7.14712	-1.36379	0.18	-1.40032	0.14	1.06514	0.81	1.44912	0.17	2.30751	0	2.08374	0	'50.2.4'	'Enzyme classification.EC_2 transferases.EC_2.4 glycosyltransferase'	'Scopoletin glucosyltransferase OS=Nicotiana tabacum (sp|q9at54|scgt_tobac : 174.0) & Enzyme classification.EC_2 transferases.EC_2.4 glycosyltransferase(50.2.4 : 164.8) (original description: pep chromosome:12X:2:13919672:13921253:1 gene:VIT_02s0033g00240 transcript:VIT_02s0033g00240.t01 gene_biotype:protein_coding transcript_biotype:protein_coding description:Glycosyltransferase [Source:UniProtK…
VIT_02s0033g00270	1.45585	0.458052	4.99811	2.47728	7.14522	0.655349	2.90425	2.04959	3.43312	0	4.90794	0	1.99488	0.06	2.38488	0	NA	1	2.09155	0.01	'50.1.3'	'Enzyme classification.EC_1 oxidoreductases.EC_1.3 oxidoreductase acting on CH-CH group of donor'	'Isoflavone reductase homolog OS=Lupinus albus (sp|p52581|ifrh_lupal : 514.0) & Enzyme classification.EC_1 oxidoreductases.EC_1.3 oxidoreductase acting on CH-CH group of donor(50.1.3 : 366.3) (original description: pep chromosome:12X:2:14011185:14014332:-1 gene:VIT_02s0033g00270 transcript:VIT_02s0033g00270.t01 gene_biotype:protein_coding transcript_biotype:protein_coding) &'
VIT_02s0033g00290	3.17214	0.0374048	5.56404	0	14.0918	0.859555	12.0629	0.420042	1.75403	0.07	4.44236	0	3.80276	0	NA	1	NA	0.26	NA	1	'50.1.3'	'Enzyme classification.EC_1 oxidoreductases.EC_1.3 oxidoreductase acting on CH-CH group of donor'	'Isoflavone reductase homolog OS=Lupinus albus (sp|p52581|ifrh_lupal : 502.0) & Enzyme classification.EC_1 oxidoreductases.EC_1.3 oxidoreductase acting on CH-CH group of donor(50.1.3 : 366.3) (original description: pep chromosome:12X:2:14027882:14029543:-1 gene:VIT_02s0033g00290 transcript:VIT_02s0033g00290.t01 gene_biotype:protein_coding transcript_biotype:protein_coding) &'
VIT_02s0033g00300	2.9995	1.77264	11.5803	1.14133	10.9292	1.79692	6.20747	1.58442	3.86074	0	3.64367	0	2.0695	0.01	-1.55314	0.24	1.0137	0.97	-1.11879	0.79	'15.5.2.3'	'RNA biosynthesis.transcriptional regulation.MYB transcription factor superfamily.transcription factor (GARP)'	'G2-like GARP transcription factor (original description: pep chromosome:12X:2:14032839:14036930:-1 gene:VIT_02s0033g00300 transcript:VIT_02s0033g00300.t01 gene_biotype:protein_coding transcript_biotype:protein_coding) &'
VIT_02s0033g00380	113.635	64.1297	0	42.4703	2.58003	87.1884	0	92.9069	-114.635	0	-44.0441	0.24	-114.635	0	-1.50999	0.47	1.35956	0.56	1.44873	0.45	'35.2'	'not assigned.not annotated'	' no hits & (original description: pep chromosome:12X:2:14179439:14179684:-1 gene:VIT_02s0033g00380 transcript:VIT_02s0033g00380.t01 gene_biotype:protein_coding transcript_biotype:protein_coding)'
VIT_02s0033g00390	275.044	166.575	0.21342	175.193	0.817241	250.631	0.0407675	291.285	-227.493	0.05	-336.552	0	-265.231	0.24	1.05174	0.8	1.50461	0.01	1.74867	0	'15.5.2.1'	'RNA biosynthesis.transcriptional regulation.MYB transcription factor superfamily.transcription factor (MYB)'	'transcription factor (MYB) (original description: pep chromosome:12X:2:14179728:14180733:-1 gene:VIT_02s0033g00390 transcript:VIT_02s0033g00390.t01 gene_biotype:protein_coding transcript_biotype:protein_coding description:Myb-relared transcription factor VvMYBA2 [Source:UniProtKB/TrEMBL;Acc:Q6L9M8]) &'
VIT_02s0033g00410	141.989	43.184	0.0753559	53.4773	0.374527	103.153	0.237598	137.628	-132.969	0.25	-104.028	0	-115.538	0.03	1.23836	0.26	2.38869	0	3.18701	0	'15.5.2.1'	'RNA biosynthesis.transcriptional regulation.MYB transcription factor superfamily.transcription factor (MYB)'	'transcription factor (MYB) (original description: pep chromosome:12X:2:14239792:14240808:-1 gene:VIT_02s0033g00410 transcript:VIT_02s0033g00410.t01 gene_biotype:protein_coding transcript_biotype:protein_coding description:Myb-related transcription factor VvMYBA1 [Source:UniProtKB/TrEMBL;Acc:Q6L973]) &'
VIT_02s0033g00450	248.21	126.701	0.645515	190.929	3.15687	234.377	0.996417	328.251	-384.515	0.01	-78.6253	0	-249.103	0	1.50693	0.01	1.84984	0	2.59075	0	'15.5.2.1'	'RNA biosynthesis.transcriptional regulation.MYB transcription factor superfamily.transcription factor (MYB)'	'transcription factor (MYB) (original description: pep chromosome:12X:2:14308526:14309284:-1 gene:VIT_02s0033g00450 transcript:VIT_02s0033g00450.t01 gene_biotype:protein_coding transcript_biotype:protein_coding description:Myb-related transcription factor VvMYBA3 [Source:UniProtKB/TrEMBL;Acc:Q6L9M7]) &'
VIT_02s0033g00700	0.241466	6.45403	0.0517391	64.8782	0.475442	10.8525	0.0524393	7.89516	NA	1	NA	1	NA	1	10.0524	0	1.68151	0.03	1.22329	0.49	'9.5.2.5'	'Secondary metabolism.glucosinolates.glucosinolate degradation.nitrilase'	'nitrilase (original description: pep chromosome:12X:2:15324013:15326009:-1 gene:VIT_02s0033g00700 transcript:VIT_02s0033g00700.t01 gene_biotype:protein_coding transcript_biotype:protein_coding) &'
VIT_02s0033g00800	145.192	32.7504	10.7123	90.322	11.3499	63.8943	6.68325	73.0723	-13.5538	0	-12.7924	0	-21.7248	0	2.75789	0	1.95095	0	2.23119	0	'9.5.2.5'	'Secondary metabolism.glucosinolates.glucosinolate degradation.nitrilase'	'nitrilase (original description: pep chromosome:12X:2:15494322:15496744:-1 gene:VIT_02s0033g00800 transcript:VIT_02s0033g00800.t01 gene_biotype:protein_coding transcript_biotype:protein_coding) &'
VIT_02s0033g00870	3.34648	0.582837	0.758226	1.2259	0.688852	1.01229	1.26492	1.39822	-4.41357	0	-4.85805	0	-2.64561	0.01	2.10333	0.12	1.73683	0.27	2.39899	0.07	'9.5.2.5'	'Secondary metabolism.glucosinolates.glucosinolate degradation.nitrilase'	'nitrilase (original description: pep chromosome:12X:2:15588025:15590439:-1 gene:VIT_02s0033g00870 transcript:VIT_02s0033g00870.t01 gene_biotype:protein_coding transcript_biotype:protein_coding) &'
VIT_02s0033g00930	10.3257	22.4037	22.579	20.6352	25.374	15.2885	28.9859	18.7147	2.18668	0	2.45736	0	2.80716	0	-1.0857	0.74	-1.4654	0.08	-1.19712	0.44	'13.5.5.1'	'Cell cycle organisation.organellar DNA replication.single-stranded DNA (ssDNA) maintenance.ssDNA-binding protein (SSB)'	'ssDNA-binding protein (SSB) (original description: pep chromosome:12X:2:15829056:15840366:1 gene:VIT_02s0033g00930 transcript:VIT_02s0033g00930.t01 gene_biotype:protein_coding transcript_biotype:protein_coding) &'
VIT_02s0033g01000	32.3081	0.859397	36.5326	0.82516	105.811	0.506058	109.487	1.1459	1.13076	0.51	3.27506	0	3.38884	0	NA	0.94	NA	0.24	1.33338	0.5	'50.2.3'	'Enzyme classification.EC_2 transferases.EC_2.3 acyltransferase'	'Methanol O-anthraniloyltransferase OS=Vitis labrusca (sp|q3zpn4|acmat_vitla : 816.0) & Enzyme classification.EC_2 transferases.EC_2.3 acyltransferase(50.2.3 : 16.8) (original description: pep chromosome:12X:2:15981115:15983442:-1 gene:VIT_02s0033g01000 transcript:VIT_02s0033g01000.t01 gene_biotype:protein_coding transcript_biotype:protein_coding) &'
VIT_02s0033g01020	22.0133	1.01318	48.463	0.996908	80.6713	1.20942	115.937	1.60389	2.20153	0	3.66466	0	5.26668	0	-1.01632	0.97	1.19369	0.67	1.58303	0.22	'50.2.3'	'Enzyme classification.EC_2 transferases.EC_2.3 acyltransferase'	'Methanol O-anthraniloyltransferase OS=Vitis labrusca (sp|q3zpn4|acmat_vitla : 787.0) & Enzyme classification.EC_2 transferases.EC_2.3 acyltransferase(50.2.3 : 16.8) (original description: pep chromosome:12X:2:16078949:16081335:-1 gene:VIT_02s0033g01020 transcript:VIT_02s0033g01020.t01 gene_biotype:protein_coding transcript_biotype:protein_coding) &'
VIT_02s0033g01030	0.940096	0.0366048	3.96962	0.126731	65.2016	0.164971	9.40903	0.0592081	4.22257	0	69.3563	0	10.0086	0	NA	1	NA	1	NA	1	'35.1'	'not assigned.annotated'	' (original description: pep chromosome:12X:2:16140685:16142942:-1 gene:VIT_02s0033g01030 transcript:VIT_02s0033g01030.t01 gene_biotype:protein_coding transcript_biotype:protein_coding) & Methanol O-anthraniloyltransferase OS=Vitis labrusca (sp|q3zpn4|acmat_vitla : 793.0)'
VIT_02s0033g01050	2.57517	0.716631	8.17727	0.569748	25.4044	1.16937	12.1555	1.34759	3.17543	0	9.86514	0	4.72027	0	NA	1	1.63176	0.38	1.88045	0.24	'50.2.3'	'Enzyme classification.EC_2 transferases.EC_2.3 acyltransferase'	'Methanol O-anthraniloyltransferase OS=Vitis labrusca (sp|q3zpn4|acmat_vitla : 327.0) & Enzyme classification.EC_2 transferases.EC_2.3 acyltransferase(50.2.3 : 18.1) (original description: pep chromosome:12X:2:16187330:16189081:-1 gene:VIT_02s0033g01050 transcript:VIT_02s0033g01050.t01 gene_biotype:protein_coding transcript_biotype:protein_coding) &'
VIT_02s0033g01060	0.57544	0.0997628	2.69523	0.115818	7.32585	0.314819	2.78488	0.230032	4.68377	0	12.7309	0	4.83957	0	NA	1	NA	1	NA	1	'50.2.3'	'Enzyme classification.EC_2 transferases.EC_2.3 acyltransferase'	'Methanol O-anthraniloyltransferase OS=Vitis labrusca (sp|q3zpn4|acmat_vitla : 797.0) & Enzyme classification.EC_2 transferases.EC_2.3 acyltransferase(50.2.3 : 20.0) (original description: pep chromosome:12X:2:16237046:16239279:-1 gene:VIT_02s0033g01060 transcript:VIT_02s0033g01060.t01 gene_biotype:protein_coding transcript_biotype:protein_coding) &'
VIT_02s0033g01100	128.189	591.718	259.369	502.191	218.695	426.369	231.505	454.637	2.02333	0	1.70604	0	1.80597	0	-1.17827	0.38	-1.38781	0.06	-1.30152	0.14	'35.2'	'not assigned.not annotated'	' no hits & (original description: pep chromosome:12X:2:16323670:16327358:1 gene:VIT_02s0033g01100 transcript:VIT_02s0033g01100.t01 gene_biotype:protein_coding transcript_biotype:protein_coding)'
VIT_02s0033g01120	1642.36	1405.64	768.132	1229.59	660.548	1701.22	661.805	1508.99	-2.13812	0.01	-2.48636	0	-2.48164	0	-1.14318	0.66	1.21028	0.52	1.07353	0.83	'35.1'	'not assigned.annotated'	' (original description: pep chromosome:12X:2:16403096:16408471:1 gene:VIT_02s0033g01120 transcript:VIT_02s0033g01120.t01 gene_biotype:protein_coding transcript_biotype:protein_coding) & Probable methyltransferase PMT20 OS=Arabidopsis thaliana (sp|q9c6s7|pmtk_arath : 1044.0)'
VIT_02s0033g01160	234.046	162.855	138.688	174.158	115.383	190.427	143.849	192.406	-1.68757	0	-2.02843	0	-1.62703	0	1.06941	0.73	1.1693	0.37	1.18146	0.33	'35.2'	'not assigned.not annotated'	' no hits & (original description: pep chromosome:12X:2:16537638:16542776:1 gene:VIT_02s0033g01160 transcript:VIT_02s0033g01160.t01 gene_biotype:protein_coding transcript_biotype:protein_coding)'
VIT_02s0033g01190	103.617	38.4576	46.2778	65.2173	42.7162	63.0269	48.2389	66.0775	-2.23902	0	-2.42571	0	-2.148	0	1.69582	0	1.63887	0	1.71819	0	'35.2'	'not assigned.not annotated'	' no hits & (original description: pep chromosome:12X:2:16565462:16578103:-1 gene:VIT_02s0033g01190 transcript:VIT_02s0033g01190.t01 gene_biotype:protein_coding transcript_biotype:protein_coding)'
VIT_02s0033g01240	1.57499	1.84114	1.27653	1.36208	0.688529	1.35182	1.22602	1.52195	-1.23381	0.53	-2.28747	0.02	-1.28464	0.47	-1.35171	0.34	-1.36197	0.33	-1.20972	0.56	'35.1'	'not assigned.annotated'	' (original description: pep chromosome:12X:2:16654146:16656614:-1 gene:VIT_02s0033g01240 transcript:VIT_02s0033g01240.t01 gene_biotype:protein_coding transcript_biotype:protein_coding) & Putative pentatricopeptide repeat-containing protein At1g31840 OS=Arabidopsis thaliana (sp|q9c6s6|ppr67_arath : 754.0)'
VIT_02s0033g01330	3126.03	6675.2	286.388	6309.39	401.509	4906.11	757.564	4649.39	-10.9154	0	-7.7857	0	-4.12642	0	-1.05798	0.83	-1.36059	0.15	-1.43572	0.09	'35.1'	'not assigned.annotated'	' (original description: pep chromosome:12X:2:16785867:16789390:1 gene:VIT_02s0033g01330 transcript:VIT_02s0033g01330.t01 gene_biotype:protein_coding transcript_biotype:protein_coding) & Acyl-CoA-binding domain-containing protein 3 OS=Oryza sativa subsp. japonica (sp|q75g87|acbp3_orysj : 125.0)'
VIT_02s0033g01340	23.6968	6.28586	8.86896	13.7292	7.4336	17.6342	9.99438	19.4712	-2.67188	0	-3.1878	0	-2.37101	0	2.18414	0	2.80538	0	3.09762	0	'35.2'	'not assigned.not annotated'	' no hits & (original description: pep chromosome:12X:2:16795249:16798548:1 gene:VIT_02s0033g01340 transcript:VIT_02s0033g01340.t01 gene_biotype:protein_coding transcript_biotype:protein_coding)'
VIT_02s0033g01370	35.3019	6.17538	31.5171	8.16287	34.8574	23.6395	45.0655	20.1403	-1.12009	0.53	-1.01275	0.95	1.27657	0.14	1.32184	0.19	3.82802	0	3.26139	0	'24.2.3.7'	'Solute transport.carrier-mediated transport.APC superfamily.proton:urea symporter (DUR)'	'proton:urea symporter (DUR) (original description: pep chromosome:12X:2:16879691:16884324:-1 gene:VIT_02s0033g01370 transcript:VIT_02s0033g01370.t01 gene_biotype:protein_coding transcript_biotype:protein_coding) &'
VIT_02s0033g01380	55.7603	8.92223	137.093	19.8443	137.968	12.9842	32.8522	7.17279	2.45861	0	2.47431	0	-1.69731	0	2.22414	0	1.45526	0.1	-1.2439	0.41	'2.4.2.2'	'Cellular respiration.oxidative phosphorylation.alternative NAD(P)H dehydrogenase activities.alternative oxidase (AOx)'	'alternative oxidase (AOx) (original description: pep chromosome:12X:2:16900112:16901579:1 gene:VIT_02s0033g01380 transcript:VIT_02s0033g01380.t01 gene_biotype:protein_coding transcript_biotype:protein_coding description:Ubiquinol oxidase [Source:UniProtKB/TrEMBL;Acc:D7U404]) &'
VIT_02s0033g01390	9.19135	13.4915	6.74779	57.8297	11.5825	36.1009	3.48824	31.4092	-1.36213	0.64	1.26015	0.69	-2.63495	0.21	4.28638	0	2.67583	0.02	2.32807	0.06	'35.2'	'not assigned.not annotated'	' no hits & (original description: pep chromosome:12X:2:16903508:16903962:-1 gene:VIT_02s0033g01390 transcript:VIT_02s0033g01390.t01 gene_biotype:protein_coding transcript_biotype:protein_coding)'
VIT_02s0033g01400	52.9962	53.7425	72.9386	256.804	54.9062	148.777	22.2383	186.058	1.3763	0.07	1.03604	0.87	-2.3831	0	4.77842	0	2.76833	0	3.46203	0	'2.4.2.2'	'Cellular respiration.oxidative phosphorylation.alternative NAD(P)H dehydrogenase activities.alternative oxidase (AOx)'	'alternative oxidase (AOx) (original description: pep chromosome:12X:2:16903963:16905266:-1 gene:VIT_02s0033g01400 transcript:VIT_02s0033g01400.t01 gene_biotype:protein_coding transcript_biotype:protein_coding description:Ubiquinol oxidase [Source:UniProtKB/TrEMBL;Acc:D7U406]) &'
VIT_02s0087g00070	1.34006	3.07301	1.97725	2.79469	2.58753	2.74086	2.69436	2.57681	1.47549	0.19	1.93091	0.02	2.01063	0.01	-1.09959	0.74	-1.12118	0.69	-1.19256	0.52	'15.3.3.5.3'	'RNA biosynthesis.RNA polymerase II-dependent transcription.MEDIATOR transcription co-activator complex.other components.component MED34'	'component MED34 of MEDIATOR transcription co-activator complex (original description: pep chromosome:12X:2:17148051:17187066:-1 gene:VIT_02s0087g00070 transcript:VIT_02s0087g00070.t01 gene_biotype:protein_coding transcript_biotype:protein_coding description:ATP-dependent DNA helicase [Source:UniProtKB/TrEMBL;Acc:F6HJ58]) &'
VIT_02s0087g00080	1.94518	1.4643	0.920666	1.50252	0.877365	1.17742	1.30723	1.25528	-2.1128	0.03	-2.21707	0.02	-1.48802	0.24	1.0261	0.95	-1.24365	0.57	-1.16651	0.69	'16.12.5.5.15'	'RNA processing.organelle machinery.RNA editing.plastidial RNA editing factor activities (PPR-type).RNA editing factor (LPA66)'	'RNA editing factor (LPA66) (original description: pep chromosome:12X:2:17196376:17198281:-1 gene:VIT_02s0087g00080 transcript:VIT_02s0087g00080.t01 gene_biotype:protein_coding transcript_biotype:protein_coding description:Pentatricopeptide repeat-containing protein At5g48910 [Source:Projected from Arabidopsis thaliana (AT5G48910) UniProtKB/Swiss-Prot;Acc:Q9FI80]) &'
VIT_02s0087g00160	461.326	83.296	402.833	110.923	429.736	161.614	419.846	176.181	-1.1452	0.51	-1.07351	0.74	-1.0988	0.67	1.33167	0.33	1.94024	0.02	2.11512	0.01	'35.2'	'not assigned.not annotated'	' no hits & (original description: pep chromosome:12X:2:17315883:17324592:-1 gene:VIT_02s0087g00160 transcript:VIT_02s0087g00160.t01 gene_biotype:protein_coding transcript_biotype:protein_coding)'
VIT_02s0087g00170	34.9391	32.7054	89.8696	28.2433	112.24	27.7738	116.01	29.3846	2.57218	0	3.21245	0	3.32035	0	-1.15799	0.4	-1.17756	0.35	-1.11301	0.56	'18.4.1.13.1'	'Protein modification.phosphorylation.TKL protein kinase superfamily.LRR-XIII protein kinase families.protein kinase (LRR-XIIIa)'	'protein kinase (LRR-XIIIa) (original description: pep chromosome:12X:2:17330129:17380968:1 gene:VIT_02s0087g00170 transcript:VIT_02s0087g00170.t01 gene_biotype:protein_coding transcript_biotype:protein_coding) &'
VIT_02s0087g00240	6.50661	33.1467	14.2704	13.5249	7.03978	18.584	16.7851	17.8323	2.19322	0	1.08194	0.81	2.5797	0	-2.45079	0	-1.78361	0	-1.8588	0	'35.2'	'not assigned.not annotated'	' no hits & (original description: pep chromosome:12X:2:17471136:17472225:1 gene:VIT_02s0087g00240 transcript:VIT_02s0087g00240.t01 gene_biotype:protein_coding transcript_biotype:protein_coding)'
VIT_02s0087g00250	31.0534	49.9368	68.9408	53.0862	45.6736	60.8266	45.6602	68.1356	2.22007	0	1.47081	0.08	1.47038	0.09	1.06307	0.81	1.21807	0.37	1.36444	0.14	'35.2'	'not assigned.not annotated'	' no hits & (original description: pep chromosome:12X:2:17473311:17473824:1 gene:VIT_02s0087g00250 transcript:VIT_02s0087g00250.t01 gene_biotype:protein_coding transcript_biotype:protein_coding)'
VIT_02s0087g00330	2.00999	7.41135	1.56508	20.7105	0.782272	13.9315	0.189281	18.9891	-1.28427	0.52	-2.56943	0.03	-2.53093	0.01	2.79443	0	1.87975	0	2.56216	0	'35.2'	'not assigned.not annotated'	' no hits & (original description: pep chromosome:12X:2:17600910:17602444:-1 gene:VIT_02s0087g00330 transcript:VIT_02s0087g00330.t01 gene_biotype:protein_coding transcript_biotype:protein_coding)'
VIT_02s0087g00370	0.298305	1.79614	0.481519	0.47478	0.242511	0.368128	0.899028	0.377223	NA	1	NA	1	NA	0.06	-1.89597	0.02	-2.04377	0.01	-2.03027	0.01	'50.2.3'	'Enzyme classification.EC_2 transferases.EC_2.3 acyltransferase'	'Omega-hydroxypalmitate O-feruloyl transferase OS=Arabidopsis thaliana (sp|q94cd1|hht1_arath : 102.0) & Enzyme classification.EC_2 transferases.EC_2.3 acyltransferase(50.2.3 : 39.0) (original description: pep chromosome:12X:2:17661208:17662621:-1 gene:VIT_02s0087g00370 transcript:VIT_02s0087g00370.t01 gene_biotype:protein_coding transcript_biotype:protein_coding) &'
VIT_02s0087g00380	7.03393	14.5634	42.8453	3.07538	34.8502	5.66011	55.7617	2.32508	6.09123	0	4.95458	0	7.92753	0	-4.73548	0.02	-2.57299	0.05	-6.26361	0.03	'35.2'	'not assigned.not annotated'	' no hits & (original description: pep chromosome:12X:2:17673209:17673592:1 gene:VIT_02s0087g00380 transcript:VIT_02s0087g00380.t01 gene_biotype:protein_coding transcript_biotype:protein_coding)'
VIT_02s0087g00400	86.8067	447.958	658.415	568.123	1145.61	391.371	1294.91	456.441	7.58484	0	13.1973	0	14.9172	0	1.26825	0.24	-1.14459	0.51	1.01894	0.94	'21.3.5.4'	'Cell wall organisation.pectin.modification and degradation.pectin acetylesterase'	'pectin acetylesterase (original description: pep chromosome:12X:2:17728505:17733205:1 gene:VIT_02s0087g00400 transcript:VIT_02s0087g00400.t01 gene_biotype:protein_coding transcript_biotype:protein_coding description:Pectin acetylesterase [Source:UniProtKB/TrEMBL;Acc:D7TFE6]) &'
VIT_02s0087g00420	3.79885	7.93404	7.74867	4.8474	7.89385	5.52318	11.2033	4.74049	2.03974	0	2.07796	0	2.94913	0	-1.63676	0.02	-1.4365	0.09	-1.67368	0.01	'35.2'	'not assigned.not annotated'	' no hits & (original description: pep chromosome:12X:2:17748161:17758528:1 gene:VIT_02s0087g00420 transcript:VIT_02s0087g00420.t01 gene_biotype:protein_coding transcript_biotype:protein_coding)'
VIT_02s0087g00460	2.75528	4.1328	6.05536	3.33017	6.91181	4.04033	10.7105	3.83402	2.19773	0	2.50857	0	3.88726	0	-1.24102	0.34	-1.02289	0.93	-1.07793	0.76	'27.4.3.1'	'Multi-process regulation.Rop-GTPase regulatory system.RopGEF guanine nucleotide exchange factor activities.exchange factor (PRONE)'	'PRONE-type RopGEF guanine nucleotide exchange factor (original description: pep chromosome:12X:2:17792029:17808694:-1 gene:VIT_02s0087g00460 transcript:VIT_02s0087g00460.t01 gene_biotype:protein_coding transcript_biotype:protein_coding description:Rop guanine nucleotide exchange factor 14 [Source:Projected from Arabidopsis thaliana (AT1G31650) UniProtKB/Swiss-Prot;Acc:Q56WM6]) &'
VIT_02s0087g00560	12.3722	19.9538	4.43078	14.1152	2.34821	14.8609	3.91239	18.2907	-2.79233	0	-5.26878	0	-3.16231	0	-1.41364	0.12	-1.3427	0.19	-1.09093	0.72	'35.2'	'not assigned.not annotated'	' no hits & (original description: pep chromosome:12X:2:17957707:17961229:-1 gene:VIT_02s0087g00560 transcript:VIT_02s0087g00560.t01 gene_biotype:protein_coding transcript_biotype:protein_coding)'
VIT_02s0087g00570	9.79388	18.8175	3.58118	13.2709	1.85048	8.97208	3.35897	12.9357	-2.73482	0.01	-5.29262	0	-2.91574	0.01	-1.41795	0.23	-2.09734	0.01	-1.4547	0.18	'35.2'	'not assigned.not annotated'	' no hits & (original description: pep chromosome:12X:2:17964725:17974629:-1 gene:VIT_02s0087g00570 transcript:VIT_02s0087g00570.t01 gene_biotype:protein_coding transcript_biotype:protein_coding)'
VIT_02s0087g00630	121.228	19.5647	43.3305	11.5843	25.8082	17.9276	77.1443	25.0054	-2.79775	0	-4.69727	0	-1.57144	0	-1.6889	0	-1.09132	0.66	1.27809	0.18	'35.1'	'not assigned.annotated'	' (original description: pep chromosome:12X:2:18133522:18139405:1 gene:VIT_02s0087g00630 transcript:VIT_02s0087g00630.t01 gene_biotype:protein_coding transcript_biotype:protein_coding description:Long-chain-alcohol oxidase [Source:UniProtKB/TrEMBL;Acc:F6HJ27]) & Long-chain-alcohol oxidase FAO4A OS=Arabidopsis thaliana (sp|o65709|fao4a_arath : 803.0)'
VIT_02s0087g00640	0.568498	0.347203	8.10711	0.738911	7.7356	0.883047	14.4893	0.886658	14.2606	0	13.6071	0	25.487	0	NA	1	NA	0.11	NA	0.11	'35.1'	'not assigned.annotated'	' (original description: pep chromosome:12X:2:18145688:18147327:1 gene:VIT_02s0087g00640 transcript:VIT_02s0087g00640.t01 gene_biotype:protein_coding transcript_biotype:protein_coding) & no description available(sp|a2rvu1|mwl1_arath : 130.0)'
VIT_02s0087g00710	11.876	5.2105	53.5047	4.85207	71.8809	5.70505	7.53091	6.53274	4.50528	0	6.05262	0	-1.57697	0.02	-1.07387	0.81	1.09491	0.74	1.25376	0.38	'11.1.3.2'	'Phytohormone action.abscisic acid.conjugation and degradation.abscisic acid hydroxylase'	'abscisic acid hydroxylase (original description: pep chromosome:12X:2:18248756:18251419:-1 gene:VIT_02s0087g00710 transcript:VIT_02s0087g00710.t01 gene_biotype:protein_coding transcript_biotype:protein_coding description:ABA 8' hydroxylase 2 [Source:UniProtKB/TrEMBL;Acc:D7TFC7]) &'
VIT_02s0087g00720	7.05849	0.645511	40.5172	1.53026	31.3001	2.67022	23.6844	3.50881	5.74021	0	4.43439	0	3.35545	0	2.37062	0.11	4.1366	0.01	5.43571	0	'50.2.7'	'Enzyme classification.EC_2 transferases.EC_2.7 transferase transferring phosphorus-containing group'	'Receptor-like serine/threonine-protein kinase NCRK OS=Arabidopsis thaliana (sp|q8vyy5|ncrk_arath : 196.0) & Enzyme classification.EC_2 transferases.EC_2.7 transferase transferring phosphorus-containing group(50.2.7 : 108.0) (original description: pep chromosome:12X:2:18277061:18278626:-1 gene:VIT_02s0087g00720 transcript:VIT_02s0087g00720.t01 gene_biotype:protein_coding transcript_biotype:protei…
VIT_02s0087g00750	7.65217	0.376804	35.9311	1.12876	91.8445	0.608286	18.5869	1.17391	4.69554	0	12.0024	0	2.42897	0	1.54616	0.1	NA	1	1.57895	0.08	'35.2'	'not assigned.not annotated'	' no hits & (original description: pep chromosome:12X:2:18335930:18337158:-1 gene:VIT_02s0087g00750 transcript:VIT_02s0087g00750.t01 gene_biotype:protein_coding transcript_biotype:protein_coding)'
VIT_02s0087g00910	1.85022	12.4865	7.06191	6.02395	1.80901	4.14694	3.99707	2.0803	3.81679	0	-1.02278	0.96	2.16032	0.01	-2.07281	0	-3.01102	0	-6.00226	0	'9.1.6.3.2'	'Secondary metabolism.terpenoids.carotenoid biosynthesis.apocarotenoids.class-CCD4 carotenoid cleavage dioxygenase'	'carotenoid cleavage dioxygenase (CCD4) (original description: pep chromosome:12X:2:18560696:18562591:-1 gene:VIT_02s0087g00910 transcript:VIT_02s0087g00910.t01 gene_biotype:protein_coding transcript_biotype:protein_coding) &'
VIT_02s0087g00930	7.65259	3.49075	1.15494	8.32794	0.570497	37.6914	0.389732	20.1261	-6.62596	0	-13.4139	0	-6.22609	0	2.38572	0	10.7975	0	5.76555	0	'9.1.6.3.2'	'Secondary metabolism.terpenoids.carotenoid biosynthesis.apocarotenoids.class-CCD4 carotenoid cleavage dioxygenase'	'carotenoid cleavage dioxygenase (CCD4) (original description: pep chromosome:12X:2:18588853:18590786:-1 gene:VIT_02s0087g00930 transcript:VIT_02s0087g00930.t01 gene_biotype:protein_coding transcript_biotype:protein_coding) &'
VIT_02s0087g00950	7.52339	8.92699	3.82751	10.9235	3.3827	10.4864	4.31972	11.2419	-1.96561	0	-2.22408	0	-1.74164	0.01	1.22365	0.3	1.17468	0.42	1.25932	0.23	'35.1'	'not assigned.annotated'	' (original description: pep chromosome:12X:2:18609375:18617205:-1 gene:VIT_02s0087g00950 transcript:VIT_02s0087g00950.t01 gene_biotype:protein_coding transcript_biotype:protein_coding) & Pentatricopeptide repeat-containing protein At1g31790 OS=Arabidopsis thaliana (sp|q9c6r9|ppr66_arath : 305.0)'
VIT_02s0087g01010	1.72827	0.316655	22.9561	1.16001	19.418	2.13606	2.76721	1.9869	13.2827	0	11.2355	0	1.60114	0.18	1.64053	0.03	2.38184	0	2.26855	0	'35.1'	'not assigned.annotated'	' (original description: pep chromosome:12X:2:18746619:18751138:1 gene:VIT_02s0087g01010 transcript:VIT_02s0087g01010.t01 gene_biotype:protein_coding transcript_biotype:protein_coding) & Cysteine-rich receptor-like protein kinase 25 OS=Arabidopsis thaliana (sp|q9m0x5|crk25_arath : 197.0)'
VIT_02s0087g01020	11.8482	21.7939	17.2338	21.5832	24.454	31.1761	12.8262	19.3945	1.45455	0.05	2.06394	0	1.08254	0.72	-1.00976	0.96	1.4305	0.03	-1.12372	0.55	'18.4.1.17'	'Protein modification.phosphorylation.TKL protein kinase superfamily.protein kinase (DUF26)'	'protein kinase (DUF26) (original description: pep chromosome:12X:2:18775020:18778504:1 gene:VIT_02s0087g01020 transcript:VIT_02s0087g01020.t01 gene_biotype:protein_coding transcript_biotype:protein_coding) &'
VIT_02s0109g00230	108.887	78.1537	8.56475	117.573	5.31767	123.066	6.8653	122.815	-12.7134	0	-20.4764	0	-15.8605	0	1.50438	0.01	1.57467	0	1.57145	0.01	'24.3.7'	'Solute transport.channels.calcium-permeable channel (OSCA)'	'calcium-permeable channel (OSCA) (original description: pep chromosome:12X:2:12674747:12696922:1 gene:VIT_02s0109g00230 transcript:VIT_02s0109g00230.t01 gene_biotype:protein_coding transcript_biotype:protein_coding) &'
VIT_02s0109g00250	0.754471	3.5801	0.272944	2.0373	0.229296	1.701	0.225129	3.17117	NA	1	NA	1	NA	1	-1.75728	0.06	-2.1047	0.01	-1.12895	0.7	'35.1'	'not assigned.annotated'	' (original description: pep chromosome:12X:2:12710110:12715877:-1 gene:VIT_02s0109g00250 transcript:VIT_02s0109g00250.t01 gene_biotype:protein_coding transcript_biotype:protein_coding) & 4-coumarate--CoA ligase-like 6 OS=Arabidopsis thaliana (sp|q84p24|4cll6_arath : 640.0)'
VIT_02s0109g00260	5.49088	5.72634	15.4697	5.95043	9.89989	4.67934	11.4051	5.16552	2.81734	0	1.80297	0.01	2.0771	0	1.03913	0.9	-1.22375	0.46	-1.10857	0.72	'35.2'	'not assigned.not annotated'	' no hits & (original description: pep chromosome:12X:2:12756385:12764282:-1 gene:VIT_02s0109g00260 transcript:VIT_02s0109g00260.t01 gene_biotype:protein_coding transcript_biotype:protein_coding)'
VIT_02s0109g00310	20.087	3.78444	5.02279	6.1014	3.50754	3.86295	3.09315	5.3371	-3.99917	0	-5.72681	0	-6.49403	0	1.61223	0.06	1.02075	0.95	1.41027	0.21	'50.1.13'	'Enzyme classification.EC_1 oxidoreductases.EC_1.14 oxidoreductase acting on paired donor with incorporation or reduction of molecular oxygen'	'no description available(sp|w8jmv1|cyt24_catro : 420.0) & Enzyme classification.EC_1 oxidoreductases.EC_1.14 oxidoreductase acting on paired donor with incorporation or reduction of molecular oxygen(50.1.13 : 388.8) (original description: pep chromosome:12X:2:12824239:12826715:-1 gene:VIT_02s0109g00310 transcript:VIT_02s0109g00310.t01 gene_biotype:protein_coding transcript_biotype:protein_coding…
VIT_02s0109g00430	0.205968	0	0.09033	1.2639	0.670608	0.356094	0.201759	0.0344178	NA	1	NA	1	NA	1	2.2639	0	NA	1	NA	1	'9.5.2.5'	'Secondary metabolism.glucosinolates.glucosinolate degradation.nitrilase'	'nitrilase (original description: pep chromosome:12X:2:13235365:13237571:1 gene:VIT_02s0109g00430 transcript:VIT_02s0109g00430.t01 gene_biotype:protein_coding transcript_biotype:protein_coding) &'
VIT_02s0154g00010	2.80286	0.184334	5.47339	1.64252	11.7257	1.5506	13.9088	1.16763	1.95279	0.05	4.18348	0	4.96236	0	2.23123	0.06	2.15362	0.06	1.83025	0.08	'35.1'	'not assigned.annotated'	' (original description: pep chromosome:12X:2:4822437:4823283:-1 gene:VIT_02s0154g00010 transcript:VIT_02s0154g00010.t01 gene_biotype:protein_coding transcript_biotype:protein_coding) & Auxin-responsive protein SAUR36 OS=Arabidopsis thaliana (sp|o22150|sau36_arath : 130.0)'
VIT_02s0154g00050	52.4478	11.0927	40.8141	15.9163	40.2884	26.2327	44.8084	25.4224	-1.28504	0.24	-1.30181	0.22	-1.17049	0.49	1.43484	0.23	2.36486	0	2.29181	0	'35.2'	'not assigned.not annotated'	' no hits & (original description: pep chromosome:12X:2:4851659:4852238:-1 gene:VIT_02s0154g00050 transcript:VIT_02s0154g00050.t01 gene_biotype:protein_coding transcript_biotype:protein_coding)'
VIT_02s0154g00060	23.1081	4.35811	22.9478	7.53906	22.5081	12.968	22.218	9.27785	-1.00699	0.98	-1.02666	0.92	-1.04006	0.88	1.72989	0.08	2.9756	0	2.12887	0.01	'35.1'	'not assigned.annotated'	' (original description: pep chromosome:12X:2:4852239:4855821:-1 gene:VIT_02s0154g00060 transcript:VIT_02s0154g00060.t01 gene_biotype:protein_coding transcript_biotype:protein_coding) & Thylakoid lumenal protein TL20.3, chloroplastic OS=Arabidopsis thaliana (sp|q8h1q1|tl203_arath : 133.0)'
VIT_02s0154g00070	7.66089	0.254794	18.2036	0.0371168	30.0613	0.613716	40.8061	0.422305	2.37617	0	3.924	0	5.32655	0	NA	1	NA	1	NA	1	'15.5.1.4'	'RNA biosynthesis.transcriptional regulation.C2C2 transcription factor superfamily.transcription factor (YABBY)'	'transcription factor (YABBY) (original description: pep chromosome:12X:2:4862045:4864673:1 gene:VIT_02s0154g00070 transcript:VIT_02s0154g00070.t01 gene_biotype:protein_coding transcript_biotype:protein_coding) &'
VIT_02s0154g00080	7.32049	4.27761	40.2039	2.71369	50.6952	5.83305	46.7574	3.99571	5.49197	0	6.92511	0	6.3872	0	-1.57631	0.07	1.36362	0.18	-1.07055	0.82	'50.1.10'	'Enzyme classification.EC_1 oxidoreductases.EC_1.10 oxidoreductase acting on diphenol or related substance as donor'	'Monocopper oxidase-like protein SKU5 OS=Arabidopsis thaliana (sp|q9su40|sku5_arath : 906.0) & Enzyme classification.EC_1 oxidoreductases.EC_1.10 oxidoreductase acting on diphenol or related substance as donor(50.1.10 : 144.9) (original description: pep chromosome:12X:2:4870560:4875244:-1 gene:VIT_02s0154g00080 transcript:VIT_02s0154g00080.t01 gene_biotype:protein_coding transcript_biotype:protei…
VIT_02s0154g00090	127.72	13.6843	37.6129	25.1281	35.2784	61.9766	36.3896	71.3583	-3.39564	0	-3.62035	0	-3.50979	0	1.83627	0	4.52903	0	5.21461	0	'3.1.4.1.2'	'Carbohydrate metabolism.sucrose metabolism.degradation.invertase activities.acid beta-fructofuranosidase (VIN)'	'acid beta-fructofuranosidase (VIN) (original description: pep chromosome:12X:2:4882119:4884315:-1 gene:VIT_02s0154g00090 transcript:VIT_02s0154g00090.t01 gene_biotype:protein_coding transcript_biotype:protein_coding) &'
VIT_02s0154g00110	0.106244	1.03129	0.594691	1.75611	1.80005	1.5959	0.588997	2.98051	NA	1	2.53113	0.03	NA	1	1.70283	0.18	1.54748	0.29	2.89008	0.01	'3.3.2'	'Carbohydrate metabolism.trehalose metabolism.trehalose-6-phosphate phosphatase'	'trehalose-6-phosphate phosphatase (original description: pep chromosome:12X:2:4898108:4901030:-1 gene:VIT_02s0154g00110 transcript:VIT_02s0154g00110.t01 gene_biotype:protein_coding transcript_biotype:protein_coding description:Trehalose 6-phosphate phosphatase [Source:UniProtKB/TrEMBL;Acc:F6HP93]) &'
VIT_02s0154g00170	2.21914	0.0387179	1.94203	0.187367	0.171652	0.562626	0.194234	0.329955	-1.14269	0.73	-2.74752	0.01	-2.69557	0.01	NA	1	NA	1	NA	1	'35.1'	'not assigned.annotated'	' (original description: pep chromosome:12X:2:4957744:4960773:-1 gene:VIT_02s0154g00170 transcript:VIT_02s0154g00170.t01 gene_biotype:protein_coding transcript_biotype:protein_coding description:Flavin-containing monooxygenase [Source:UniProtKB/TrEMBL;Acc:D7TN20]) & Flavin-containing monooxygenase FMO GS-OX-like 5 OS=Arabidopsis thaliana (sp|q9c8u0|gsxl5_arath : 555.0)'
VIT_02s0154g00200	0.726292	1.90381	2.55907	2.21802	3.57529	2.26568	3.86421	1.88653	3.52347	0	4.92266	0	5.32046	0	1.16504	0.65	1.19008	0.59	-1.00916	0.98	'35.2'	'not assigned.not annotated'	' no hits & (original description: pep chromosome:12X:2:4983447:4986654:1 gene:VIT_02s0154g00200 transcript:VIT_02s0154g00200.t01 gene_biotype:protein_coding transcript_biotype:protein_coding)'
VIT_02s0154g00240	2.83479	1.93274	6.85281	1.45795	9.90077	3.37581	14.7417	2.07259	2.4174	0	3.49259	0	5.20028	0	-1.32566	0.38	1.74664	0.03	1.07236	0.84	'35.1'	'not assigned.annotated'	' (original description: pep chromosome:12X:2:5062791:5074217:1 gene:VIT_02s0154g00240 transcript:VIT_02s0154g00240.t01 gene_biotype:protein_coding transcript_biotype:protein_coding description:Putative uncharacterized protein [Source:UniProtKB/TrEMBL;Acc:D7TN26]) & Oxysterol-binding protein-related protein 2A OS=Arabidopsis thaliana (sp|q940y1|orp2a_arath : 975.0)'
VIT_02s0154g00260	24.4126	0.045649	83.2474	0.0598794	65.2748	0.593086	33.3052	1.53282	3.41002	0	2.67382	0	1.36426	0.08	NA	1	NA	1	2.42225	0.12	'24.2.2.9'	'Solute transport.carrier-mediated transport.MFS superfamily.anion transporter (NRT1/PTR)'	'anion transporter (NRT1/PTR) (original description: pep chromosome:12X:2:5106165:5110187:-1 gene:VIT_02s0154g00260 transcript:VIT_02s0154g00260.t01 gene_biotype:protein_coding transcript_biotype:protein_coding) &'
VIT_02s0154g00280	3.06767	0.137846	0	1.47766	0	2.94835	0.123958	4.14132	-4.06767	0	-4.06767	0	-3.61906	0.27	2.1775	0.36	3.47002	0.36	4.51847	0.36	'35.1'	'not assigned.annotated'	' (original description: pep chromosome:12X:2:5121053:5121713:-1 gene:VIT_02s0154g00280 transcript:VIT_02s0154g00280.t01 gene_biotype:protein_coding transcript_biotype:protein_coding) & 14 kDa proline-rich protein DC2.15 OS=Daucus carota (sp|p14009|14kd_dauca : 102.0)'
VIT_02s0154g00300	0.556069	0	1.06279	3.4791	1.30915	7.17292	0.37187	18.7152	1.91126	0.4	2.35429	0.29	NA	1	4.4791	0	8.17292	0	19.7152	0	'35.2'	'not assigned.not annotated'	' no hits & (original description: pep chromosome:12X:2:5130968:5131680:1 gene:VIT_02s0154g00300 transcript:VIT_02s0154g00300.t01 gene_biotype:protein_coding transcript_biotype:protein_coding)'
VIT_02s0154g00310	2.1535	0.100356	0.353522	0.0636319	0.660714	0.0574382	0	0.876856	-2.32985	0.04	-3.25935	0.06	-3.1535	0	NA	1	NA	1	NA	1	'35.1'	'not assigned.annotated'	' (original description: pep chromosome:12X:2:5134356:5135385:-1 gene:VIT_02s0154g00310 transcript:VIT_02s0154g00310.t01 gene_biotype:protein_coding transcript_biotype:protein_coding) & 36.4 kDa proline-rich protein OS=Solanum lycopersicum (sp|q00451|prf1_sollc : 80.5)'
VIT_02s0154g00320	20.4458	0.118346	819.82	0.290308	3130.52	0.275054	2805.87	0.277831	40.0972	0	153.113	0	137.235	0	NA	1	NA	1	NA	1	'35.1'	'not assigned.annotated'	' (original description: pep chromosome:12X:2:5141572:5142327:-1 gene:VIT_02s0154g00320 transcript:VIT_02s0154g00320.t01 gene_biotype:protein_coding transcript_biotype:protein_coding) & 14 kDa proline-rich protein DC2.15 OS=Daucus carota (sp|p14009|14kd_dauca : 87.8)'
VIT_02s0154g00350	16.4621	1.84956	37.115	5.81369	77.318	6.12145	36.3083	5.33161	2.25457	0	4.69673	0	2.20557	0	3.14328	0	3.30968	0	2.88264	0	'3.11.2.1'	'Carbohydrate metabolism.fermentation.lactic acid fermentation.L-lactate dehydrogenase'	'L-lactate dehydrogenase (original description: pep chromosome:12X:2:5164431:5166321:-1 gene:VIT_02s0154g00350 transcript:VIT_02s0154g00350.t01 gene_biotype:protein_coding transcript_biotype:protein_coding description:L-lactate dehydrogenase [Source:UniProtKB/TrEMBL;Acc:D7TN36]) &'
VIT_02s0154g00390	120.409	193.819	77.36	159.895	60.0153	165.115	66.0862	176.822	-1.55648	0.01	-2.00631	0	-1.822	0	-1.21216	0.27	-1.17384	0.36	-1.09612	0.63	'19.3.3.1'	'Protein homeostasis.autophagy.ATG8/ATG12 conjugation system.ubiquitin-fold protein (ATG8)'	'ATG8 autophagosome ubiquitin-fold protein (original description: pep chromosome:12X:2:5185122:5188907:-1 gene:VIT_02s0154g00390 transcript:VIT_02s0154g00390.t01 gene_biotype:protein_coding transcript_biotype:protein_coding description:Autophagy-related protein [Source:UniProtKB/TrEMBL;Acc:F6HPA6]) &'
VIT_02s0154g00400	19.0674	42.1616	41.6494	45.4016	28.0064	40.5188	35.1904	45.7394	2.18433	0	1.46881	0.02	1.84558	0	1.07685	0.7	-1.04054	0.85	1.08486	0.67	'15.5.12'	'RNA biosynthesis.transcriptional regulation.transcription factor (GRAS)'	'transcription factor (GRAS) (original description: pep chromosome:12X:2:5202974:5204864:1 gene:VIT_02s0154g00400 transcript:VIT_02s0154g00400.t01 gene_biotype:protein_coding transcript_biotype:protein_coding) &'
VIT_02s0154g00480	2.66164	0.406478	3.6391	1.36233	11.9062	1.97363	6.81298	3.65041	1.36724	0.4	4.47326	0	2.55969	0	1.67961	0.08	2.11424	0.04	3.30642	0.01	'19.1.8.8'	'Protein homeostasis.protein quality control.smallHsp holdase chaperone activities.class-M-I protein'	'class-M-I small heat-shock-responsive protein (original description: pep chromosome:12X:2:5248542:5250041:-1 gene:VIT_02s0154g00480 transcript:VIT_02s0154g00480.t01 gene_biotype:protein_coding transcript_biotype:protein_coding) &'
VIT_02s0154g00490	0.454063	0.20375	2.66681	0.251363	2.72441	0.0576838	1.37613	1.09499	2.52177	0.03	2.56138	0.02	1.63413	0.11	NA	1	NA	1	1.74039	0.12	'19.1.8.8'	'Protein homeostasis.protein quality control.smallHsp holdase chaperone activities.class-M-I protein'	'class-M-I small heat-shock-responsive protein (original description: pep chromosome:12X:2:5255141:5256154:-1 gene:VIT_02s0154g00490 transcript:VIT_02s0154g00490.t01 gene_biotype:protein_coding transcript_biotype:protein_coding) &'
VIT_02s0154g00500	2.06759	1.27313	5.45901	1.13941	8.60431	1.31231	6.61784	1.62954	2.64028	0.01	4.16152	0	3.20075	0	-1.11736	0.84	1.03077	0.95	1.27995	0.61	'20.7.1'	'Cytoskeleton organisation.endoplasmic reticulum-cytoskeleton-plasma membrane interface.contact site protein (VAP27)'	'contact site protein (VAP27) of ER-cytoskeleton-plasmamembrane interface (original description: pep chromosome:12X:2:5258569:5261120:-1 gene:VIT_02s0154g00500 transcript:VIT_02s0154g00500.t01 gene_biotype:protein_coding transcript_biotype:protein_coding) &'
VIT_02s0154g00520	5.81152	3.34497	100.641	2.42974	74.8349	2.41619	70.8478	2.56552	17.3175	0	12.877	0	12.1909	0	-1.37668	0.32	-1.3844	0.3	-1.30382	0.4	'19.4.3.1'	'Protein homeostasis.proteolysis.aspartic-type peptidase activities.A1-class protease (Pepsin)'	'pepsin-type protease (original description: pep chromosome:12X:2:5273365:5278436:-1 gene:VIT_02s0154g00520 transcript:VIT_02s0154g00520.t01 gene_biotype:protein_coding transcript_biotype:protein_coding) &'
VIT_02s0154g00530	4.80177	4.19884	8.92072	2.16282	11.3808	4.47626	8.01002	5.50307	1.8578	0.06	2.37013	0.01	1.66814	0.12	-1.94137	0.11	1.06607	0.89	1.31062	0.48	'35.1'	'not assigned.annotated'	' (original description: pep chromosome:12X:2:5284552:5287212:-1 gene:VIT_02s0154g00530 transcript:VIT_02s0154g00530.t01 gene_biotype:protein_coding transcript_biotype:protein_coding) & Bifunctional adenosine 5'-phosphosulfate phosphorylase/adenylylsulfatase HINT4 OS=Arabidopsis thaliana (sp|q84vv6|hint4_arath : 124.0)'
VIT_02s0154g00540	1.56925	2.64271	3.96718	2.76526	4.80992	3.27049	4.03927	2.25311	2.52807	0	3.06511	0	2.57401	0	1.04637	0.89	1.23755	0.44	-1.17292	0.6	'50.2.1'	'Enzyme classification.EC_2 transferases.EC_2.1 transferase transferring one-carbon group'	'Protein arginine N-methyltransferase 1.6 OS=Arabidopsis thaliana (sp|q944r7|anm16_arath : 899.0) & Enzyme classification.EC_2 transferases.EC_2.1 transferase transferring one-carbon group(50.2.1 : 321.1) (original description: pep chromosome:12X:2:5288543:5296580:1 gene:VIT_02s0154g00540 transcript:VIT_02s0154g00540.t01 gene_biotype:protein_coding transcript_biotype:protein_coding) &'
VIT_02s0154g00580	8.49076	0.238247	1.04425	0.0461894	22.822	9.27744	23.8633	5.36635	-8.13096	0	2.68786	0	2.8105	0	NA	1	8.29999	0.03	5.14142	0.03	'35.2'	'not assigned.not annotated'	' no hits & (original description: pep chromosome:12X:2:5352505:5353448:1 gene:VIT_02s0154g00580 transcript:VIT_02s0154g00580.t01 gene_biotype:protein_coding transcript_biotype:protein_coding)'
VIT_02s0154g00590	18.8327	6.0743	61.2084	2.63601	21.1438	0.842734	25.7692	4.5576	3.25011	0	1.12272	0.7	1.36832	0.24	-2.30435	0.06	-7.20785	0.01	-1.33278	0.51	'35.2'	'not assigned.not annotated'	' no hits & (original description: pep chromosome:12X:2:5365614:5366198:1 gene:VIT_02s0154g00590 transcript:VIT_02s0154g00590.t01 gene_biotype:protein_coding transcript_biotype:protein_coding)'
VIT_02s0234g00050	3.42783	2.46779	4.67848	1.67543	5.04252	1.77455	3.53315	1.14058	1.36485	0.28	1.47105	0.16	1.03072	0.93	-1.47293	0.27	-1.39066	0.35	-2.16363	0.03	'12.3.3.1.1.3'	'Chromatin organisation.histone modifications.histone lysine methylation.PRC2 histone methylation complex.VRN/FIS/EMF core subcomplexes.component EMF2|VRN2|FIS2'	'component EMF2|VRN2|FIS2 of VRN/FIS/EMF core complexes (original description: pep chromosome:12X:2:59724:78128:1 gene:VIT_02s0234g00050 transcript:VIT_02s0234g00050.t01 gene_biotype:protein_coding transcript_biotype:protein_coding) &'
VIT_02s0234g00080	23.9913	5.54657	10.4515	7.47035	10.7526	9.24517	9.95969	9.09108	-2.29549	0	-2.23121	0	-2.40884	0	1.34684	0.3	1.66683	0.06	1.63905	0.07	'4.2.7.5.3'	'Amino acid metabolism.degradation.branched-chain amino acid.leucine.methylglutaconyl-CoA hydratase'	'methylglutaconyl-CoA hydratase (original description: pep chromosome:12X:2:98779:103525:1 gene:VIT_02s0234g00080 transcript:VIT_02s0234g00080.t01 gene_biotype:protein_coding transcript_biotype:protein_coding) &'
VIT_02s0234g00110	18.1757	17.4467	0.722327	51.9111	1.20097	52.7162	0.519583	125.776	-25.1627	0	-15.1342	0	-34.9813	0	2.97541	0	3.02156	0	7.20916	0	'5.9.2'	'Lipid metabolism.lipid bodies-associated activities.oleosin structural protein'	'oleosin (original description: pep chromosome:12X:2:140385:141242:-1 gene:VIT_02s0234g00110 transcript:VIT_02s0234g00110.t01 gene_biotype:protein_coding transcript_biotype:protein_coding description:Oleosin [Source:UniProtKB/TrEMBL;Acc:A5AG74]) &'
VIT_02s0234g00120	0.739942	2.53962	1.43951	2.39322	1.71113	2.77778	2.69222	2.33311	1.94544	0.14	2.31252	0.06	3.63842	0	-1.06117	0.88	1.09378	0.82	-1.08851	0.83	'19.2.3.3.1.7'	'Protein homeostasis.ubiquitin-proteasome system.ubiquitin-fold protein deconjugation.RUB deconjugation of neddylated cullin.COP9 signalosome complex.component CSN7'	'component CSN7 of COP9 signalosome complex (original description: pep chromosome:12X:2:142418:176185:1 gene:VIT_02s0234g00120 transcript:VIT_02s0234g00120.t01 gene_biotype:protein_coding transcript_biotype:protein_coding) &'
VIT_02s0236g00020	0.189892	0	2.66027	3.86576	7.9694	0.634058	1.90164	1.06681	3.07614	0.13	7.538	0.13	2.43857	0.13	4.86576	0	NA	1	2.06681	0	'35.2'	'not assigned.not annotated'	' no hits & (original description: pep chromosome:12X:2:5444674:5445462:-1 gene:VIT_02s0236g00020 transcript:VIT_02s0236g00020.t01 gene_biotype:protein_coding transcript_biotype:protein_coding)'
VIT_02s0236g00060	0	0	0.760053	1.05825	1.00805	0	0.358176	0.401293	NA	1	2.00805	0	NA	1	2.05825	0	NA	1	NA	1	'35.2'	'not assigned.not annotated'	' no hits & (original description: pep chromosome:12X:2:5494515:5495301:-1 gene:VIT_02s0236g00060 transcript:VIT_02s0236g00060.t01 gene_biotype:protein_coding transcript_biotype:protein_coding)'
VIT_02s0236g00100	513.253	29.3441	403.129	65.7129	388.297	51.1839	167.812	45.7059	-1.27317	0.17	-1.32181	0.09	-3.0585	0	2.23939	0	1.74427	0.02	1.55758	0.06	'35.2'	'not assigned.not annotated'	' no hits & (original description: pep chromosome:12X:2:5533778:5534430:-1 gene:VIT_02s0236g00100 transcript:VIT_02s0236g00100.t01 gene_biotype:protein_coding transcript_biotype:protein_coding)'
VIT_02s0236g00120	0.526564	0.43698	1.20713	1.84476	5.07969	11.4744	3.50891	2.9947	2.29247	0.39	9.64686	0.05	6.66379	0.07	1.97968	0.15	8.68098	0.07	2.77993	0.09	'35.2'	'not assigned.not annotated'	' no hits & (original description: pep chromosome:12X:2:5555820:5556453:-1 gene:VIT_02s0236g00120 transcript:VIT_02s0236g00120.t01 gene_biotype:protein_coding transcript_biotype:protein_coding)'
VIT_02s0236g00130	129.433	26.435	49.3391	42.3632	45.9688	69.4573	53.3188	71.6368	-2.62334	0	-2.81567	0	-2.42753	0	1.60254	0	2.62747	0	2.70992	0	'18.4.5.2'	'Protein modification.phosphorylation.CAMK protein kinase superfamily.SNF1-related protein kinase (SnRK2)'	'SNF1-related protein kinase (SnRK2) (original description: pep chromosome:12X:2:5557576:5562111:-1 gene:VIT_02s0236g00130 transcript:VIT_02s0236g00130.t01 gene_biotype:protein_coding transcript_biotype:protein_coding description:Serine/threonine protein kinase, Hyperosmotic stress respons [Source: Projected from Oryza sativa (Os10g0564500)]) &'
VIT_02s0241g00010	1.1557	1.59876	0.744786	1.12692	0.555663	0.980163	0.901936	0.734732	-1.55172	0.3	-2.07986	0.1	-1.28135	0.59	-1.4187	0.36	-1.63112	0.21	-2.17598	0.05	'35.1'	'not assigned.annotated'	' (original description: pep chromosome:12X:2:4666473:4668068:1 gene:VIT_02s0241g00010 transcript:VIT_02s0241g00010.t01 gene_biotype:protein_coding transcript_biotype:protein_coding) & Pentatricopeptide repeat-containing protein At4g22760 OS=Arabidopsis thaliana (sp|p0c8q5|pp336_arath : 561.0)'
VIT_02s0241g00040	0.825812	2.8862	4.23538	2.35936	2.33184	2.07947	3.10359	2.30384	5.12875	0	2.82369	0	3.75823	0	-1.2233	0.5	-1.38795	0.25	-1.25278	0.45	'14.9.2'	'DNA damage response.photoreactivation.class II photolyase (PHR1)'	'class II photolyase (PHR1) (original description: pep chromosome:12X:2:4685425:4693245:-1 gene:VIT_02s0241g00040 transcript:VIT_02s0241g00040.t01 gene_biotype:protein_coding transcript_biotype:protein_coding description:Deoxyribodipyrimidine photo-lyase [Source:Projected from Arabidopsis thaliana (AT1G12370) UniProtKB/Swiss-Prot;Acc:Q9SB00]) &'
VIT_02s0241g00050	2.18903	0.468361	7.03941	0.544211	12.185	0.53302	12.9157	0.534244	3.21577	0	5.56639	0	5.90019	0	NA	1	NA	1	NA	1	'35.2'	'not assigned.not annotated'	' no hits & (original description: pep chromosome:12X:2:4701465:4703974:-1 gene:VIT_02s0241g00050 transcript:VIT_02s0241g00050.t01 gene_biotype:protein_coding transcript_biotype:protein_coding)'
VIT_02s0241g00060	35.5022	25.2912	10.6029	20.0141	10.9185	18.9117	16.0699	18.0533	-3.34835	0	-3.25156	0	-2.20924	0	-1.26367	0.21	-1.33733	0.11	-1.40092	0.06	'35.1'	'not assigned.annotated'	' (original description: pep chromosome:12X:2:4713635:4718407:-1 gene:VIT_02s0241g00060 transcript:VIT_02s0241g00060.t01 gene_biotype:protein_coding transcript_biotype:protein_coding) & IRK-interacting protein OS=Arabidopsis thaliana (sp|q9lxu9|irki_arath : 232.0)'
VIT_02s0241g00100	2.42645	1.24393	15.1543	8.47356	49.581	8.85711	23.1627	9.73731	6.24546	0	20.4336	0	9.54592	0	6.81193	0	7.12026	0	7.82786	0	'35.2'	'not assigned.not annotated'	' no hits & (original description: pep chromosome:12X:2:4745522:4746482:-1 gene:VIT_02s0241g00100 transcript:VIT_02s0241g00100.t01 gene_biotype:protein_coding transcript_biotype:protein_coding)'
VIT_02s0241g00110	9.97431	15.8992	4.73232	17.6338	6.24757	21.9618	6.05031	21.8291	-2.1077	0	-1.59651	0.03	-1.64856	0.02	1.1091	0.62	1.38131	0.07	1.37297	0.09	'7.11.2.2.4'	'Coenzyme metabolism.iron-sulfur cluster assembly machinery.mitochondrial ISC system.transfer phase.assembly factor (IBA57)'	'assembly factor BA57 of mitochondrial ISC system transfer phase (original description: pep chromosome:12X:2:4748601:4751998:1 gene:VIT_02s0241g00110 transcript:VIT_02s0241g00110.t01 gene_biotype:protein_coding transcript_biotype:protein_coding) &'
VIT_02s0241g00120	3.45022	2.18548	2.03531	2.93605	2.90013	7.7336	5.69089	6.57714	-1.69518	0.06	-1.18968	0.55	1.64943	0.03	1.34343	0.32	3.53863	0	3.00947	0	'18.4.1.4'	'Protein modification.phosphorylation.TKL protein kinase superfamily.protein kinase (LRR-IV)'	'protein kinase (LRR-IV) (original description: pep chromosome:12X:2:4752431:4755345:-1 gene:VIT_02s0241g00120 transcript:VIT_02s0241g00120.t01 gene_biotype:protein_coding transcript_biotype:protein_coding) &'
VIT_02s0241g00170	3.53764	9.5682	12.1607	6.61166	9.51657	3.40019	9.78003	4.15799	3.43752	0.02	2.69009	0.06	2.76456	0.06	-1.44717	0.43	-2.81402	0.06	-2.30116	0.11	'15.5.15'	'RNA biosynthesis.transcriptional regulation.transcription factor (C2H2-ZF)'	'C2H2 zinc finger transcription factor (original description: pep chromosome:12X:2:4784357:4787437:1 gene:VIT_02s0241g00170 transcript:VIT_02s0241g00170.t01 gene_biotype:protein_coding transcript_biotype:protein_coding) &'
VIT_02s0488g00020	33.6631	9.79862	19.068	10.6566	11.7	14.1851	14.9106	15.9493	-1.76542	0	-2.87719	0	-2.25766	0	1.08756	0.76	1.44766	0.1	1.62771	0.03	'50.3.1'	'Enzyme classification.EC_3 hydrolases.EC_3.1 hydrolase acting on ester bond'	'Enzyme classification.EC_3 hydrolases.EC_3.1 hydrolase acting on ester bond(50.3.1 : 171.0) (original description: pep chromosome:12X:2:5400661:5409395:1 gene:VIT_02s0488g00020 transcript:VIT_02s0488g00020.t01 gene_biotype:protein_coding transcript_biotype:protein_coding) &'
VIT_02s0488g00040	3.79517	7.57119	2.88867	4.4909	2.2416	3.53831	2.92646	3.73106	-1.31381	0.36	-1.69306	0.07	-1.29685	0.38	-1.6859	0.03	-2.13978	0	-2.02923	0	'35.1'	'not assigned.annotated'	' (original description: pep chromosome:12X:2:5412999:5419068:-1 gene:VIT_02s0488g00040 transcript:VIT_02s0488g00040.t01 gene_biotype:protein_coding transcript_biotype:protein_coding) & Pentatricopeptide repeat-containing protein At5g47360 OS=Arabidopsis thaliana (sp|q9lvs3|pp422_arath : 451.0)'
VIT_03s0017g00270	37.7062	32.5422	16.5436	38.1512	18.6696	27.1371	18.4589	33.4414	-2.2792	0	-2.01966	0	-2.04271	0	1.17236	0.39	-1.19918	0.33	1.02763	0.9	'35.1'	'not assigned.annotated'	' (original description: pep chromosome:12X:3:14489675:14494899:1 gene:VIT_03s0017g00270 transcript:VIT_03s0017g00270.t01 gene_biotype:protein_coding transcript_biotype:protein_coding description:Carbonic anhydrase [Source:UniProtKB/TrEMBL;Acc:D7TU30]) & Beta carbonic anhydrase 5, chloroplastic OS=Arabidopsis thaliana (sp|q94ce3|bca5_arath : 331.0)'
VIT_03s0017g00380	3.60938	8.41345	6.1564	9.33952	9.95758	9.12601	7.06532	9.37006	1.70567	0.28	2.75881	0.03	1.95749	0.15	1.11007	0.81	1.08469	0.86	1.1137	0.8	'35.2'	'not assigned.not annotated'	' no hits & (original description: pep chromosome:12X:3:14771759:14773578:-1 gene:VIT_03s0017g00380 transcript:VIT_03s0017g00380.t01 gene_biotype:protein_coding transcript_biotype:protein_coding)'
VIT_03s0017g00460	153.473	98.3919	60.73	102.438	56.567	107.596	59.8378	101.113	-2.52714	0	-2.71312	0	-2.56482	0	1.04112	0.85	1.09355	0.65	1.02766	0.9	'35.2'	'not assigned.not annotated'	' no hits & (original description: pep chromosome:12X:3:14960751:14980463:-1 gene:VIT_03s0017g00460 transcript:VIT_03s0017g00460.t01 gene_biotype:protein_coding transcript_biotype:protein_coding)'
VIT_03s0017g00550	104.579	29.7351	38.4909	41.0045	41.8105	57.225	46.2822	53.3928	-2.71698	0	-2.50126	0	-2.25959	0	1.37899	0.06	1.92449	0	1.79562	0	'6.2.4.5'	'Nucleotide metabolism.pyrimidines.catabolism.beta-ureidopropionase (PYD3)'	'beta-ureidopropionase (original description: pep chromosome:12X:3:15191604:15195498:1 gene:VIT_03s0017g00550 transcript:VIT_03s0017g00550.t01 gene_biotype:protein_coding transcript_biotype:protein_coding description:Beta-ureidopropionase [Source:Projected from Arabidopsis thaliana (AT5G64370) UniProtKB/Swiss-Prot;Acc:Q8H183]) &'
VIT_03s0017g00560	2.81455	1.86862	2.45327	3.12439	1.50965	2.6977	1.21806	2.39296	-1.14726	0.67	-1.86437	0.04	-2.31068	0.01	1.67203	0.07	1.44369	0.21	1.2806	0.43	'35.1'	'not assigned.annotated'	' (original description: pep chromosome:12X:3:15200149:15202458:1 gene:VIT_03s0017g00560 transcript:VIT_03s0017g00560.t01 gene_biotype:protein_coding transcript_biotype:protein_coding) & Disease resistance RPP13-like protein 4 OS=Arabidopsis thaliana (sp|q38834|r13l4_arath : 99.0)'
VIT_03s0017g00610	4.26492	0.85293	1.33549	0.778198	3.90961	5.73373	4.02077	3.25477	-3.19352	0	-1.09088	0.77	-1.06072	0.84	NA	0.85	6.72239	0	3.81599	0	'35.1'	'not assigned.annotated'	' (original description: pep chromosome:12X:3:15262808:15265152:1 gene:VIT_03s0017g00610 transcript:VIT_03s0017g00610.t01 gene_biotype:protein_coding transcript_biotype:protein_coding) & Disease resistance RPP13-like protein 4 OS=Arabidopsis thaliana (sp|q38834|r13l4_arath : 146.0)'
VIT_03s0017g00650	71.9143	13.957	103.068	8.199	233.718	26.3122	68.9734	17.9562	1.43321	0.03	3.24995	0	-1.04264	0.83	-1.70228	0	1.88523	0	1.28654	0.19	'7.10.2'	'Coenzyme metabolism.FMN/FAD biosynthesis.bifunctional GTP cyclohydrolase II (RibA) and DHBP synthase (RibB)'	'bifunctional GTP cyclohydrolase II (RibA) and DHBP synthase (RibB) (original description: pep chromosome:12X:3:15420721:15427045:1 gene:VIT_03s0017g00650 transcript:VIT_03s0017g00650.t01 gene_biotype:protein_coding transcript_biotype:protein_coding) &'
VIT_03s0017g00670	16.902	13.3535	27.9243	24.0001	34.2293	27.5552	15.7314	24.6853	1.65213	0	2.02516	0	-1.07441	0.76	1.79729	0	2.06352	0	1.8486	0	'19.2.2.1.5.3.3'	'Protein homeostasis.ubiquitin-proteasome system.ubiquitin-fold protein conjugation.ubiquitin conjugation (ubiquitylation).ubiquitin-ligase E3 activities.RING-domain E3 ligase activities.RING-H2-class E3 ligase'	'RING-H2-class E3 ligase (original description: pep chromosome:12X:3:15529867:15532640:-1 gene:VIT_03s0017g00670 transcript:VIT_03s0017g00670.t01 gene_biotype:protein_coding transcript_biotype:protein_coding) &'
VIT_03s0017g00710	55.9962	29.4905	27.8626	38.3821	10.9578	31.1414	13.2176	39.6305	-2.00973	0	-5.11017	0	-4.23649	0	1.30151	0.15	1.05598	0.79	1.34384	0.1	'50.1.13'	'Enzyme classification.EC_1 oxidoreductases.EC_1.14 oxidoreductase acting on paired donor with incorporation or reduction of molecular oxygen'	'Protein DMR6-LIKE OXYGENASE 2 OS=Arabidopsis thaliana (sp|q9zsa7|dlo2_arath : 197.0) & Enzyme classification.EC_1 oxidoreductases.EC_1.14 oxidoreductase acting on paired donor with incorporation or reduction of molecular oxygen(50.1.13 : 117.3) (original description: pep chromosome:12X:3:15617726:15621946:1 gene:VIT_03s0017g00710 transcript:VIT_03s0017g00710.t01 gene_biotype:protein_coding trans…
VIT_03s0017g00830	40.5227	10.6543	13.3374	12.4753	16.5154	25.6584	18.4487	20.8547	-3.03828	0	-2.45363	0	-2.19651	0	1.17092	0.46	2.40827	0	1.9574	0	'50.1.13'	'Enzyme classification.EC_1 oxidoreductases.EC_1.14 oxidoreductase acting on paired donor with incorporation or reduction of molecular oxygen'	'Enzyme classification.EC_1 oxidoreductases.EC_1.14 oxidoreductase acting on paired donor with incorporation or reduction of molecular oxygen(50.1.13 : 260.1) & Protein DMR6-LIKE OXYGENASE 2 OS=Arabidopsis thaliana (sp|q9zsa7|dlo2_arath : 219.0) (original description: pep chromosome:12X:3:15941013:15957334:1 gene:VIT_03s0017g00830 transcript:VIT_03s0017g00830.t01 gene_biotype:protein_coding trans…
[truncated: 6,474 more rows]
