# Supplementary material for: Grafting with rootstocks promotes phenolic compound accumulation in grape berry skin during development based on integrative multi-omics analysis
Source: Hortic Res. 2022 Mar 14;9:uhac055. doi: 10.1093/hr/uhac055 (PMC9154076; doi:10.1093/hr/uhac055)
Supplement: Web_Material_uhac055 [file web_material_uhac055.zip › Table S4.xlsx]

## Sheet: sheet1
Descrption	GO ID	number	q value	class
response to oxygen-containing compound	GO:1901700	2482	2.24945e-40	Biological Process
response to organic substance	GO:0010033	2577	1.93164e-36	Biological Process
response to chemical	GO:0042221	3158	3.26802e-34	Biological Process
response to endogenous stimulus	GO:0009719	2019	3.25997e-32	Biological Process
response to stimulus	GO:0050896	4174	3.92819e-30	Biological Process
response to hormone	GO:0009725	1830	1.45693e-27	Biological Process
response to abiotic stimulus	GO:0009628	2555	3.32005e-27	Biological Process
response to wounding	GO:0009611	545	1.11401e-24	Biological Process
response to acid chemical	GO:0001101	1642	1.97628e-22	Biological Process
flavonoid biosynthetic process	GO:0009813	434	2.62521e-21	Biological Process
response to external stimulus	GO:0009605	1992	1.57116e-19	Biological Process
response to inorganic substance	GO:0010035	1559	2.34485e-19	Biological Process
response to jasmonic acid	GO:0009753	641	3.23401e-19	Biological Process
flavonoid metabolic process	GO:0009812	474	3.82959e-19	Biological Process
biological regulation	GO:0065007	3389	6.91393e-19	Biological Process
response to light stimulus	GO:0009416	1173	1.76234e-18	Biological Process
response to lipid	GO:0033993	1088	2.38415e-18	Biological Process
response to stress	GO:0006950	3193	7.58751e-18	Biological Process
small molecule metabolic process	GO:0044281	2159	3.67508e-17	Biological Process
pigment metabolic process	GO:0042440	512	4.48878e-17	Biological Process
single-organism cellular process	GO:0044763	4481	8.27592e-17	Biological Process
response to karrikin	GO:0080167	249	1.11772e-16	Biological Process
single-organism metabolic process	GO:0044710	3616	1.30194e-16	Biological Process
response to UV-B	GO:0010224	244	2.71913e-16	Biological Process
cellular response to acid chemical	GO:0071229	845	4.4813e-16	Biological Process
response to radiation	GO:0009314	1198	4.72297e-16	Biological Process
cellular response to endogenous stimulus	GO:0071495	1066	7.2002e-16	Biological Process
secondary metabolic process	GO:0019748	825	1.03508e-15	Biological Process
cellular response to hormone stimulus	GO:0032870	1057	1.15606e-15	Biological Process
single-organism process	GO:0044699	5116	1.17061e-15	Biological Process
cell communication	GO:0007154	1909	1.40529e-15	Biological Process
hormone-mediated signaling pathway	GO:0009755	993	1.73048e-15	Biological Process
anthocyanin-containing compound metabolic process	GO:0046283	203	4.38866e-15	Biological Process
pigment biosynthetic process	GO:0046148	430	6.96492e-15	Biological Process
single-organism biosynthetic process	GO:0044711	2354	7.75414e-15	Biological Process
response to water	GO:0009415	705	1.50806e-14	Biological Process
response to water deprivation	GO:0009414	700	1.62939e-14	Biological Process
anthocyanin-containing compound biosynthetic process	GO:0009718	166	1.86492e-14	Biological Process
organic acid metabolic process	GO:0006082	1586	2.91145e-14	Biological Process
oxoacid metabolic process	GO:0043436	1585	3.22887e-14	Biological Process
response to alcohol	GO:0097305	959	3.31184e-14	Biological Process
response to biotic stimulus	GO:0009607	1570	6.84323e-14	Biological Process
small molecule biosynthetic process	GO:0044283	1267	1.15805e-13	Biological Process
regulation of biological process	GO:0050789	3082	1.24146e-13	Biological Process
cellular response to stimulus	GO:0051716	2374	1.56028e-13	Biological Process
response to ethylene	GO:0009723	467	2.1192e-13	Biological Process
signal transduction	GO:0007165	1610	2.47394e-13	Biological Process
response to organonitrogen compound	GO:0010243	526	2.80713e-13	Biological Process
signaling	GO:0023052	1636	4.39276e-13	Biological Process
single organism signaling	GO:0044700	1633	6.69645e-13	Biological Process
response to UV	GO:0009411	434	9.29374e-13	Biological Process
response to chitin	GO:0010200	478	1.07625e-12	Biological Process
defense response	GO:0006952	1730	1.08608e-12	Biological Process
response to external biotic stimulus	GO:0043207	1540	1.38474e-12	Biological Process
response to other organism	GO:0051707	1540	1.38474e-12	Biological Process
cellular response to stress	GO:0033554	1295	2.67028e-12	Biological Process
response to salicylic acid	GO:0009751	609	3.49636e-12	Biological Process
hyperosmotic salinity response	GO:0042538	281	5.73617e-12	Biological Process
response to fungus	GO:0009620	680	7.90444e-12	Biological Process
regulation of hormone levels	GO:0010817	565	8.74193e-12	Biological Process
phosphorelay signal transduction system	GO:0000160	228	9.00968e-12	Biological Process
cellular response to chemical stimulus	GO:0070887	1525	9.32957e-12	Biological Process
transferase activity, transferring glycosyl groups	GO:0016757	348	1.01579e-11	Molecular Function
carboxylic acid metabolic process	GO:0019752	1498	1.1832e-11	Biological Process
cellular response to oxygen-containing compound	GO:1901701	1110	3.32919e-11	Biological Process
regulation of response to stimulus	GO:0048583	924	4.1928e-11	Biological Process
transcription factor activity, sequence-specific DNA binding	GO:0003700	506	5.27324e-11	Molecular Function
nucleic acid binding transcription factor activity	GO:0001071	517	5.27324e-11	Molecular Function
ethylene-activated signaling pathway	GO:0009873	202	9.31596e-11	Biological Process
hormone transport	GO:0009914	175	9.31596e-11	Biological Process
response to osmotic stress	GO:0006970	1027	1.03988e-10	Biological Process
hyperosmotic response	GO:0006972	377	1.03988e-10	Biological Process
nitrogen compound transport	GO:0071705	742	1.0574e-10	Biological Process
phenylpropanoid metabolic process	GO:0009698	436	1.2136e-10	Biological Process
cellular response to ethylene stimulus	GO:0071369	226	1.22904e-10	Biological Process
secondary metabolite biosynthetic process	GO:0044550	525	1.37521e-10	Biological Process
chalcone metabolic process	GO:0009714	36	1.37521e-10	Biological Process
chalcone biosynthetic process	GO:0009715	36	1.37521e-10	Biological Process
cellular response to lipid	GO:0071396	542	1.83279e-10	Biological Process
lipid metabolic process	GO:0006629	1227	3.83461e-10	Biological Process
response to abscisic acid	GO:0009737	786	3.87056e-10	Biological Process
response to sucrose	GO:0009744	252	4.35997e-10	Biological Process
response to disaccharide	GO:0034285	252	4.35997e-10	Biological Process
intracellular signal transduction	GO:0035556	567	5.58899e-10	Biological Process
transferase activity, transferring hexosyl groups	GO:0016758	274	1.22399e-09	Molecular Function
response to gibberellin	GO:0009739	246	1.23712e-09	Biological Process
cellular response to organic substance	GO:0071310	1368	1.31972e-09	Biological Process
single-organism transport	GO:0044765	2054	1.60826e-09	Biological Process
auxin transport	GO:0060918	167	1.62588e-09	Biological Process
organic acid biosynthetic process	GO:0016053	911	1.63088e-09	Biological Process
carboxylic acid biosynthetic process	GO:0046394	911	1.63088e-09	Biological Process
regulation of biological quality	GO:0065008	1136	1.63088e-09	Biological Process
phenylpropanoid biosynthetic process	GO:0009699	367	1.79411e-09	Biological Process
trihydroxystilbene synthase activity	GO:0050350	36	2.04897e-09	Molecular Function
regulation of anthocyanin biosynthetic process	GO:0031540	69	2.13808e-09	Biological Process
response to organic cyclic compound	GO:0014070	934	2.98893e-09	Biological Process
response to salt stress	GO:0009651	928	2.99971e-09	Biological Process
cellular response to extracellular stimulus	GO:0031668	420	3.0889e-09	Biological Process
cellular response to external stimulus	GO:0071496	420	3.0889e-09	Biological Process
auxin polar transport	GO:0009926	160	3.71482e-09	Biological Process
monocarboxylic acid metabolic process	GO:0032787	1149	3.75603e-09	Biological Process
single-organism localization	GO:1902578	2067	3.9161e-09	Biological Process
response to oxidative stress	GO:0006979	579	3.94802e-09	Biological Process
glucosyltransferase activity	GO:0046527	186	4.03067e-09	Molecular Function
immune system process	GO:0002376	1084	4.59149e-09	Biological Process
anatomical structure development	GO:0048856	2762	4.76895e-09	Biological Process
innate immune response	GO:0045087	986	6.37313e-09	Biological Process
regulation of flavonoid biosynthetic process	GO:0009962	197	6.66076e-09	Biological Process
naringenin-chalcone synthase activity	GO:0016210	39	6.97199e-09	Molecular Function
cell death	GO:0008219	664	7.03783e-09	Biological Process
death	GO:0016265	664	7.03783e-09	Biological Process
sulfur compound metabolic process	GO:0006790	582	7.31886e-09	Biological Process
system development	GO:0048731	2278	7.58793e-09	Biological Process
positive regulation of biosynthetic process	GO:0009891	564	7.67959e-09	Biological Process
positive regulation of metabolic process	GO:0009893	724	7.93492e-09	Biological Process
immune response	GO:0006955	1011	8.12775e-09	Biological Process
regulation of cell death	GO:0010941	533	8.17216e-09	Biological Process
ion transport	GO:0006811	1099	8.17216e-09	Biological Process
coumarin metabolic process	GO:0009804	142	9.82135e-09	Biological Process
coumarin biosynthetic process	GO:0009805	142	9.82135e-09	Biological Process
cation transport	GO:0006812	725	1.02762e-08	Biological Process
organic hydroxy compound metabolic process	GO:1901615	786	1.08977e-08	Biological Process
developmental process	GO:0032502	2909	1.08977e-08	Biological Process
multi-organism process	GO:0051704	1844	1.53245e-08	Biological Process
jasmonic acid mediated signaling pathway	GO:0009867	358	1.66171e-08	Biological Process
cellular response to jasmonic acid stimulus	GO:0071395	358	1.87654e-08	Biological Process
response to extracellular stimulus	GO:0009991	441	1.99213e-08	Biological Process
cellular response to starvation	GO:0009267	339	2.34225e-08	Biological Process
UDP-glycosyltransferase activity	GO:0008194	210	2.4902e-08	Molecular Function
regulation of anthocyanin metabolic process	GO:0031537	99	2.81723e-08	Biological Process
regulation of programmed cell death	GO:0043067	515	3.64757e-08	Biological Process
organic hydroxy compound biosynthetic process	GO:1901617	639	4.34192e-08	Biological Process
alcohol metabolic process	GO:0006066	413	4.9546e-08	Biological Process
response to starvation	GO:0042594	340	5.41106e-08	Biological Process
response to temperature stimulus	GO:0009266	840	5.92128e-08	Biological Process
regulation of cellular process	GO:0050794	2642	6.17437e-08	Biological Process
alcohol biosynthetic process	GO:0046165	337	6.78672e-08	Biological Process
defense response to other organism	GO:0098542	1057	7.26363e-08	Biological Process
cellular response to nutrient levels	GO:0031669	345	8.04598e-08	Biological Process
programmed cell death	GO:0012501	612	8.14937e-08	Biological Process
metal ion transport	GO:0030001	528	9.63642e-08	Biological Process
establishment of localization	GO:0051234	2243	1.04355e-07	Biological Process
aging	GO:0007568	233	1.08543e-07	Biological Process
cellular response to abscisic acid stimulus	GO:0071215	349	1.08543e-07	Biological Process
cellular modified amino acid metabolic process	GO:0006575	165	1.1881e-07	Biological Process
monocarboxylic acid biosynthetic process	GO:0072330	618	1.24174e-07	Biological Process
cellular response to alcohol	GO:0097306	426	1.24351e-07	Biological Process
single-organism developmental process	GO:0044767	2845	1.24996e-07	Biological Process
plant epidermal cell differentiation	GO:0090627	487	1.42306e-07	Biological Process
response to nitrogen compound	GO:1901698	791	1.44765e-07	Biological Process
transport	GO:0006810	2194	1.5084e-07	Biological Process
hormone metabolic process	GO:0042445	346	1.89537e-07	Biological Process
plant-type cell wall organization or biogenesis	GO:0071669	583	2.1024e-07	Biological Process
lipid biosynthetic process	GO:0008610	882	2.70288e-07	Biological Process
defense response to fungus	GO:0050832	535	2.72635e-07	Biological Process
regulation of innate immune response	GO:0045088	516	2.83048e-07	Biological Process
plant-type cell wall organization	GO:0009664	429	3.33116e-07	Biological Process
multicellular organism development	GO:0007275	2668	3.4643e-07	Biological Process
abscisic acid-activated signaling pathway	GO:0009738	315	3.89985e-07	Biological Process
root system development	GO:0022622	837	5.28156e-07	Biological Process
root development	GO:0048364	836	6.30371e-07	Biological Process
regulation of immune system process	GO:0002682	527	6.33744e-07	Biological Process
response to nutrient levels	GO:0031667	366	6.33744e-07	Biological Process
cellular response to phosphate starvation	GO:0016036	153	6.34212e-07	Biological Process
amine metabolic process	GO:0009308	272	6.45696e-07	Biological Process
cellular response to freezing	GO:0071497	26	7.2742e-07	Biological Process
positive regulation of transcription, DNA-templated	GO:0045893	400	7.54044e-07	Biological Process
positive regulation of RNA metabolic process	GO:0051254	400	7.54044e-07	Biological Process
positive regulation of RNA biosynthetic process	GO:1902680	400	7.54044e-07	Biological Process
positive regulation of nucleic acid-templated transcription	GO:1903508	400	7.54044e-07	Biological Process
regulation of defense response	GO:0031347	645	7.9649e-07	Biological Process
jasmonic acid metabolic process	GO:0009694	190	8.08263e-07	Biological Process
regulation of response to stress	GO:0080134	674	8.71823e-07	Biological Process
cell wall organization	GO:0071555	671	9.04135e-07	Biological Process
regulation of immune response	GO:0050776	523	9.07413e-07	Biological Process
root epidermal cell differentiation	GO:0010053	472	9.80028e-07	Biological Process
UDP-glucosyltransferase activity	GO:0035251	159	1.08673e-06	Molecular Function
polyamine catabolic process	GO:0006598	103	1.10243e-06	Biological Process
organ senescence	GO:0010260	192	1.20045e-06	Biological Process
trichoblast differentiation	GO:0010054	454	1.26333e-06	Biological Process
single-multicellular organism process	GO:0044707	2696	1.33195e-06	Biological Process
positive regulation of nucleobase-containing compound metabolic process	GO:0045935	408	1.43007e-06	Biological Process
regulation of plant-type hypersensitive response	GO:0010363	423	1.53967e-06	Biological Process
response to carbohydrate	GO:0009743	429	1.60481e-06	Biological Process
amine catabolic process	GO:0009310	174	1.69746e-06	Biological Process
cellular biogenic amine catabolic process	GO:0042402	174	1.69746e-06	Biological Process
benzene-containing compound metabolic process	GO:0042537	375	1.75297e-06	Biological Process
plant organ development	GO:0099402	1400	1.77159e-06	Biological Process
regulation of metabolic process	GO:0019222	1796	1.81238e-06	Biological Process
root morphogenesis	GO:0010015	604	1.8289e-06	Biological Process
localization	GO:0051179	2358	1.83451e-06	Biological Process
response to endoplasmic reticulum stress	GO:0034976	312	1.99192e-06	Biological Process
organonitrogen compound catabolic process	GO:1901565	373	2.27694e-06	Biological Process
regulation of cellular response to stress	GO:0080135	431	2.50862e-06	Biological Process
aromatic compound biosynthetic process	GO:0019438	1854	2.76898e-06	Biological Process
cellular biogenic amine metabolic process	GO:0006576	214	2.78155e-06	Biological Process
cellular modified amino acid biosynthetic process	GO:0042398	123	2.92068e-06	Biological Process
response to red light	GO:0010114	132	3.09512e-06	Biological Process
external encapsulating structure organization	GO:0045229	732	3.24971e-06	Biological Process
plant-type hypersensitive response	GO:0009626	478	3.24971e-06	Biological Process
negative regulation of response to stimulus	GO:0048585	383	3.29683e-06	Biological Process
host programmed cell death induced by symbiont	GO:0034050	479	3.37662e-06	Biological Process
respiratory burst involved in defense response	GO:0002679	164	3.46423e-06	Biological Process
positive regulation of cellular biosynthetic process	GO:0031328	437	4.36286e-06	Biological Process
response to bacterium	GO:0009617	785	4.40955e-06	Biological Process
response to hydrogen peroxide	GO:0042542	193	4.81744e-06	Biological Process
anatomical structure morphogenesis	GO:0009653	1614	5.20011e-06	Biological Process
positive regulation of gene expression	GO:0010628	407	5.20011e-06	Biological Process
response to reactive oxygen species	GO:0000302	353	5.33664e-06	Biological Process
response to cyclopentenone	GO:0010583	159	5.44536e-06	Biological Process
positive regulation of macromolecule biosynthetic process	GO:0010557	424	5.97156e-06	Biological Process
cell development	GO:0048468	713	6.35448e-06	Biological Process
response to auxin	GO:0009733	455	7.14739e-06	Biological Process
organic cyclic compound biosynthetic process	GO:1901362	2036	7.31672e-06	Biological Process
plant-type vacuole membrane	GO:0009705	150	7.7321e-06	Cellular Component
systemic acquired resistance	GO:0009627	446	7.78353e-06	Biological Process
positive regulation of nitrogen compound metabolic process	GO:0051173	426	7.78353e-06	Biological Process
heat acclimation	GO:0010286	127	8.26367e-06	Biological Process
response to light intensity	GO:0009642	233	8.37375e-06	Biological Process
cellular amine metabolic process	GO:0044106	219	8.40162e-06	Biological Process
defense response, incompatible interaction	GO:0009814	563	8.8024e-06	Biological Process
sulfur compound biosynthetic process	GO:0044272	432	9.3879e-06	Biological Process
polyamine metabolic process	GO:0006595	111	1.06e-05	Biological Process
cellular lipid metabolic process	GO:0044255	984	1.15686e-05	Biological Process
trichoblast maturation	GO:0048764	408	1.18305e-05	Biological Process
root hair cell differentiation	GO:0048765	408	1.18305e-05	Biological Process
induced systemic resistance, jasmonic acid mediated signaling pathway	GO:0009864	36	1.18507e-05	Biological Process
cell maturation	GO:0048469	408	1.28568e-05	Biological Process
response to cold	GO:0009409	573	1.341e-05	Biological Process
cellular response to cold	GO:0070417	42	1.55824e-05	Biological Process
multicellular organismal process	GO:0032501	2813	1.56502e-05	Biological Process
protein targeting to membrane	GO:0006612	393	1.61048e-05	Biological Process
cellular response to gibberellin stimulus	GO:0071370	131	1.79535e-05	Biological Process
anion transport	GO:0006820	631	1.83669e-05	Biological Process
response to monosaccharide	GO:0034284	193	2.09698e-05	Biological Process
response to heat	GO:0009408	296	2.36077e-05	Biological Process
respiratory burst	GO:0045730	164	2.44554e-05	Biological Process
response to mechanical stimulus	GO:0009612	76	2.65287e-05	Biological Process
positive regulation of cellular metabolic process	GO:0031325	520	2.76932e-05	Biological Process
cellular response to salicylic acid stimulus	GO:0071446	392	3.07711e-05	Biological Process
gibberellin mediated signaling pathway	GO:0010476	129	3.12902e-05	Biological Process
hormone biosynthetic process	GO:0042446	283	3.15237e-05	Biological Process
divalent inorganic cation transport	GO:0072511	235	3.15237e-05	Biological Process
cellular cation homeostasis	GO:0030003	191	3.29716e-05	Biological Process
cellular ion homeostasis	GO:0006873	194	3.34832e-05	Biological Process
cellular response to water deprivation	GO:0042631	118	3.34832e-05	Biological Process
cellular response to water stimulus	GO:0071462	118	3.34832e-05	Biological Process
protein localization to membrane	GO:0072657	394	3.5745e-05	Biological Process
establishment of protein localization to membrane	GO:0090150	394	3.5745e-05	Biological Process
cellular carbohydrate metabolic process	GO:0044262	675	3.65955e-05	Biological Process
positive regulation of biological process	GO:0048518	1009	3.70545e-05	Biological Process
ion homeostasis	GO:0050801	239	3.70589e-05	Biological Process
response to fructose	GO:0009750	154	3.74447e-05	Biological Process
xyloglucan metabolic process	GO:0010411	31	3.78663e-05	Biological Process
salicylic acid mediated signaling pathway	GO:0009863	387	3.87135e-05	Biological Process
regulation of nitric oxide metabolic process	GO:0080164	15	4.09528e-05	Biological Process
positive regulation of macromolecule metabolic process	GO:0010604	498	4.12141e-05	Biological Process
root hair cell development	GO:0080147	264	4.62377e-05	Biological Process
chemical homeostasis	GO:0048878	316	4.92694e-05	Biological Process
regulation of carbohydrate metabolic process	GO:0006109	90	5.08483e-05	Biological Process
polyol biosynthetic process	GO:0046173	64	5.45314e-05	Biological Process
amino acid transport	GO:0006865	313	5.50427e-05	Biological Process
divalent metal ion transport	GO:0070838	232	5.95804e-05	Biological Process
plant epidermis development	GO:0090558	658	6.06465e-05	Biological Process
cellular amino acid metabolic process	GO:0006520	568	7.02839e-05	Biological Process
response to anoxia	GO:0034059	19	7.87637e-05	Biological Process
single-organism membrane organization	GO:0044802	521	7.93173e-05	Biological Process
immune effector process	GO:0002252	271	7.93173e-05	Biological Process
cation homeostasis	GO:0055080	218	8.06059e-05	Biological Process
cellular glucan metabolic process	GO:0006073	391	8.1104e-05	Biological Process
glucan metabolic process	GO:0044042	391	8.1104e-05	Biological Process
cell wall pectin metabolic process	GO:0052546	103	9.0234e-05	Biological Process
membrane organization	GO:0061024	524	9.27264e-05	Biological Process
