# Supplementary material for: Grafting with rootstocks promotes phenolic compound accumulation in grape berry skin during development based on integrative multi-omics analysis
Source: Hortic Res. 2022 Mar 14;9:uhac055. doi: 10.1093/hr/uhac055 (PMC9154076; doi:10.1093/hr/uhac055)
Supplement: Web_Material_uhac055 [file web_material_uhac055.zip › Table S5.xlsx]

## Sheet: sheet1
Descrption	GO ID	number	q value	class
response to chemical	GO:0042221	790	7.03e-14	Biological Process
response to oxygen-containing compound	GO:1901700	619	2.56e-13	Biological Process
response to stimulus	GO:0050896	1023	2.78e-13	Biological Process
response to organic substance	GO:0010033	638	6.82e-12	Biological Process
response to abiotic stimulus	GO:0009628	642	4.04e-11	Biological Process
response to endogenous stimulus	GO:0009719	506	7.07e-11	Biological Process
response to external stimulus	GO:0009605	511	2.06e-09	Biological Process
single-organism cellular process	GO:0044763	1090	4.13e-09	Biological Process
response to hormone	GO:0009725	457	4.52e-09	Biological Process
biological regulation	GO:0065007	835	1.17e-08	Biological Process
external encapsulating structure	GO:0030312	201	1.91e-08	Cellular Component
cell wall	GO:0005618	200	1.91e-08	Cellular Component
response to acid chemical	GO:0001101	414	4.11e-08	Biological Process
response to stress	GO:0006950	786	7.83e-08	Biological Process
response to light stimulus	GO:0009416	305	9.04e-08	Biological Process
plant-type cell wall	GO:0009505	107	1.18e-07	Cellular Component
response to karrikin	GO:0080167	75	1.26e-07	Biological Process
cell periphery	GO:0071944	566	1.46e-07	Cellular Component
response to inorganic substance	GO:0010035	395	1.49e-07	Biological Process
flavonoid biosynthetic process	GO:0009813	118	1.49e-07	Biological Process
system development	GO:0048731	590	1.69e-07	Biological Process
cellular response to stimulus	GO:0051716	600	1.96e-07	Biological Process
cell communication	GO:0007154	484	2.66e-07	Biological Process
flavonoid metabolic process	GO:0009812	128	4.75e-07	Biological Process
response to wounding	GO:0009611	140	5.02e-07	Biological Process
regulation of biological process	GO:0050789	762	5.73e-07	Biological Process
response to lipid	GO:0033993	279	5.84e-07	Biological Process
response to radiation	GO:0009314	308	9.63e-07	Biological Process
response to alcohol	GO:0097305	253	9.63e-07	Biological Process
single-organism process	GO:0044699	1218	9.63e-07	Biological Process
cellular response to acid chemical	GO:0071229	220	2.17e-06	Biological Process
cellular response to chemical stimulus	GO:0070887	392	3.38e-06	Biological Process
extracellular region	GO:0005576	248	3.9e-06	Cellular Component
response to salicylic acid	GO:0009751	166	4.42e-06	Biological Process
response to UV	GO:0009411	120	7.88e-06	Biological Process
root development	GO:0048364	231	1.1e-05	Biological Process
root system development	GO:0022622	231	1.1e-05	Biological Process
single-multicellular organism process	GO:0044707	681	1.11e-05	Biological Process
anthocyanin-containing compound metabolic process	GO:0046283	58	1.15e-05	Biological Process
root morphogenesis	GO:0010015	172	1.82e-05	Biological Process
cell development	GO:0048468	201	1.83e-05	Biological Process
nitrogen compound transport	GO:0071705	198	1.83e-05	Biological Process
response to organic cyclic compound	GO:0014070	248	2e-05	Biological Process
anthocyanin-containing compound biosynthetic process	GO:0009718	48	2.23e-05	Biological Process
developmental process	GO:0032502	721	2.3e-05	Biological Process
single-organism metabolic process	GO:0044710	865	2.58e-05	Biological Process
single organism signaling	GO:0044700	408	2.68e-05	Biological Process
response to UV-B	GO:0010224	66	2.79e-05	Biological Process
signaling	GO:0023052	408	2.85e-05	Biological Process
multicellular organism development	GO:0007275	668	2.96e-05	Biological Process
signal transduction	GO:0007165	401	2.97e-05	Biological Process
anatomical structure development	GO:0048856	684	2.98e-05	Biological Process
hormone-mediated signaling pathway	GO:0009755	249	3.25e-05	Biological Process
secondary metabolic process	GO:0019748	208	3.38e-05	Biological Process
single-organism transport	GO:0044765	515	3.38e-05	Biological Process
multicellular organismal process	GO:0032501	707	3.45e-05	Biological Process
single-organism localization	GO:1902578	519	3.48e-05	Biological Process
cellular response to endogenous stimulus	GO:0071495	265	3.98e-05	Biological Process
plant organ development	GO:0099402	366	4.44e-05	Biological Process
root hair cell development	GO:0080147	83	5.21e-05	Biological Process
trichoblast differentiation	GO:0010054	130	5.21e-05	Biological Process
trichoblast maturation	GO:0048764	120	5.21e-05	Biological Process
root hair cell differentiation	GO:0048765	120	5.21e-05	Biological Process
cell maturation	GO:0048469	120	5.33e-05	Biological Process
cellular response to hormone stimulus	GO:0032870	262	5.47e-05	Biological Process
response to water	GO:0009415	179	5.74e-05	Biological Process
cellular response to ethylene stimulus	GO:0071369	65	5.85e-05	Biological Process
phosphorelay signal transduction system	GO:0000160	64	7.74e-05	Biological Process
response to water deprivation	GO:0009414	177	7.87e-05	Biological Process
response to abscisic acid	GO:0009737	205	7.97e-05	Biological Process
single-organism developmental process	GO:0044767	703	8.18e-05	Biological Process
response to fungus	GO:0009620	176	8.22e-05	Biological Process
ethylene-activated signaling pathway	GO:0009873	58	8.59e-05	Biological Process
developmental maturation	GO:0021700	163	8.64e-05	Biological Process
plant epidermal cell differentiation	GO:0090627	135	9.34e-05	Biological Process
response to decreased oxygen levels	GO:0036293	37	9.34e-05	Biological Process
cellular response to stress	GO:0033554	323	9.34e-05	Biological Process
cell differentiation	GO:0030154	285	9.34e-05	Biological Process
regulation of response to stimulus	GO:0048583	236	9.41e-05	Biological Process
