# Supplementary material for: Grafting with rootstocks promotes phenolic compound accumulation in grape berry skin during development based on integrative multi-omics analysis
Source: Hortic Res. 2022 Mar 14;9:uhac055. doi: 10.1093/hr/uhac055 (PMC9154076; doi:10.1093/hr/uhac055)
Supplement: Web_Material_uhac055 [file web_material_uhac055.zip › Table S6.xls]

## Sheet: Sheet1
											Fold chagne at Green-berry stage	Adjusted P-value at Green-berry stage	Fold chagne at Green-berry stage	Adjusted P-value at Green-berry stage	Fold chagne at Green-berry stage	Adjusted P-value at Green-berry stage	Fold chagne at Veraison stage	Adjusted P-value at veraison stage	Fold chagne at Veraison stage	Adjusted P-value at veraison stage	Fold chagne at Veraison stage	Adjusted P-value at veraison stage
Gene ID	Name	Description	CS/CS Green-berry RPKM	CS/CS Veraison RPKM	CS/5BB Green-berry RPKM	CS/5BB Veraison RPKM	CS/101-14MG Green-berry RPKM	CS/101-14MG Veraison RPKM	CS/SO4 Green-berry RPKM	CS/SO4 Veraison RPKM	CS/CS vs CS/5BB	CS/CS vs CS/5BB	CS/CS vs CS/101-14MG	CS/CS vs CS/101-14MG	CS/CS vs CS/SO4	CS/CS vs CS/SO4	CS/CS vs CS/5BB	CS/CS vs CS/5BB	CS/CS vs CS/101-14MG	CS/CS vs CS/101-14MG	CS/CS vs CS/SO4	CS/CS vs CS/SO4
VIT_16s0100g01160	STS45	STS45, stilbene synthase	0.211885	0.49668	3.97783	3.08728	2.6516	0.469559	0.129721	0.591339	4.10751	0.01	3.01316	0.01	NA	1	2.7309	0	NA	1	NA	1
VIT_16s0100g01130	STS40	STS40, stilbene synthase	0.111281	0.405241	3.37914	3.47415	1.96402	0.565079	0.0578665	0.819471	3.94062	0.04	2.66721	0.04	NA	1	3.1839	0	NA	1	NA	0.21
VIT_16s0100g00830	STS15	STS15, Stilbene synthase	0.615986	3.89115	20.4463	18.0979	13.1819	4.0144	0.823075	3.73733	33.1928	0	21.3997	0	NA	0.57	4.65104	0	1.03167	0.93	-1.04116	0.92
VIT_16s0100g01120	STS39	STS39, stilbene synthase	0.259873	1.15163	9.33194	4.22211	6.5103	1.22778	0.487591	1.40192	8.20078	0	5.96116	0	NA	1	3.6662	0	1.06612	0.9	1.21734	0.67
VIT_16s0100g00750	STS7	STS7, Stilbene synthase	1.00237	1.37755	7.60248	8.29044	7.82837	2.17916	0.719712	1.55052	7.5845	0	7.80986	0	-1.39274	0.49	6.01825	0	1.58191	0.22	1.12556	0.79
VIT_16s0100g01140	STS42	STS42, stilbene synthase	0.18728	0.378146	4.20091	5.2594	5.8188	1.5767	0.269381	0.889439	4.38053	0	5.74321	0	NA	1	4.5419	0	1.86969	0.02	NA	0.15
VIT_16s0100g00780	STS10	STS10, Stilbene synthase	0.283273	1.00458	6.63039	10.352	14.3898	3.15086	0.792921	2.67759	5.94604	0	11.9926	0	NA	0.09	10.3048	0	3.13649	0.01	2.66538	0.02
VIT_16s0100g01170	STS46	STS46, stilbene synthase	0.0430528	0.708484	5.45741	7.10084	9.32029	2.3918	0.700561	1.35785	6.19088	0.25	9.89431	0.25	NA	1	10.0226	0	3.37594	0.01	1.91656	0.18
VIT_16s0100g00770	STS9	STS9, Stilbene synthase	0.803213	1.84895	6.45568	10.345	12.4858	2.27972	0.76986	2.39065	8.03732	0	15.5448	0	NA	0.94	5.59507	0	1.23298	0.59	1.29298	0.5
VIT_16s0100g01200	STS48	STS48, Stilbene synthase	0.339609	1.47479	9.14515	9.38417	15.6637	4.12057	1.34221	2.44513	7.57322	0	12.4392	0	1.74843	0.02	6.36306	0	2.794	0.01	1.65795	0.18
VIT_16s0100g01070	STS35	STS35, resveratrol synthase	0.463263	2.4164	12.2258	17.8676	20.5669	4.6522	1.81318	4.16559	9.03857	0	14.7389	0	1.92254	0	7.39431	0	1.92526	0.03	1.72388	0.08
VIT_16s0100g00880	STS19	STS19, stilbene synthase	0.0227903	0.973682	2.6907	2.34483	5.63798	0.4692	0.106914	0.63935	3.60846	0.22	6.49007	0.22	NA	1	2.40821	0.04	NA	0.19	NA	0.44
VIT_16s0100g00810	STS13	STS13, stilbene synthase	0.0238899	1.40503	2.65199	3.22031	4.93872	0.55185	0.21767	0.515709	3.56678	0.24	5.80015	0.24	NA	1	2.29199	0.03	-2.54604	0.08	-2.72446	0.04
VIT_16s0100g01010	STS29	STS29, Stilbene synthase	1.23801	2.21053	16.5742	7.44913	23.6486	2.70979	1.46773	2.5817	13.3878	0	19.1021	0	1.18556	0.71	3.36984	0	1.22586	0.57	1.16791	0.69
VIT_16s0100g00910	STS21	STS21, stilbene synthase	0.711873	3.01701	12.6613	12.7196	21.6471	4.26672	1.2063	2.68127	17.7859	0	30.4087	0	1.69454	0.25	4.21596	0	1.41422	0.26	-1.12522	0.75
VIT_16s0100g00840	STS16	STS16, Stilbene synthase	0.171749	0.403157	4.25344	1.08802	5.73923	0.846103	0.53277	0.414744	4.48342	0.01	5.75143	0.01	NA	1	1.48809	0.08	NA	0.18	NA	1
VIT_16s0100g01150	STS43	STS43, stilbene synthase	0	0.310682	1.42713	0.456644	1.27389	0.313003	0.11657	0.0780823	2.42713	0	2.27389	0	NA	1	NA	1	NA	1	NA	1
VIT_10s0042g00890	STS3	STS3, stilbene synthase	0	0.82628	4.09047	0.98182	5.06625	0.143165	0.101405	0.384349	5.09047	0	6.06625	0	NA	1	NA	0.76	NA	0.11	NA	0.21
VIT_16s0100g01190	STS47	STS47, stilbene synthase	0.37767	1.22743	7.35896	6.92922	21.5586	2.23733	1.57409	1.61504	6.06746	0	16.3745	0	1.86844	0.01	5.64531	0	1.82278	0.11	1.31579	0.52
VIT_16s0100g00950	STS25	STS25, Stilbene synthase	3.98441	6.2664	41.5393	15.0572	98.6751	9.69519	6.6937	4.90621	10.4255	0	24.7653	0	1.67997	0.22	2.40285	0.01	1.54717	0.23	-1.27724	0.57
VIT_16s0100g00860	STS18	STS18, stilbene synthase	0.0757335	2.05499	8.47213	3.10496	22.3076	1.40453	1.25249	1.23409	8.80528	0.13	21.6667	0.13	2.09391	0.13	1.51094	0.26	-1.46312	0.35	-1.66519	0.2
VIT_16s0100g00990	STS27	STS27, Stilbene synthase	0.790804	3.03714	15.3877	9.07691	49.7976	3.71488	3.55639	2.58478	19.4583	0	62.9708	0	4.49718	0	2.98864	0	1.22315	0.53	-1.17501	0.65
VIT_16s0100g01030	STS31	STS31, Stilbene synthase	0.679603	4.10691	10.2618	14.9758	33.8029	8.40697	2.16136	7.84831	15.0997	0	49.7392	0	3.18033	0.01	3.64649	0	2.04703	0.01	1.911	0.01
VIT_10s0042g00840	STS1	STS1, stilbene synthase, partial	0.0488783	0.97727	3.58264	1.13244	16.0439	0.335406	0.775461	0.688635	4.36909	0.24	16.2496	0.24	NA	1	1.15878	0.83	NA	0.17	NA	0.62
VIT_10s0042g00920	STS5	STS5, stilbene synthase	0.211058	0.563455	1.52296	0.734176	7.36106	0.345874	0.292212	0.0627288	2.08327	0.02	6.90393	0.01	NA	1	NA	1	NA	1	NA	1
VIT_16s0100g00900	STS20	STS20, Stilbene synthase	0.116226	0.860049	3.25693	1.60035	19.4948	1.09694	0.931386	0.5136	3.81368	0.01	18.3608	0.01	NA	0.01	1.86077	0.1	1.27544	0.57	NA	0.25
VIT_16s0100g01020	STS30	STS30, stilbene synthase	0.131434	1.42122	4.35206	2.9147	18.9422	1.54678	0.833784	0.903142	4.73033	0.04	17.6256	0.04	NA	1	2.05084	0.08	1.08835	0.87	-1.57364	0.35
VIT_16s0100g00800	STS12	STS12, Stilbene synthase	0.0593283	1.0181	8.6357	3.36174	17.323	2.52317	0.9388	1.32231	9.09605	0.24	17.2968	0.24	NA	0.24	3.30197	0	2.47831	0.03	1.2988	0.6
VIT_16s0100g00920	STS22	STS22, Stilbene synthase	0.0437519	0.713178	5.21311	1.67	13.9411	1.26562	0.707592	0.30916	5.95267	0.25	14.3148	0.25	NA	1	2.34163	0.08	1.77462	0.25	NA	1
VIT_16s0100g00930	STS23	STS23, Stilbene synthase	0.117414	1.03667	3.13293	2.16359	10.3199	1.4814	0.471074	0.760106	3.69866	0.03	10.1304	0.03	NA	1	2.08706	0.06	1.429	0.42	-1.36385	0.52
VIT_10s0042g00870	STS2	STS2, stilbene synthase	0.5976	0.341248	2.12764	0.498763	18.2202	1.79328	1.06556	0.262277	3.56031	0.01	30.489	0	1.78307	0.28	NA	1	2.0826	0.01	NA	1
VIT_16s0100g01000	STS28	STS28, Stilbene synthase	0.697645	2.48505	5.64729	4.2604	53.527	3.34845	2.70553	1.49849	8.09479	0	76.7253	0	3.87809	0	1.71441	0.1	1.34744	0.38	-1.65837	0.17
VIT_16s0100g01040	STS32	STS32, stilbene synthase	0.107991	0.200361	1.43638	2.23296	13.3598	1.06469	0.651664	0.553497	2.19892	0.05	12.9602	0.05	NA	1	2.69332	0.01	1.72006	0.04	NA	1
VIT_07s0005g03340	MYB14	MYB14	16.5308	1.97867	63.1864	9.98243	148.942	8.54652	59.5519	8.16863	3.82234	0	9.00997	0	3.60248	0	5.04502	0	4.31933	0	4.12834	0
VIT_12s0028g01880	ROMT1	Trans-resveratrol di-O-methyltransferase (ROMT1)	0.0234435	0	0.124518	0.0287744	3.99538	0.150168	2.0106	0	NA	1	4.88095	0.22	2.94164	0.22	NA	1	NA	1	NA	1
VIT_14s0068g01770	WRKY43	WRKY43	0	0	0.24	0.22	0.77	0.18	0	0	NA	1	NA	1	NA	1	NA	1	NA	1	NA	1
VIT_16s0100g01110	STS37	STS37, Stilbene synthase	0.0129028	0.0395184	0.19369	0.528546	0.212966	0.121512	0.0314903	0.101999	NA	1	NA	1	NA	1	NA	1	NA	1	NA	1
VIT_16s0100g00760	STS8,	STS8, Stilbene synthase	0	0	0	0	0	0	0	0	NA	1	NA	1	NA	1	NA	1	NA	1	NA	1
VIT_05s0049g01010	MYB13	MYB13	0.093335	0	0	0.0801816	0.030646	0	0	0.0407495	NA	1	NA	1	NA	1	NA	1	NA	1	NA	1
VIT_08s0058g00690	WRKY24	WRKY24	104.58	7.56	96.14	5.63	275.49	7.09	114.75	4.9	-1.09	0.65	2.63	0	1.1	0.63	-1.34	0.21	-1.07	0.81	-1.54	0.07
VIT_16s0100g01100	STS36	STS36, Stilbene synthase	0.601147	0.134849	0.906648	16.1435	1.93088	4.15929	0.795681	2.36122	NA	0.43	3.21199	0.01	NA	0.59	15.1064	0.02	4.54623	0.02	2.96182	0.02
VIT_01s0010g03930	WRKY3	WRKY3	74.95	15.06	116.51	69.78	329.07	55.8	113.34	54.02	1.55	0.01	4.39	0	1.51	0.01	4.63	0	3.7	0	3.59	0
VIT_05s0049g01020	MYB15	MYB15	426.21	25.2508	53.1016	71.682	29.0113	128.757	8.52025	113.712	-8.02631	0	-14.6912	0	-50.0232	0	2.8388	0	5.09913	0	4.5033	0
VIT_13s0019g04460	PAL2.2	phenylalanine ammonia-lyase 2 (PAL2)	165.383	87.7373	16.1358	200.254	19.3087	338.161	7.71173	359.319	-10.2494	0	-8.56521	0	-21.4456	0	2.28243	0	3.85424	0	4.0954	0
VIT_06s0004g02620	PAL4	Phenylalanine ammonia-lyase	16.2645	49.2448	4.97394	67.9041	23.5929	161.87	3.16695	164.104	-3.26994	0	1.45058	0.06	-5.1357	0	1.37891	0.05	3.28705	0	3.33241	0
VIT_11s0016g01520	PAL3	phenylalanine ammonia-lyase	0.287137	0.230041	1.47529	0.350961	2.26978	0.315319	2.13654	0.426262	1.9231	0	2.54035	0	2.43683	0	NA	1	NA	1	NA	1
VIT_16s0039g01170	PAL2	phenylalanine ammonium lyase (PAL2)	0.434074	0.943807	3.9671	2.98081	12.8768	1.90337	0.889527	0.964912	3.46363	0	9.67649	0	NA	0.09	3.15828	0	2.01669	0.05	NA	0.96
VIT_06s0004g08150	C4H1	trans-cinnamate 4-monooxygenase (C4H-1)	225.59	127.451	131.31	329.655	183.153	361.333	53.6266	464.172	-1.718	0	-1.2317	0.27	-4.20668	0	2.58652	0	2.83507	0	3.64196	0
VIT_11s0078g00290	C4H2	cinnamate 4-hydroxylase (C4H)	0.308544	0	1.21609	1.55444	4.77544	1.70183	0.185823	0.671731	1.69355	0.02	4.41364	0	NA	1	2.55444	0	2.70183	0	NA	1
VIT_16s0039g02040	4CL3	4-coumarate-CoA ligase 3	21.4888	19.5507	30.8831	33.3158	53.4281	25.0534	19.7687	32.8815	1.43717	0.04	2.48632	0	-1.08701	0.69	1.70407	0	1.28146	0.16	1.68186	0
VIT_01s0010g02740	4CL1	4-coumarate-CoA ligase	2.37105	2.05206	1.8849	1.90521	8.09345	3.15135	4.49592	2.81626	-1.25792	0.5	3.41345	0	1.89617	0.02	-1.07708	0.85	1.5357	0.17	1.37241	0.31
VIT_14s0171g00300	4CL6	4-coumarate-CoA ligase	1.50684	1.15357	3.18592	0.826387	2.62935	0.947741	2.57083	1.68202	2.11431	0.02	1.74494	0.1	1.70611	0.11	-1.39592	0.46	-1.21718	0.65	1.4581	0.32
VIT_17s0000g01790	4CL2.1	4-coumarate-CoA ligase 2	25.1144	4.5386	21.9864	3.87697	39.5315	6.31248	32.6387	6.86169	-1.14227	0.49	1.57406	0.01	1.2996	0.12	-1.17066	0.56	1.39084	0.15	1.51185	0.08
VIT_11s0052g01090	4CL2.2	4-coumarate-CoA ligase 2	77.013	9.49163	52.2571	42.1408	111.968	41.0663	58.2199	40.1309	-1.47373	0.02	1.45388	0.02	-1.3228	0.09	4.43979	0	4.32658	0	4.22803	0
VIT_04s0008g02550	4CL5	4-coumarate-CoA ligase	45.6901	40.0633	52.2736	49.0471	35.7623	47.693	42.2212	46.0747	1.14409	0.45	-1.27761	0.14	-1.08216	0.68	1.22424	0.24	1.19044	0.32	1.15005	0.43
VIT_02s0109g00250	4CL3	4-coumarate-CoA ligase	0.754471	3.5801	0.272944	2.0373	0.229296	1.701	0.225129	3.17117	NA	1	NA	1	NA	1	-1.75728	0.06	-2.1047	0.01	-1.12895	0.7
VIT_16s0050g00390	4CL7	4-coumarate-CoA ligase	102.23	113.752	24.006	102.932	16.7245	98.2838	15.0543	105.191	-4.25852	0	-6.11259	0	-6.79075	0	-1.10512	0.6	-1.15738	0.42	-1.08139	0.69
VIT_02s0025g03660	4CL4	4-coumarate-CoA ligase	86.1665	32.8012	135.209	34.2036	349.853	26.3258	116.684	27.4514	1.56916	0	4.0602	0	1.35417	0.06	1.04275	0.84	-1.24597	0.22	-1.19488	0.34
VIT_14s0068g00930	CHS1	CHS1	27.4102	15.5524	7.56017	43.3291	17.3679	41.4582	11.1921	51.6274	-3.62561	0	-1.57821	0.02	-2.44907	0	2.78601	0	2.66571	0	3.31958	0
VIT_14s0068g00920	CHS2	chalcone synthase 2	126.269	212.369	57.8211	405.817	104.963	489.98	41.4511	537.931	-2.18379	0	-1.20299	0.35	-3.04622	0	1.91091	0	2.30721	0	2.533	0
VIT_05s0136g00260	CHS3	chalcone synthase 3	2253.91	1000.95	21.6638	2048.35	150.508	3963.91	19.8453	3416.24	-104.04	0	-14.9754	0	-113.574	0	2.04641	0	3.96015	0	3.413	0
VIT_15s0021g02170	CHS4	chalcone and stilbene synthase	0	0.02478	0.0231023	0.113076	0.0398537	0.0258547	0	0.025189	NA	1	NA	1	NA	1	NA	1	NA	1	NA	1
VIT_16s0100g00860	CHS5	chalcone synthase	0.0757335	2.05499	8.47213	3.10496	22.3076	1.40453	1.25249	1.23409	8.80528	0.13	21.6667	0.13	2.09391	0.13	1.51094	0.26	-1.46312	0.35	-1.66519	0.2
VIT_03s0038g01460	CHS6	chalcone synthase	0.30063	0.492033	0.294056	0.987659	0.377554	0.586997	0.071935	0.872946	NA	1	NA	1	NA	1	NA	0.18	NA	1	NA	0.26
VIT_13s0067g03820	CHI1	chalcone isomerase 1(VvCHI1)	389.498	226.834	112.771	456.652	257.259	704.004	160.078	649.776	-3.45388	0	-1.51403	0.01	-2.43318	0	2.01315	0	3.10361	0	2.86454	0
VIT_14s0066g00400	CHI2	chalcone isomerase	195.208	1.52721	5.27345	0.510619	12.3283	18.3886	36.9375	12.3304	-37.0171	0	-15.8341	0	-5.28482	0	-2.9909	0.08	12.0406	0	8.07381	0
VIT_19s0014g00100	CHI3	chalcone isomerase 3	1.97319	1.43778	4.7529	1.10902	8.81016	1.23498	7.89011	0.992797	2.40874	0.02	4.46493	0	3.99866	0	-1.29644	0.63	-1.16421	0.79	-1.44821	0.48
VIT_07s0151g01060	CHI4	chalcone isomerase	28.307	10.937	6.98867	17.6605	11.7235	22.4251	9.21213	23.948	-4.05041	0	-2.41455	0	-3.0728	0	1.61475	0.03	2.05039	0	2.18963	0
VIT_06s0009g02810	F3'5'Hb	Flavonoid 3',5'-hydroxylase	31.067	37.7135	2.26539	60.8496	10.9396	90.6864	4.74118	82.5862	-13.7138	0	-2.83987	0	-6.55259	0	1.61347	0.01	2.40461	0	2.18983	0
VIT_06s0009g02830	F3'5'Hc	Flavonoid 3',5'-hydroxylase	34.2704	72.3418	5.55097	86.6236	21.7571	201.362	15.1046	168.241	-6.17377	0	-1.57514	0.03	-2.26887	0	1.19742	0.31	2.78348	0	2.32564	0
VIT_06s0009g02840	F3'5'Hd	Flavonoid 3',5'-hydroxylase(F3'5'H)	10.0193	6.08929	0.695282	9.98912	5.55787	28.9992	1.74287	17.9896	-14.4104	0	-1.80272	0.01	-5.74874	0	1.64044	0.02	4.76233	0	2.9543	0
VIT_06s0009g02880	F3'5'Hh	flavonoid 3',5'-hydroxylase i (F3'5'Hi)	0.741901	0.51867	0.184103	0.591409	0.19912	1.79753	0.304986	1.85802	NA	1	NA	1	NA	1	NA	1	3.46565	0.03	3.58228	0.02
VIT_06s0009g02920	F3'5'Hi	Flavonoid 3',5'-hydroxylase (F3'5'H)	12.1234	12.5487	0.855707	15.1036	3.04243	38.3138	1.99175	28.493	-14.1677	0	-3.98478	0	-6.08681	0	1.2036	0.38	3.05321	0	2.27059	0
VIT_06s0009g02970	F3'5'Hj	flavonoid 3',5'-hydroxylase j (F3'5'Hj)	12.4647	25.4173	1.61562	38.259	4.94697	47.7491	2.13424	44.9024	-7.71512	0	-2.51966	0	-5.84035	0	1.50523	0.02	1.87861	0	1.76661	0
VIT_06s0009g03000	F3'5'Hk	Flavonoid 3',5'-hydroxylase	36.7516	33.0396	0.122614	39.5089	4.67124	93.1732	2.52058	50.0383	-33.6283	0.23	-7.86763	0	-14.5806	0	1.1958	0.53	2.82005	0	1.51449	0.09
VIT_06s0009g03010	F3'5'Hk2	Flavonoid 3',5'-hydroxylase (F3'5'H)	23.5305	10.3895	0.306277	11.7454	1.26459	30.7455	0.593374	20.472	-18.7789	0	-18.6072	0	-39.6554	0	1.13051	0.63	2.95929	0	1.97045	0
VIT_06s0009g03140	F3'5'Ho	flavonoid 3',5'-hydroxylase o (F3'5'Ho)	0	0	0	0	0	0	0	0	NA	1	NA	1	NA	1	NA	1	NA	1	NA	1
VIT_16s0022g01500	F3'5'Hq	flavonoid 3',5'-hydroxylase -like protein	0	0	0	0	0	0	0	0	NA	1	NA	1	NA	1	NA	1	NA	1	NA	1
VIT_16s0022g01510	F3'5'Hr	flavonoid 3',5'-hydroxylase -like protein	0	0.0535549	0.0185535	0	0	0	0	0.0106529	NA	1	NA	1	NA	1	NA	1	NA	1	NA	1
VIT_16s0022g01540	F3'5'Hs	Flavonoid 3',5'-hydroxylase	0	0	0	0	0	0	0	0	NA	1	NA	1	NA	1	NA	1	NA	1	NA	1
VIT_17s0000g07200	F3'Ha	Flavonoid 3'-hydroxylase a (F3'Ha)	83.4936	46.161	41.3236	59.8993	64.7144	85.8371	85.9628	78.2449	-2.02048	0	-1.29019	0.13	1.02957	0.88	1.29762	0.11	1.85952	0	1.69504	0
VIT_17s0000g07210	F3'Hb	Flavonoid 3'-hydroxylase b (F3'Hb)	3.11685	3.55062	3.08699	4.19781	4.16549	6.17003	4.89839	4.75092	-1.00967	0.98	1.33644	0.31	1.57158	0.09	1.18228	0.56	1.73773	0.02	1.33805	0.27
VIT_09s0002g01090	F3'H1	Flavonoid 3'-monooxygenase (F3'H)	76.0047	11.5701	31.9972	48.1619	35.5733	91.2403	20.3782	73.0662	-2.37535	0	-2.13657	0	-3.72971	0	4.16262	0	7.88587	0	6.31509	0
VIT_11s0016g01020	F3'H3	flavonoid 3-monooxygenase	3.91661	1.16514	16.0547	2.27973	48.0694	8.10118	54.0581	12.8573	4.09913	0	12.2732	0	13.8023	0	1.95661	0.04	6.95297	0	11.035	0
VIT_02s0109g00310	F3'H5	flavonoid 3-monooxygenase	20.087	3.78444	5.02279	6.1014	3.50754	3.86295	3.09315	5.3371	-3.99917	0	-5.72681	0	-6.49403	0	1.61223	0.06	1.02075	0.95	1.41027	0.21
VIT_07s0031g01370	F3'H6	flavonoid 3-monooxygenase	0	0	0.35995	0	5.8696	0.311384	3.15056	0.147422	NA	1	6.8696	0	4.15056	0	NA	1	NA	1	NA	1
VIT_03s0063g01690	F3'H7	flavonoid 3-monooxygenase	17.3004	9.9158	158.952	3.94923	258.39	8.90538	172.688	11.4642	9.18776	0	14.9355	0	9.98173	0	-2.51082	0	-1.11346	0.64	1.15615	0.52
VIT_05s0094g01190	F3'H8	flavonoid 3-monooxygenase	5.70775	2.79588	1.91279	1.95414	2.2865	2.99504	4.78135	3.19955	-2.98399	0	-2.49628	0	-1.19375	0.5	-1.43075	0.25	1.07123	0.84	1.14438	0.67
VIT_11s0016g01030	F3'H9	Flavonoid 3'-monooxygenase (F3'H)	0	0	0.127616	0	0	0	0	0	NA	1	NA	1	NA	1	NA	1	NA	1	NA	1
VIT_11s0016g01050	F3'H10	Flavonoid 3'-monooxygenase (F3'H)	0.0182209	0	0.524303	0	3.92056	0	1.36188	0	NA	1	4.83251	0.22	2.31961	0.22	NA	1	NA	1	NA	1
VIT_11s0016g00980	F3'H11	flavonoid 3-monooxygenase	0	0	0.0527548	0	0	0	0	0	NA	1	NA	1	NA	1	NA	1	NA	1	NA	1
VIT_18s0001g11520	F3'H12	flavonoid 3-monooxygenase	0.124014	0.18061	0.939155	0.0488792	0	0.103028	0.0313284	0.0164125	NA	0.01	NA	1	NA	1	NA	1	NA	1	NA	1
VIT_18s0001g11430	F3'H13	flavonoid 3-monooxygenase	0.280054	0	1.4508	0	0.0557185	0	0.0449217	0.0501203	1.91461	0	NA	1	NA	1	NA	1	NA	1	NA	1
VIT_18s0001g12800	DFR1	Dihydroflavonol reductase (DFR)	87.3007	39.9311	33.293	77.1447	53.5784	94.259	39.9963	116.798	-2.62219	0	-1.6294	0	-2.18272	0	1.93195	0	2.36054	0	2.92499	0
VIT_13s0064g00290	DFR2	Dihydroflavonol reductase (DFR)	0.988313	1.02228	2.88535	1.27984	2.81041	1.55961	2.95421	1.37659	2.91947	0.03	2.84364	0.04	2.98914	0.03	1.25195	0.72	1.52562	0.44	1.34659	0.62
VIT_03s0038g04220	DFR3	dihydroflavonol-4-reductase	1.86454	0.111824	5.42255	0.0408223	3.50419	0.132529	5.54571	0.384641	2.90825	0	1.87939	0.09	2.9743	0	NA	1	NA	1	NA	1
VIT_15s0048g01000	DFR4	2'-hydroxy isoflavone/dihydroflavonol reductase	13.7166	25.9676	9.44942	30.1905	24.3406	18.7386	19.4607	23.1678	-1.45158	0.13	1.77454	0	1.41877	0.11	1.16262	0.47	-1.38578	0.11	-1.12085	0.6
VIT_15s0048g01010	DFR5	2'-hydroxy isoflavone/dihydroflavonol reductase	85.204	7.63603	65.0378	7.82906	50.3363	30.8699	82.3859	29.1829	-1.31007	0.11	-1.69269	0	-1.03421	0.87	1.02528	0.93	4.04266	0	3.82174	0
VIT_02s0025g04720	LDOX1	Leucoanthocyanidin dioxygenase (LDOX)	1551.24	244.534	79.5706	534.51	156.195	1389.76	118.294	1333.41	-19.4951	0	-9.93143	0	-13.1134	0	2.18583	0	5.6833	0	5.45286	0
VIT_03s0017g00830	LDOX2	Leucoanthocyanidin dioxygenase (LDOX)	40.5227	10.6543	13.3374	12.4753	16.5154	25.6584	18.4487	20.8547	-3.03828	0	-2.45363	0	-2.19651	0	1.17092	0.46	2.40827	0	1.9574	0
VIT_08s0105g00380	LDOX3	Leucoanthocyanidin dioxygenase	121.406	230.301	110.387	198.501	176.19	208.712	57.1503	215.267	-1.09982	0.61	1.45125	0.05	-2.12433	0	-1.1602	0.42	-1.10344	0.61	-1.06984	0.76
VIT_11s0118g00360	LDOX4	leucoanthocyanidin dioxygenase	49.138	9.14206	30.8739	14.2571	21.013	29.7022	17.9897	26.6398	-1.59157	0.01	-2.33846	0	-2.73145	0	1.55951	0.04	3.24896	0	2.91398	0
VIT_13s0067g01020	LDOX4	Leucoanthocyanidin dioxygenase	1.53505	0	11.9093	0.168074	25.407	0.369198	8.25329	0.369159	7.75825	0	16.5513	0	5.37656	0	NA	1	NA	1	NA	1
VIT_16s0039g02230	UFGT1	GT1 (UFGT), UDP glucose:flavonoid 3-o-glucosyltransferase	432.381	117.78	0.310963	218.018	1.20063	332.935	0.394337	374.077	-330.582	0	-360.128	0	-310.815	0	1.85106	0	2.82675	0	3.17607	0
VIT_01s0011g02960	LAR1	leucoanthocyanidin reductase	3.69853	0.393369	2.5312	2.09404	1.48859	11.7183	1.23994	16.4368	-1.46118	0.22	-2.48459	0.01	-2.98283	0	2.22055	0	9.12773	0	12.5141	0
VIT_17s0000g04150	LAR2	leucoanthocyanidin reductase	36.8152	5.06463	64.2086	20.7134	211.015	19.8432	175.094	23.8565	1.74408	0	5.73174	0	4.75602	0	4.08982	0	3.918	0	4.71041	0
VIT_02s0025g01260	ANR	anthocyanidin reductase	10.0377	0.186179	5.94438	0.433376	4.01382	1.31761	10.4053	3.84036	-1.6886	0.02	-2.50078	0	1.03662	0.89	NA	1	1.95385	0.02	4.08063	0.01
VIT_13s0047g00210	FLS10	flavonol synthase	25.4246	0.884106	14.0972	3.03784	21.0065	3.54211	9.06645	5.49363	-1.80352	0	-1.21032	0.35	-2.80425	0	3.43606	0.01	4.00643	0	6.21377	0
VIT_15s0021g00950	FLS11	flavonol synthase	0	0	0	0	0	0	0	0	NA	1	NA	1	NA	1	NA	1	NA	1	NA	1
VIT_18s0001g03510	FLS2	flavonol synthase	0.272632	0.0293247	1.67827	0.0316594	0.0519717	0	0.0550698	0.0324581	2.10451	0	NA	1	NA	1	NA	1	NA	1	NA	1
VIT_18s0001g03470	FLS4	flavonol synthase	0.0269808	13.79	6.01094	44.7826	2.68159	15.3227	0.761875	44.9397	6.82675	0.24	3.58487	0.24	NA	1	3.24747	0	1.11115	0.66	3.25886	0
VIT_18s0001g03430	FLS5	flavonol synthase	1.3834	38.7072	2.30855	10.2786	2.63444	6.62424	1.73499	7.14829	1.66875	0.18	1.90432	0.08	1.25415	0.59	-3.7658	0	-5.84327	0	-5.41489	0
VIT_02s0012g00400	FLS6	flavonol synthase	14.1297	1.75153	128.172	3.84307	160.539	4.96101	48.2255	2.85345	9.07111	0	11.3618	0	3.41306	0	2.19412	0.03	2.83239	0	1.62912	0.2
VIT_03s0017g00710	FLS7	flavonol synthase	55.9962	29.4905	27.8626	38.3821	10.9578	31.1414	13.2176	39.6305	-2.00973	0	-5.11017	0	-4.23649	0	1.30151	0.15	1.05598	0.79	1.34384	0.1
VIT_07s0031g00100	FLS8	flavonol synthase	17.8397	24.1501	25.1772	22.1826	30.312	25.4006	28.0735	25.0018	1.4113	0.06	1.69913	0	1.57365	0.01	-1.0887	0.69	1.05178	0.82	1.03527	0.88
VIT_10s0003g02450	FLS9	flavonol synthase	113.252	94.6457	96.0918	88.1863	47.9261	75.927	51.8931	91.1617	-1.17858	0.37	-2.36305	0	-2.18241	0	-1.07325	0.71	-1.24654	0.2	-1.03822	0.85
